# Supplementary material for: [3-Meth­oxy-5-(meth­oxy­carbon­yl)isoxazol-4-yl](4-meth­oxy­phen­yl)iodo­nium 2,2,2-tri­fluoro­acetate
Source: IUCrdata. 2023 Apr 6;8(Pt 4):x230300. doi: 10.1107/S2414314623003000 (PMC10162032; doi:10.1107/S2414314623003000)
Supplement: Supplementary file 1 [file x-08-x230300-sup1.cif]

##############################################################################
#                                                                            #
# This CIF contains the data for a data article accepted for                 #
# publication in IUCrData. It conforms to the requirements of                #
# Notes for Authors for IUCrData, and has been                               #
# peer reviewed under the auspices of IUCrData.                              #
#                                                                            #
# Full details of the Crystallographic Information File format               #
# are given in the paper "The Crystallographic Information File (CIF):       #
# a New Standard Archive File for Crystallography" by S. R. Hall, F. H.      #
# Allen and I. D. Brown [Acta Cryst. (1991), A47, 655-685].                  #
#                                                                            #
# The current version of the core CIF dictionary is obtainable from          #
# ftp://ftp.iucr.org/pub/cif_core.dic.                                       #
#                                                                            #
# Software is freely available for graphical display of the structure(s)     #
# in this CIF. For information consult the CIF software page                 #
# http://www.iucr.org/resources/cif/software.                                #
#                                                                            #
# This file may be used for bona fide research purposes within the           #
# scientific community so long as proper attribution is given to the data    # 
# article from which it was obtained.                                        #
#                                                                            #
##############################################################################
data_global
_audit_creation_method     'by CrystalStructure 4.3'
_journal_date_recd_electronic     2023-03-21
_journal_date_accepted     2023-04-01
_journal_name_full     'IUCrData'
_journal_year     2023
_journal_volume     8
_journal_issue      4
_journal_page_first     0
_journal_page_last     0
_journal_paper_category     HO
_journal_paper_doi     10.1107/S2414314623003000
_journal_coeditor_code     TK4090
_publ_contact_author_name     'Mohd Abdul Fatah Abdul Manan'
_publ_contact_author_address
;
Faculty of Applied Sciences
Universiti Teknologi MARA
40450 Shah Alam
Selangor
Malaysia
;
_publ_contact_author_email     'abdfatah@uitm.edu.my'
_publ_contact_author_fax     ?
_publ_contact_author_phone     '+60198292509'
_publ_section_title
;
[3-Methoxy-5-(methoxycarbonyl)isoxazol-4-yl](4-methoxyphenyl)iodonium
2,2,2-trifluoroacetate
;
_publ_section_title_footnote     .
loop_
    _publ_author_name
    _publ_author_footnote
    _publ_author_address
    'Abdul Manan, Mohd Abdul Fatah' .
;
Faculty of Applied Sciences
Universiti Teknologi MARA
40450 Shah Alam
Selangor
Malaysia
;
    'Cordes, David B.' .
;
EaStCHEM School of Chemistry
University of St Andrews
North Haugh
St Andrews
KY16 9ST
United Kingdom
;
    'Slawin, Alexandra M. Z.' .
;
EaStCHEM School of Chemistry
University of St Andrews
North Haugh
St Andrews
KY16 9ST
United Kingdom
;
    'O'Hagan, David' .
;
EaStCHEM School of Chemistry
University of St Andrews
North Haugh
St Andrews
KY16 9ST
United Kingdom
;
_publ_section_synopsis
;
The crystal structure of an unsymmetrical diaryl iodonium salt obtained from
the nucleophilic coupling of tributyl(4-methoxyphenyl)stannane with a
diacetoxyiodo precursor bearing an isoxazole moiety is described.
;
data_I
_chemical_name_systematic
;
[3-Methoxy-5-(methoxycarbonyl)isoxazol-4-yl](4-methoxyphenyl)iodonium
2,2,2-trifluoroacetate
;
_chemical_name_common     ?
_chemical_formula_moiety     'C13 H13 I1 N1 O5 +, C2 F3 O2 -'
_chemical_formula_sum     'C15 H13 F3 I N O7'
_chemical_formula_iupac     'C13 H13 I1 N1 O5 +, C2 F3 O2 -'
_chemical_formula_weight     503.17
_chemical_melting_point     ?
_space_group_crystal_system     triclinic
_space_group_name_H-M_alt     'P -1'
_space_group_name_Hall     '-P 1'
loop_
    _space_group_symop_id
    _space_group_symop_operation_xyz
    1 '+X,+Y,+Z'
    2 '-X,-Y,-Z'
_cell_length_a     8.436(2)
_cell_length_b     10.750(3)
_cell_length_c     11.338(3)
_cell_angle_alpha     113.913(5)
_cell_angle_beta     97.392(4)
_cell_angle_gamma     98.975(5)
_cell_volume     907.2(4)
_cell_formula_units_Z     2
_cell_measurement_reflns_used     1722
_cell_measurement_theta_min     2.00
_cell_measurement_theta_max     25.30
_cell_measurement_temperature     173
_exptl_crystal_description     plate
_exptl_crystal_colour     colourless
_exptl_crystal_size_max     0.160
_exptl_crystal_size_mid     0.030
_exptl_crystal_size_min     0.010
_exptl_crystal_density_diffrn     1.842
_exptl_crystal_density_meas     ?
_exptl_crystal_density_method     'not measured'
_exptl_crystal_F_000     492.00
_exptl_absorpt_coefficient_mu     1.833
_exptl_absorpt_correction_type     multi-scan
_exptl_absorpt_process_details
;
(CrystalClear; Rigaku, 2014)
;
_exptl_absorpt_correction_T_min     0.862
_exptl_absorpt_correction_T_max     0.982
_diffrn_ambient_temperature     173
_diffrn_source     'Rotating Anode'
_diffrn_radiation_type     'Mo K\a'
_diffrn_radiation_wavelength     0.71073
_diffrn_radiation_monochromator     'Rigaku Osmic Confocal Optical System'
_diffrn_measurement_device_type     'Rigaku XtaLAB P200'
_diffrn_measurement_device     'AFC10: Fixed \c 3 circle'
_diffrn_measurement_method     \w
_diffrn_detector     'hybrid photon counting detector'
_diffrn_measurement_specimen_support     'Loop'
_diffrn_detector_area_resol_mean     5.814
_diffrn_reflns_number     11079
_diffrn_reflns_av_R_equivalents     0.0528
_diffrn_reflns_av_unetI/netI     0.0591
_diffrn_reflns_theta_min     2.011
_diffrn_reflns_theta_max     25.356
_diffrn_reflns_theta_full     25.242
_diffrn_measured_fraction_theta_max     0.987
_diffrn_measured_fraction_theta_full     0.989
_diffrn_reflns_limit_h_min     -10
_diffrn_reflns_limit_h_max     10
_diffrn_reflns_limit_k_min     -12
_diffrn_reflns_limit_k_max     12
_diffrn_reflns_limit_l_min     -13
_diffrn_reflns_limit_l_max     13
_diffrn_standards_number     0
_diffrn_standards_interval_count     .
_diffrn_standards_decay_%     ?
_diffrn_radiation_probe     x-ray
_refine_special_details
;
Carbon-bound H atoms were included in calculated positions (C---H =
0.95--0.98 \%A) and refined as riding atoms with <i>U</i>~iso~(H) =
1.2<i>U</i>~eq~ (<i>sp</i>^2^) or <i>U</i>~iso~(H) = 1.5<i>U</i>~eq~
(<i>sp</i>^3^).
;
_reflns_number_total     3270
_reflns_number_gt     2423
_reflns_threshold_expression     F^2^>2.0\s(F^2^)
_refine_ls_structure_factor_coef     Fsqd
_refine_ls_R_factor_all     0.0925
_refine_ls_R_factor_gt     0.0601
_refine_ls_wR_factor_gt     0.1307
_refine_ls_wR_factor_ref     0.1445
_refine_ls_goodness_of_fit_ref     1.042
_refine_ls_restrained_S_all     1.042
_refine_ls_number_reflns     3270
_refine_ls_number_parameters     246
_refine_ls_number_restraints     0
_refine_ls_hydrogen_treatment     constr
_refine_ls_weighting_scheme     calc
_refine_ls_weighting_details
            'w = 1/[\s^2^(Fo^2^)+(0.0635P)^2^+4.1326P] where P=(Fo^2^+2Fc^2^)/3'
_atom_sites_solution_hydrogens     geom
_atom_sites_solution_primary     direct
_atom_sites_solution_secondary     difmap
_refine_ls_shift/su_max     0.000
_refine_ls_shift/su_mean     0.000
_refine_diff_density_max     1.485
_refine_diff_density_min     -0.647
_refine_ls_extinction_method     none
_refine_ls_extinction_coef     ?
loop_
    _atom_type_symbol
    _atom_type_description
    _atom_type_scat_dispersion_real
    _atom_type_scat_dispersion_imag
    _atom_type_scat_source
    'C' 'C' 0.0033 0.0016
 'International Tables for Crystallography (Vol. C, Tables 4.2.6.8 and 6.1.1.4)'
    'H' 'H' 0.0000 0.0000
 'International Tables for Crystallography (Vol. C, Tables 4.2.6.8 and 6.1.1.4)'
    'F' 'F' 0.0171 0.0103
 'International Tables for Crystallography (Vol. C, Tables 4.2.6.8 and 6.1.1.4)'
    'I' 'I' -0.4742 1.8119
 'International Tables for Crystallography (Vol. C, Tables 4.2.6.8 and 6.1.1.4)'
    'N' 'N' 0.0061 0.0033
 'International Tables for Crystallography (Vol. C, Tables 4.2.6.8 and 6.1.1.4)'
    'O' 'O' 0.0106 0.0060
 'International Tables for Crystallography (Vol. C, Tables 4.2.6.8 and 6.1.1.4)'
_computing_data_collection
;
CrystalClear (Rigaku, 2014)
;
_computing_cell_refinement
;
CrystalClear (Rigaku, 2014)
;
_computing_data_reduction
;
CrystalClear (Rigaku, 2014)
;
_computing_structure_solution
;
<i>DIRDIF99</i> (Beurskens <i>et al.</i>,  1999)
;
_computing_structure_refinement
;
<i>SHELXL2018/3</i> (Sheldrick, 2015)
;
_computing_molecular_graphics
;
Olex2 (Dolomanov <i>et al.</i>,  2009) and Mercury (Macrae <i>et
al.</i>,  2020)
;
_computing_publication_material
;
CrystalStructure (Rigaku, 2018), enCIFer (Allen <i>et al.</i>,
2004)
and
publCIF (Westrip, 2010)
;
loop_
    _atom_site_type_symbol
    _atom_site_label
    _atom_site_fract_x
    _atom_site_fract_y
    _atom_site_fract_z
    _atom_site_U_iso_or_equiv
    _atom_site_adp_type
    _atom_site_calc_flag
    _atom_site_occupancy
    _atom_site_disorder_assembly
    _atom_site_disorder_group
    I I4 0.20970(6) 0.42981(5) 0.12013(5) 0.0509(2) Uani d 1 . .
    F F16 0.2459(9) 0.9270(9) 0.2807(8) 0.152(4) Uani d 1 . .
    F F17 0.0378(8) 0.9854(6) 0.3427(6) 0.111(3) Uani d 1 . .
    F F18 0.1490(12) 0.8548(8) 0.4008(6) 0.136(3) Uani d 1 . .
    O O1 0.4332(8) 0.6834(6) 0.5238(5) 0.0632(16) Uani d 1 . .
    O O3 0.5054(8) 0.7371(7) 0.2570(7) 0.0717(18) Uani d 1 . .
    O O6 0.1162(9) 0.3812(7) 0.3838(7) 0.0777(19) Uani d 1 . .
    O O7 0.2682(9) 0.4996(8) 0.5853(7) 0.081(2) Uani d 1 . .
    O O12 0.7116(10) 0.0695(8) 0.1381(8) 0.094(2) Uani d 1 . .
    O O17 -0.0913(8) 0.7775(6) 0.1053(6) 0.076(2) Uani d 1 . .
    O O18 0.0342(9) 0.6423(7) 0.1656(7) 0.086(2) Uani d 1 . .
    N N2 0.5171(10) 0.7647(9) 0.4715(8) 0.074(2) Uani d 1 . .
    C C3 0.4577(11) 0.6993(9) 0.3442(9) 0.061(3) Uani d 1 . .
    C C4 0.3342(10) 0.5742(9) 0.3109(8) 0.057(2) Uani d 1 . .
    C C5 0.3256(11) 0.5714(10) 0.4265(9) 0.064(2) Uani d 1 . .
    C C6 0.2232(12) 0.4716(11) 0.4574(9) 0.064(3) Uani d 1 . .
    C C7 0.1665(14) 0.4074(13) 0.6255(13) 0.095(4) Uani d 1 . .
    H H7A 0.165550 0.309983 0.568918 0.143 Uiso calc 1 . .
    H H7B 0.054106 0.421058 0.616962 0.143 Uiso calc 1 . .
    H H7C 0.211381 0.429339 0.717581 0.143 Uiso calc 1 . .
    C C8 0.6252(12) 0.8788(11) 0.3162(11) 0.084(3) Uani d 1 . .
    H H8A 0.723922 0.876368 0.370487 0.126 Uiso calc 1 . .
    H H8B 0.573436 0.950570 0.371279 0.126 Uiso calc 1 . .
    H H8C 0.655593 0.900916 0.245180 0.126 Uiso calc 1 . .
    C C9 0.3799(11) 0.3064(9) 0.1113(8) 0.055(2) Uani d 1 . .
    C C10 0.3599(15) 0.2162(11) 0.1705(9) 0.080(3) Uani d 1 . .
    H H10 0.267985 0.210169 0.209962 0.096 Uiso calc 1 . .
    C C11 0.4686(15) 0.1368(12) 0.1732(10) 0.083(3) Uani d 1 . .
    H H11 0.447999 0.068052 0.205282 0.099 Uiso calc 1 . .
    C C12 0.5986(13) 0.1563(11) 0.1318(11) 0.070(3) Uani d 1 . .
    C C13 0.6360(12) 0.2401(12) 0.0699(11) 0.090(4) Uani d 1 . .
    H H13 0.733464 0.245200 0.036741 0.108 Uiso calc 1 . .
    C C14 0.5113(13) 0.3240(11) 0.0579(10) 0.077(3) Uani d 1 . .
    H H14 0.524458 0.384409 0.015910 0.093 Uiso calc 1 . .
    C C15 0.8561(13) 0.1021(16) 0.1053(14) 0.137(7) Uani d 1 . .
    H H15A 0.925082 0.038937 0.112025 0.206 Uiso calc 1 . .
    H H15B 0.835017 0.092238 0.014517 0.206 Uiso calc 1 . .
    H H15C 0.912545 0.198818 0.165580 0.206 Uiso calc 1 . .
    C C16 0.1083(10) 0.8821(9) 0.3002(8) 0.056(2) Uani d 1 . .
    C C17 0.0083(9) 0.7542(9) 0.1774(8) 0.049(2) Uani d 1 . .
loop_
    _atom_site_aniso_label
    _atom_site_aniso_U_11
    _atom_site_aniso_U_22
    _atom_site_aniso_U_33
    _atom_site_aniso_U_12
    _atom_site_aniso_U_13
    _atom_site_aniso_U_23
    I4 0.0529(4) 0.0449(3) 0.0430(3) 0.0166(2) -0.0062(2) 0.0102(2)
    F16 0.085(5) 0.135(7) 0.130(7) -0.041(5) 0.028(5) -0.023(5)
    F17 0.099(5) 0.068(4) 0.098(5) 0.038(4) -0.031(4) -0.021(3)
    F18 0.212(9) 0.098(5) 0.057(4) 0.025(5) -0.042(5) 0.017(4)
    O1 0.067(4) 0.062(4) 0.040(3) 0.014(3) -0.004(3) 0.007(3)
    O3 0.069(4) 0.068(4) 0.077(5) 0.009(3) 0.009(4) 0.035(4)
    O6 0.075(5) 0.071(5) 0.073(4) -0.005(4) 0.003(4) 0.029(4)
    O7 0.080(5) 0.101(5) 0.063(4) 0.023(4) 0.009(4) 0.037(4)
    O12 0.105(6) 0.095(6) 0.093(5) 0.038(5) 0.019(5) 0.047(5)
    O17 0.089(5) 0.054(4) 0.060(4) 0.020(3) -0.024(3) 0.011(3)
    O18 0.096(5) 0.057(4) 0.083(5) 0.032(4) -0.019(4) 0.013(4)
    N2 0.070(5) 0.067(5) 0.068(5) 0.006(4) -0.002(4) 0.019(5)
    C3 0.052(5) 0.046(5) 0.054(5) 0.012(4) -0.015(4) -0.002(4)
    C4 0.057(5) 0.060(6) 0.045(5) 0.027(5) 0.000(4) 0.011(4)
    C5 0.056(5) 0.065(6) 0.055(5) 0.019(5) 0.002(4) 0.013(5)
    C6 0.058(6) 0.069(7) 0.057(6) 0.027(5) -0.002(5) 0.021(5)
    C7 0.078(8) 0.118(10) 0.118(10) 0.029(7) 0.036(7) 0.073(9)
    C8 0.065(6) 0.067(7) 0.091(8) -0.002(5) -0.010(5) 0.020(6)
    C9 0.059(5) 0.051(5) 0.043(4) 0.023(4) -0.006(4) 0.010(4)
    C10 0.115(9) 0.073(7) 0.051(5) 0.054(6) 0.009(5) 0.016(5)
    C11 0.099(9) 0.090(8) 0.062(6) 0.044(7) 0.016(6) 0.028(6)
    C12 0.057(6) 0.083(7) 0.079(7) 0.012(5) 0.002(5) 0.051(6)
    C13 0.055(6) 0.083(8) 0.078(7) 0.000(6) 0.025(5) -0.015(6)
    C14 0.074(7) 0.060(6) 0.079(7) 0.014(5) 0.025(6) 0.010(5)
    C15 0.042(6) 0.154(13) 0.122(11) -0.036(7) 0.039(7) -0.018(9)
    C16 0.043(5) 0.057(6) 0.051(5) 0.008(4) -0.003(4) 0.013(4)
    C17 0.043(4) 0.048(5) 0.047(5) 0.018(4) 0.005(4) 0.012(4)
_geom_special_details
;
All esds (except the esd in the dihedral angle between two l.s. planes)
are estimated using the full covariance matrix. The cell esds are taken
into account individually in the estimation of esds in distances, angles
and torsion angles; correlations between esds in cell parameters are only
used when they are defined by crystal symmetry. An approximate (isotropic)
treatment of cell esds is used for estimating esds involving l.s. planes.
;
loop_
    _geom_bond_atom_site_label_1
    _geom_bond_atom_site_label_2
    _geom_bond_site_symmetry_2
    _geom_bond_distance
    _geom_bond_publ_flag
    I4 C9 . 2.087(8) ?
    I4 C4 . 2.092(8) ?
    F16 C16 . 1.268(11) ?
    F17 C16 . 1.290(10) ?
    F18 C16 . 1.307(11) ?
    O1 C5 . 1.347(10) ?
    O1 N2 . 1.397(10) ?
    O3 C3 . 1.297(12) ?
    O3 C8 . 1.520(11) ?
    O6 C6 . 1.154(11) ?
    O7 C6 . 1.344(11) ?
    O7 C7 . 1.459(13) ?
    O12 C15 . 1.355(12) ?
    O12 C12 . 1.449(12) ?
    O17 C17 . 1.221(9) ?
    O18 C17 . 1.214(10) ?
    N2 C3 . 1.308(12) ?
    C3 C4 . 1.445(13) ?
    C4 C5 . 1.334(13) ?
    C5 C6 . 1.453(14) ?
    C7 H7A . 0.9800 ?
    C7 H7B . 0.9800 ?
    C7 H7C . 0.9800 ?
    C8 H8A . 0.9800 ?
    C8 H8B . 0.9800 ?
    C8 H8C . 0.9800 ?
    C9 C14 . 1.353(13) ?
    C9 C10 . 1.388(14) ?
    C10 C11 . 1.353(14) ?
    C10 H10 . 0.9500 ?
    C11 C12 . 1.268(15) ?
    C11 H11 . 0.9500 ?
    C12 C13 . 1.374(15) ?
    C13 C14 . 1.515(16) ?
    C13 H13 . 0.9500 ?
    C14 H14 . 0.9500 ?
    C15 H15A . 0.9800 ?
    C15 H15B . 0.9800 ?
    C15 H15C . 0.9800 ?
    C16 C17 . 1.524(11) ?
loop_
    _geom_angle_atom_site_label_1
    _geom_angle_atom_site_label_2
    _geom_angle_atom_site_label_3
    _geom_angle_site_symmetry_1
    _geom_angle_site_symmetry_3
    _geom_angle
    _geom_angle_publ_flag
    C9 I4 C4 . . 90.8(3) ?
    C5 O1 N2 . . 110.3(7) ?
    C3 O3 C8 . . 113.8(8) ?
    C6 O7 C7 . . 114.1(9) ?
    C15 O12 C12 . . 114.6(11) ?
    C3 N2 O1 . . 104.8(8) ?
    O3 C3 N2 . . 125.4(9) ?
    O3 C3 C4 . . 123.4(8) ?
    N2 C3 C4 . . 111.1(10) ?
    C5 C4 C3 . . 104.5(8) ?
    C5 C4 I4 . . 129.6(8) ?
    C3 C4 I4 . . 125.8(7) ?
    C4 C5 O1 . . 109.2(9) ?
    C4 C5 C6 . . 130.6(9) ?
    O1 C5 C6 . . 120.2(9) ?
    O6 C6 O7 . . 123.9(10) ?
    O6 C6 C5 . . 125.4(9) ?
    O7 C6 C5 . . 110.8(9) ?
    O7 C7 H7A . . 109.5 ?
    O7 C7 H7B . . 109.5 ?
    H7A C7 H7B . . 109.5 ?
    O7 C7 H7C . . 109.5 ?
    H7A C7 H7C . . 109.5 ?
    H7B C7 H7C . . 109.5 ?
    O3 C8 H8A . . 109.5 ?
    O3 C8 H8B . . 109.5 ?
    H8A C8 H8B . . 109.5 ?
    O3 C8 H8C . . 109.5 ?
    H8A C8 H8C . . 109.5 ?
    H8B C8 H8C . . 109.5 ?
    C14 C9 C10 . . 122.3(9) ?
    C14 C9 I4 . . 119.7(7) ?
    C10 C9 I4 . . 117.9(7) ?
    C11 C10 C9 . . 121.3(11) ?
    C11 C10 H10 . . 119.3 ?
    C9 C10 H10 . . 119.3 ?
    C12 C11 C10 . . 118.4(12) ?
    C12 C11 H11 . . 120.8 ?
    C10 C11 H11 . . 120.8 ?
    C11 C12 C13 . . 127.0(11) ?
    C11 C12 O12 . . 116.1(10) ?
    C13 C12 O12 . . 116.5(10) ?
    C12 C13 C14 . . 115.5(9) ?
    C12 C13 H13 . . 122.2 ?
    C14 C13 H13 . . 122.2 ?
    C9 C14 C13 . . 115.1(10) ?
    C9 C14 H14 . . 122.5 ?
    C13 C14 H14 . . 122.5 ?
    O12 C15 H15A . . 109.5 ?
    O12 C15 H15B . . 109.5 ?
    H15A C15 H15B . . 109.5 ?
    O12 C15 H15C . . 109.5 ?
    H15A C15 H15C . . 109.5 ?
    H15B C15 H15C . . 109.5 ?
    F16 C16 F17 . . 107.8(9) ?
    F16 C16 F18 . . 103.2(9) ?
    F17 C16 F18 . . 105.7(8) ?
    F16 C16 C17 . . 110.8(8) ?
    F17 C16 C17 . . 115.2(7) ?
    F18 C16 C17 . . 113.2(8) ?
    O18 C17 O17 . . 128.3(8) ?
    O18 C17 C16 . . 116.1(7) ?
    O17 C17 C16 . . 115.6(7) ?
loop_
    _geom_torsion_atom_site_label_1
    _geom_torsion_atom_site_label_2
    _geom_torsion_atom_site_label_3
    _geom_torsion_atom_site_label_4
    _geom_torsion_site_symmetry_1
    _geom_torsion_site_symmetry_2
    _geom_torsion_site_symmetry_3
    _geom_torsion_site_symmetry_4
    _geom_torsion
    _geom_torsion_publ_flag
    C5 O1 N2 C3 . . . . 0.0(9) ?
    C8 O3 C3 N2 . . . . -7.7(13) ?
    C8 O3 C3 C4 . . . . 174.8(8) ?
    O1 N2 C3 O3 . . . . -177.8(8) ?
    O1 N2 C3 C4 . . . . -0.1(10) ?
    O3 C3 C4 C5 . . . . 177.9(8) ?
    N2 C3 C4 C5 . . . . 0.1(10) ?
    O3 C3 C4 I4 . . . . 0.4(12) ?
    N2 C3 C4 I4 . . . . -177.4(6) ?
    C3 C4 C5 O1 . . . . -0.1(10) ?
    I4 C4 C5 O1 . . . . 177.3(5) ?
    C3 C4 C5 C6 . . . . 179.6(9) ?
    I4 C4 C5 C6 . . . . -3.0(15) ?
    N2 O1 C5 C4 . . . . 0.1(10) ?
    N2 O1 C5 C6 . . . . -179.7(8) ?
    C7 O7 C6 O6 . . . . -1.6(14) ?
    C7 O7 C6 C5 . . . . 177.5(8) ?
    C4 C5 C6 O6 . . . . -8.3(16) ?
    O1 C5 C6 O6 . . . . 171.4(9) ?
    C4 C5 C6 O7 . . . . 172.5(9) ?
    O1 C5 C6 O7 . . . . -7.7(11) ?
    C14 C9 C10 C11 . . . . -2.6(15) ?
    I4 C9 C10 C11 . . . . -177.5(8) ?
    C9 C10 C11 C12 . . . . 6.9(16) ?
    C10 C11 C12 C13 . . . . -7.7(18) ?
    C10 C11 C12 O12 . . . . 179.4(9) ?
    C15 O12 C12 C11 . . . . -173.9(10) ?
    C15 O12 C12 C13 . . . . 12.4(14) ?
    C11 C12 C13 C14 . . . . 3.9(17) ?
    O12 C12 C13 C14 . . . . 176.8(8) ?
    C10 C9 C14 C13 . . . . -1.1(13) ?
    I4 C9 C14 C13 . . . . 173.7(6) ?
    C12 C13 C14 C9 . . . . 0.7(13) ?
    F16 C16 C17 O18 . . . . 86.1(11) ?
    F17 C16 C17 O18 . . . . -151.2(9) ?
    F18 C16 C17 O18 . . . . -29.4(12) ?
    F16 C16 C17 O17 . . . . -96.1(11) ?
    F17 C16 C17 O17 . . . . 26.7(12) ?
    F18 C16 C17 O17 . . . . 148.5(9) ?
loop_
    _geom_hbond_atom_site_label_D
    _geom_hbond_atom_site_label_H
    _geom_hbond_atom_site_label_A
    _geom_hbond_site_symmetry_A
    _geom_hbond_distance_DH
    _geom_hbond_distance_HA
    _geom_hbond_distance_DA
    _geom_hbond_angle_DHA
    _geom_hbond_publ_flag
    C8 H8C O12 1_565 0.98 2.58 3.475(14) 152 yes
    C11 H11 F16 1_545 0.95 2.56 3.405(17) 148 yes
    C15 H15C O6 1_655 0.98 2.62 3.503(14) 151 yes
_shelx_space_group_comment
;
The symmetry employed for this shelxl refinement is uniquely defined
by the following loop, which should always be used as a source of
symmetry information in preference to the above space-group names.
They are only intended as comments.
;
_shelx_hkl_file
;
   0   0   1   35.30    1.47
   0   0  -1   35.62    1.24
   0   0  -1   35.60    1.26
   0  -1   1   19.03    0.82
   0   1  -1   21.00    1.11
   0  -1   1   22.23    1.50
   0   1  -1   16.29    0.81
   1   0   0    0.16    0.81
  -1   0   0    0.77    0.91
   1   0   0    0.39    1.08
  -1   0   0    2.55    1.25
   1   0   0    4.97    1.00
  -1   0   0    0.17    1.26
   1   0  -1  194.26    3.64
  -1   0   1  195.54    3.64
  -1   0   1  199.92    3.89
   1   0  -1  196.01    3.81
   1   0  -1  196.01    3.81
   1  -1   0    4.18    1.15
   1  -1   0    5.25    0.76
  -1   1   0    4.52    0.87
   1  -1   0    5.57    0.71
  -1   1  -1   31.48    0.99
   1  -1   1   34.06    0.98
   1  -1   1   33.69    1.08
  -1   1  -1   33.36    1.06
   1  -1   1   33.91    1.00
  -1  -1   1  338.41    5.92
   1   1  -1  337.77    5.88
  -1  -1   1  340.40    6.24
  -1  -1   1  324.47    5.63
   1   1  -1  319.58    5.56
   0  -1  -1    3.50    0.78
   0   1   1    3.97    0.67
   0  -1  -1    4.86    1.11
   0  -1  -1    6.54    1.29
   1   0   1   76.94    1.94
   1   0   1   87.13    1.98
  -1   0  -1   80.02    2.09
  -1   0  -1   82.19    1.88
   1   1   0    8.55    0.71
  -1  -1   0    7.64    0.64
  -1  -1   0    7.96    0.76
   1   1   0    8.24    0.71
  -1  -1   0    8.15    0.85
   0  -1   2   54.98    1.62
   0   1  -2   58.66    1.47
   0  -1   2   57.30    1.63
   0   1  -2   56.40    1.57
   0  -1   2   55.88    1.43
  -1   1   1   30.45    1.11
   1  -1  -1   27.65    1.04
   1  -1  -1   28.70    0.97
   1  -1  -1   28.98    1.09
  -1   1   1   28.01    1.04
   1  -1  -1   28.98    1.09
   0  -2   1   56.65    1.71
   0  -2   1   60.01    1.53
   0  -2   1   53.82    1.35
   0   0  -2    0.79    0.66
   0   0   2   -0.59    0.69
   0   0  -2   -0.05    0.82
   0   0   2   -0.12    0.73
  -1  -1   2  439.37    7.44
  -1  -1   2  433.94    7.58
  -1  -1   2  430.42    7.27
   1   1  -2  421.31    7.16
   1   1  -2  426.92    7.45
   0  -2   0   10.27    1.16
   0  -2   0   12.06    1.28
   0   2   0    9.93    0.74
   0  -2   0   10.25    0.78
   1   0  -2   15.63    0.86
   1   0  -2   15.12    1.10
   1   0  -2   14.13    0.80
  -1   0   2   15.24    0.79
  -1   0   2   15.05    1.04
  -1   2  -1  336.93    5.89
   1  -2   1  344.93    6.02
   1  -2   1  331.69    5.83
   1  -2   1  319.18    5.59
   0   2  -2    5.21    0.76
   0  -2   2    4.01    0.97
   0  -2   2    5.15    0.64
   0  -2   2    5.68    0.80
   0   2  -2    5.21    0.76
   0   2  -2    4.28    0.65
  -1   2   0   21.66    0.74
   1  -2   0   26.57    0.80
   1  -2   0   23.50    1.02
   1  -2   0   26.24    1.06
  -1   1  -2   59.57    1.52
  -1   1  -2   56.34    1.58
   1  -1   2   56.05    1.59
   1  -1   2   57.93    1.50
   1  -1   2   60.24    1.51
   1   1   1    9.32    0.75
   1   1   1   11.01    1.01
  -1  -1  -1    9.50    1.51
  -1  -1  -1    8.57    0.63
   1   2  -1   49.95    1.42
   1   2  -1   50.42    1.33
  -1  -2   1   51.74    1.36
  -1  -2   1   53.04    1.90
   2  -1   0  208.37    3.84
  -2   1   0  208.73    3.99
   2  -1   0  211.22    4.00
   2  -1   0  207.26    3.83
  -2   0   1    0.64    0.74
   2   0  -1    0.58    0.71
  -2   0   1    0.71    0.62
   2   0  -1    0.52    0.58
   2   0   0   38.62    1.19
  -2   0   0   36.13    1.03
   2   0   0   38.08    1.19
  -2   0   0   36.01    1.16
   1  -2   2   28.20    1.00
  -1   2  -2   27.27    0.99
   1  -2   2   26.33    0.94
  -1  -2   2   69.35    1.66
  -1  -2   2   70.89    1.88
  -1  -2   2   68.42    1.64
   1   0   2   76.37    1.75
  -1   0  -2   71.64    1.72
   1  -1  -2   49.40    1.29
   1  -1  -2   47.47    1.45
  -1   1   2   48.46    1.48
   1  -1  -2   54.01    1.65
  -1   1   2   51.09    1.37
   0   1   2  396.94    6.76
   0  -1  -2  411.21    6.97
   0  -1  -2  411.32    7.23
   0  -1  -2  398.95    6.85
   2  -1  -1   86.58    2.07
  -2   1   1   86.02    2.09
   2  -1  -1   85.91    1.98
   2  -1  -1   78.39    1.84
   2  -1  -1   85.91    1.98
  -2   1   1   76.86    1.82
   1  -2  -1    0.71    0.56
  -1   2   1    4.03    0.60
  -1   2   1    1.15    0.66
   1  -2  -1    1.23    0.73
   1  -2  -1    0.81    0.73
  -2   1  -1   11.27    0.88
   2  -1   1    9.22    0.69
   2  -1   1   12.11    0.78
  -2   1  -1    9.79    0.69
   1   2   0  458.95    7.64
  -1  -2   0  462.65    7.71
  -1  -2   0  491.26    8.26
   0  -2  -1   26.26    1.45
   0   2   1   28.89    1.47
   0  -2  -1   26.44    0.90
   0   2   1   26.69    0.94
   0   2   1   26.96    0.92
   0  -2  -1   24.13    0.91
   0  -1   3  280.25    5.11
   0  -1   3  272.89    4.79
   0  -1   3  261.69    4.69
   0   1  -3  266.20    4.69
   2   1  -1   26.17    1.01
  -2  -1   1   30.24    1.03
  -2  -1   1   27.02    0.95
   2   1  -1   31.39    1.02
  -2  -1   1   27.22    1.04
   2   1  -1   28.43    0.95
   1   1  -3   22.02    0.86
  -1  -1   3   22.60    0.80
  -1  -1   3   23.18    0.84
   1   1  -3   23.16    1.07
  -1  -1   3   22.19    1.09
   0  -2   3   41.49    1.21
   0  -2   3   41.27    1.39
   0   2  -3   41.86    1.31
   0  -2   3   41.21    1.18
   0   2  -3   41.08    1.18
   0   2  -3   41.82    1.22
   2   0  -2    2.23    0.76
   2   0  -2    2.07    0.61
  -2   0   2    1.37    0.76
  -2   0   2    1.67    0.58
  -2   0  -1  122.24    2.56
  -2   0  -1  125.76    2.57
   2   0   1  117.72    2.37
   2   0   1  122.31    2.59
   2   0   1  127.11    2.60
  -2   2   0  929.79   15.21
   2  -2   0  912.56   14.81
  -2   2   0  956.28    4.43
   2  -2   0  942.67    4.30
   2  -2   0  905.07   14.80
   2  -2   0  942.67    4.30
   0  -3   1   24.76    0.84
   0  -3   1   26.13    0.89
   0  -3   1   26.91    0.93
   0  -3   1   24.74    0.92
   0   3  -1   25.81    0.90
   0  -3   1   25.83    0.80
  -2   2  -1   21.08    0.97
   2  -2   1   19.85    0.95
  -2   2  -1   21.31    0.77
  -2   2  -1   19.25    0.76
   2  -2   1   19.23    0.81
   2  -2   1   20.83    0.85
   2   1   0   43.10    1.30
  -2  -1   0   37.97    1.31
   2   1   0   37.90    1.17
  -2  -1   0   37.35    1.15
   2   1   0   36.71    0.95
  -2  -1   0   38.06    1.19
  -2  -1   2  271.96    4.88
   2   1  -2  271.47    4.81
  -2  -1   2  265.77    4.90
   2   1  -2  263.98    4.70
  -2  -1   2  272.95    4.83
   0  -3   2  269.25    4.77
   0  -3   2  265.90    4.68
   0  -3   2  255.02    4.68
   0  -3   2  264.38    4.65
   0   3  -2  252.12    4.42
   1  -3   1   58.33    1.60
  -1   3  -1   57.23    1.67
   1  -3   1   58.69    1.53
  -1   3  -1   59.87    1.52
   1  -3   1   58.38    1.61
  -1   3  -1   59.87    1.52
   1   0  -3   21.25    1.09
   1   0  -3   20.79    0.79
  -1   0   3   21.28    1.02
  -1   0   3   19.73    1.12
   0   0   3   83.91    1.93
   0   0  -3   83.48    1.86
   0   0  -3   80.45    1.98
  -1  -2   3    1.43    0.60
   1   2  -3    1.50    0.63
  -1  -2   3    1.14    0.57
  -1  -2   3    0.52    0.74
  -1   3  -2   42.84    1.29
  -1   3  -2   47.51    1.25
   1  -3   2   50.01    1.33
   1  -3   2   48.00    1.49
   1  -3   2   48.18    1.35
   1  -3   0   36.51    1.06
   1  -3   0   36.98    1.16
   1  -3   0   36.34    1.06
   1  -3   0   37.03    1.28
   2  -1  -2    9.11    0.84
  -2   1   2   10.13    0.75
   2  -1  -2   10.32    0.76
  -2   1   2    9.14    0.86
  -2   1   2   10.07    0.72
  -2   1   2   10.19    0.67
  -1   2  -3    1.77    0.66
   1  -2   3    1.36    0.76
   1  -2   3    1.20    0.62
  -1   2  -3    0.61    0.62
   1  -2   3    0.98    0.64
   1  -2   3    1.43    0.61
  -1   1  -3   51.19    1.41
   1  -1   3   54.99    1.43
  -1   1  -3   55.84    1.61
   1  -1   3   53.49    1.40
  -1   1  -3   52.83    1.43
   2  -2  -1    2.49    0.62
   2  -2  -1    1.58    0.67
  -2   2   1    2.42    0.73
  -2   2   1    2.50    0.82
   0  -3   0    6.03    0.68
   0  -3   0    5.83    0.72
   0   3   0    6.42    0.72
   0   3   0    6.40    0.65
   0  -3   0    5.49    0.62
   1   1   2  468.17    8.04
  -1  -1  -2  449.34    7.61
  -1  -1  -2  463.11    7.90
   2  -1   2   69.94    1.59
   2  -1   2   76.51    1.79
  -2   1  -2   72.45    1.65
  -2   1  -2   75.23    1.80
  -2   1  -2   73.86    1.72
  -1  -2  -1   12.89    0.74
  -1  -2  -1   12.37    0.67
  -1  -2  -1   11.75    0.80
  -1  -2  -1   12.35    0.76
   1   2   1   12.15    0.82
   2  -2   2    3.54    0.82
   2  -2   2    2.69    0.66
  -2   2  -2    3.44    0.72
   2  -2   2    3.24    0.56
   0  -3   3  155.57    3.12
   0   3  -3  147.62    2.84
   0  -3   3  153.64    2.96
   0  -3   3  152.10    2.90
  -1  -3   2    3.61    0.66
  -1  -3   2    3.79    0.62
   1   3  -2    5.53    0.67
  -1  -3   2    3.89    0.68
   1   3  -2    5.53    0.67
  -1  -3   2    5.04    0.63
  -1  -3   1   18.84    0.76
  -1  -3   1   19.37    0.86
  -1  -3   1   18.22    1.28
   2   2  -1   23.07    0.99
  -2  -2   1   19.97    0.79
   2   2  -1   20.25    0.84
  -2  -2   1   21.01    0.97
  -2  -2   1   19.87    0.87
   2   2  -1   20.75    0.78
  -2  -2   2  127.15    2.61
   2   2  -2  122.08    2.46
  -2  -2   2  129.26    2.59
  -2  -2   2  129.83    2.77
   2   2  -2  134.68    2.70
   2   2  -2  132.41    2.86
   1  -2  -2   30.60    0.90
  -1   2   2   31.14    1.01
   1  -2  -2   33.23    1.17
  -1   2   2   34.58    0.89
   1  -2  -2   31.12    1.03
   2   1   1   49.36    1.33
   2   1   1   49.10    1.27
  -2  -1  -1   48.21    1.35
   2   1   1   52.96    1.46
  -2  -1  -1   47.86    1.34
   2   1  -3   96.97    2.10
  -2  -1   3   94.57    2.07
  -2  -1   3   96.14    2.23
  -2   3  -1    2.66    0.74
   2  -3   1    2.88    0.55
  -2   3  -1    2.60    0.55
  -2   3  -1    2.98    0.66
   2  -3   1    1.79    0.54
   2  -3   1    2.82    0.73
  -2   0   3   61.62    1.52
   2   0  -3   60.78    1.55
   2   0  -3   55.54    1.48
  -2   0   3   55.26    1.55
   2   0  -3   58.31    1.67
  -2   0   3   60.24    1.47
   1  -3   3    0.96    0.73
   1  -3   3    1.52    0.40
   1  -3   3    0.15    0.54
   1  -3   3    1.26    0.39
   1  -3   3    1.91    0.66
   1   0   3   18.80    0.76
  -1   0  -3   21.02    0.84
   1   0   3   21.36    0.90
  -1   0  -3   21.80    0.84
  -1   0  -3   21.38    0.95
   1   0   3   19.77    0.79
   0   2   2    0.79    0.58
   0  -2  -2   -0.48    0.79
   0  -2  -2    0.58    0.59
   0   2   2   -0.08    0.57
   0  -2  -2    0.37    0.53
   0   2   2    0.72    0.54
   1  -1  -3   26.47    1.19
  -1   1   3   27.39    1.02
   1  -1  -3   26.88    0.95
  -1   1   3   27.44    0.88
   1  -1  -3   26.62    0.82
   2   0   2    4.89    0.66
  -2   0  -2    4.76    0.52
  -2   0  -2    6.14    0.60
   2   0   2    4.18    0.54
  -2   0  -2    5.96    0.66
   2   0   2    5.27    0.67
   1   3  -3   64.08    1.64
  -1  -3   3   66.52    1.78
  -1  -3   3   65.25    1.58
   1   3  -3   59.37    1.49
  -1  -3   3   61.99    1.52
   1   3  -3   62.17    1.53
   2  -3   0  177.16    3.46
  -2   3   0  183.87    3.47
   2  -3   0  180.96    3.41
  -2   3   0  174.14    3.26
   2  -3   0  179.54    3.39
   0  -1  -3   -1.04    0.67
   0   1   3    0.34    0.52
   0  -1  -3   -0.10    0.63
   0   1   3    0.88    0.80
   0   1   3   -0.34    0.48
   1  -3  -1   10.40    0.72
   1  -3  -1    9.81    0.79
  -1   3   1   11.10    0.81
   1  -3  -1   11.60    0.93
  -1   3   1    8.19    0.65
   2   2   0    5.52    0.78
  -2  -2   0    7.68    0.94
   2   2   0    7.32    0.60
  -2  -2   0    6.38    0.69
  -2  -2   0    7.18    0.56
   0  -2   4  128.18    2.54
   0   2  -4  123.60    2.44
   0   2  -4  128.63    2.59
   0   2  -4  134.37    2.73
   0  -2   4  125.21    2.53
   0  -2   4  138.87    2.88
  -3   1   0   11.34    0.68
   3  -1   0   11.98    0.68
   3  -1   0   11.19    0.68
  -3   1   0   12.08    0.68
  -3   1   0   11.44    0.89
   2  -3   2   88.81    1.91
  -2   3  -2   83.27    1.81
  -2   3  -2   84.52    1.93
   2  -3   2   87.09    1.97
   2  -3   2   85.11    2.01
  -3   0   1   35.30    1.11
   3   0  -1   31.70    1.02
   3   0  -1   37.29    1.17
   3   0  -1   34.55    0.95
  -2  -2   3  155.72    3.05
  -2  -2   3  147.23    2.87
  -2  -2   3  148.78    2.89
   2   2  -3  141.12    2.97
  -2  -2   3  149.41    3.09
   0  -1   4   69.42    1.61
   0   1  -4   76.85    1.74
   0  -1   4   77.12    1.83
   0   1  -4   70.93    1.66
   0   1  -4   75.44    1.83
  -1  -3   0   41.64    1.14
  -1  -3   0   47.75    1.33
   1   3   0   47.16    1.31
  -1  -3   0   45.71    1.32
  -1  -1   4   81.29    1.84
   1   1  -4   82.96    2.00
  -1  -1   4   81.18    2.10
   1   1  -4   81.05    1.79
  -3   1   1   56.16    1.46
  -3   1   1   53.80    1.57
   3  -1  -1   54.47    1.48
   3  -1  -1   53.06    1.38
   1   2  -4   43.18    1.24
  -1  -2   4   45.07    1.48
  -1  -2   4   42.02    1.20
   1   2  -4   41.77    1.30
   1   2  -4   42.57    1.19
  -1  -2   4   45.00    1.20
   2  -2  -2   16.15    0.76
  -2   2   2   15.91    0.82
   2  -2  -2   16.04    0.74
   2  -2  -2   16.21    0.88
   0  -3  -1   41.55    1.25
   0  -3  -1   43.45    1.23
   0   3   1   47.05    1.29
   0   3   1   44.79    1.35
   0   3   1   44.46    1.24
   0  -3  -1   45.29    1.38
   3   0   0   61.27    1.52
   3   0   0   66.55    1.68
  -3   0   0   61.56    1.64
   3   0   0   68.57    1.63
   0  -4   2   52.45    1.29
   0  -4   2   54.10    1.36
   0  -4   2   52.94    1.49
   0  -4   2   53.43    1.38
   0  -4   2   53.92    1.41
   2  -1  -3   41.14    1.18
  -2   1   3   40.00    1.26
  -2   1   3   39.71    1.29
   2  -1  -3   41.08    1.22
  -2   1   3   43.24    1.16
   2  -1  -3   43.79    1.43
  -3   0   2  127.67    2.70
   3   0  -2  127.35    2.57
  -3   0   2  116.73    2.46
   3   0  -2  122.17    2.50
  -3   0   2  117.46    2.40
   1  -4   2    4.46    0.49
  -1   4  -2    4.94    0.52
   1  -4   2    5.37    0.51
   1  -4   2    5.60    0.61
   1  -4   2    5.60    0.59
  -3   2   0   33.11    1.06
   3  -2   0   32.17    1.07
   3  -2   0   31.59    0.93
   3  -2   0   31.82    0.90
  -3   2   0   33.49    0.95
  -3   2   0   34.20    0.92
   3  -1   1    1.23    0.48
  -3   1  -1    1.87    0.51
   3  -1   1    1.69    0.55
   3  -1   1    1.38    0.64
  -3   1  -1    1.74    0.65
  -2   2  -3   37.51    1.20
   2  -2   3   36.92    1.10
   1  -4   1   25.27    0.90
  -1   4  -1   23.86    0.78
  -1   4  -1   25.19    0.93
   1  -4   1   24.09    0.94
   1  -4   1   25.08    0.78
   0  -3   4    2.32    0.61
   0   3  -4    2.12    0.63
   0  -3   4    2.01    0.48
   0   3  -4    1.60    0.47
   0  -3   4    2.65    0.52
   0   3  -4    2.72    0.47
   0  -4   1   65.08    1.53
   0  -4   1   63.52    1.48
   0  -4   1   67.05    1.60
   0  -4   1   66.81    1.64
   0   4  -1   64.65    1.59
   0  -4   1   67.33    1.69
   2  -3  -1    1.16    0.66
   2  -3  -1    1.08    0.62
  -3  -1   1   37.26    1.24
   3   1  -1   36.27    1.01
  -3  -1   1   34.16    0.93
  -3  -1   1   37.21    1.17
   3   1  -1   38.94    1.16
   3   1  -1   36.10    1.06
  -1   0   4   57.08    1.41
   1   0  -4   53.46    1.59
   1   0  -4   54.56    1.35
  -1   0   4   51.87    1.45
  -2   1  -3    8.86    0.57
   2  -1   3    8.49    0.74
   2  -1   3    9.87    0.61
  -2   1  -3    9.45    0.65
  -2   1  -3    8.17    0.53
   2  -1   3    9.26    0.79
  -3   2  -1   18.90    0.86
  -3   2  -1   19.29    0.74
  -3   2  -1   17.38    0.74
   3  -2   1   16.47    0.71
   3  -2   1   18.59    0.81
   1  -2   4   58.07    1.48
  -1   2  -4   59.61    1.49
   1  -2   4   56.08    1.42
  -1   2  -4   54.62    1.41
   3   1  -2   15.38    0.71
   3   1  -2   16.33    0.82
   3   1  -2   17.18    0.93
  -3  -1   2   17.17    0.88
  -3  -1   2   16.22    0.76
   3  -1  -2   91.02    2.07
  -3   1   2   90.84    2.07
   3  -1  -2   90.62    1.94
  -3   1   2   93.83    2.03
   0  -4   3    9.96    0.63
   0   4  -3    8.49    0.52
   0   4  -3    9.00    0.66
   0  -4   3    8.47    0.60
   0  -4   3   10.03    0.72
   0  -4   3   11.89    0.78
  -1  -2  -2   25.09    0.85
  -1  -2  -2   29.66    0.89
  -1  -2  -2   29.66    0.89
  -1  -2  -2   28.99    0.95
   1   2   2   29.18    1.07
   1   2   2   28.84    0.90
   0   0   4  288.32    4.84
   0   0  -4  286.29    4.93
   0   0  -4  302.07    5.00
   0   0  -4  268.85    4.57
   3  -2  -1  106.13    2.18
  -3   2   1  109.19    2.34
   3  -2  -1  113.26    2.30
   3  -2  -1  110.64    2.30
  -3   2   1  109.50    2.20
  -3   2   1   99.93    2.04
   2   3  -2   63.10    1.62
  -2  -3   2   63.70    1.50
  -2  -3   2   62.07    1.55
  -2  -3   2   62.69    1.68
  -1  -3   4   79.45    1.76
   1   3  -4   74.72    1.68
   1   3  -4   75.75    1.69
  -1  -3   4   75.72    1.89
  -1  -3   4   77.94    1.70
  -2  -1  -2  153.20    2.86
   2   1   2  148.10    2.80
   2   1   2  151.87    2.92
   1  -1   4    1.37    0.50
  -1   1  -4    1.60    0.62
   1  -1   4    0.63    0.56
  -1   1  -4    1.68    0.62
  -1   1  -4    1.44    0.66
   3   0   1    1.31    0.44
  -3   0  -1    1.40    0.58
  -3   0  -1    1.15    0.61
  -3   0  -1    1.74    0.49
   3   0   1    2.10    0.51
   3   0   1    2.09    0.61
  -2   3  -3  115.85    2.32
   2  -3   3  112.77    2.22
   2  -3   3  112.95    2.28
  -2   3  -3  114.64    2.23
   2   1  -4   16.39    0.93
  -2  -1   4   15.13    0.90
  -2  -1   4   14.67    0.73
   2   1  -4   13.70    0.71
   1  -4   3   73.27    1.64
   1  -4   3   69.56    1.64
   1  -4   3   72.01    1.67
   1  -4   3   76.19    1.65
  -1   4  -3   75.95    1.65
   1   1   3  398.15    7.03
  -1  -1  -3  406.19    7.03
  -1  -1  -3  393.22    6.37
   1   1   3  380.10    6.16
   3   1   0   79.61    1.74
  -3  -1   0   76.44    1.83
   3   1   0   81.12    1.86
   3   1   0   80.57    1.75
  -3  -1   0   75.33    1.70
   1  -3   4  111.01    2.25
  -1   3  -4   99.40    2.05
   1  -3   4  103.77    2.21
   1  -3   4  108.16    2.14
  -2  -2  -1  185.84    3.37
   2   2   1  186.83    3.25
   2   2   1  196.03    3.61
   2   2   1  183.42    3.55
   1  -4   0  199.55    3.60
   1  -4   0  202.63    3.71
  -1   4   0  199.50    3.50
   1  -4   0  187.80    3.41
  -1   4   0  192.15    3.52
  -2  -3   1   16.89    0.73
  -2  -3   1   17.66    1.19
   2   3  -1   17.46    0.69
  -2  -3   1   18.96    0.82
  -2  -3   3   31.38    0.92
  -2  -3   3   31.29    0.91
  -2  -3   3   32.94    1.16
   2   3  -3   33.65    1.05
  -2  -3   3   30.47    0.98
  -1  -4   2    6.97    0.66
   1   4  -2    6.38    0.56
  -1  -4   2    6.79    0.61
  -1  -4   2    6.38    0.57
  -1  -4   2    6.49    0.64
  -1  -4   2    6.75    0.61
  -2  -2   4    0.46    0.47
  -2  -2   4    0.78    0.81
  -2  -2   4    1.63    0.49
   2   2  -4    1.10    0.60
  -2   4  -1    7.96    0.53
   2  -4   1    7.37    0.76
   2  -4   1    7.56    0.57
  -2   4  -1    7.69    0.57
   2  -4   1    7.13    0.68
  -1  -3  -1   51.32    1.54
  -1  -3  -1   56.00    1.44
   1   3   1   59.91    1.46
   1   3   1   51.71    1.45
  -1  -3  -1   53.05    1.29
  -1  -3  -1   55.59    1.37
   1  -2  -3  104.82    2.34
  -1   2   3  100.47    2.20
   1  -2  -3   95.66    1.96
  -1   2   3   98.53    1.99
   1  -2  -3   95.95    2.09
  -1   2   3   95.50    2.01
   0  -4   0    5.61    0.50
   0  -4   0    4.45    0.59
   0   4   0    5.05    0.60
   0  -4   0    5.05    0.62
   0   4   0    5.69    0.60
   0  -4   0    5.19    0.52
   2   0  -4   76.22    1.92
   2   0  -4   71.98    1.60
  -2   0   4   75.75    1.88
  -2   0   4   74.75    1.68
  -2   0   4   75.44    1.62
  -2   4  -2   72.33    1.60
   2  -4   2   73.35    1.63
  -2   4  -2   70.06    1.54
   2  -4   2   74.55    1.74
   2  -4   2   70.09    1.60
   3   0  -3    2.84    0.54
  -3   0   3    3.45    0.61
  -3   0   3    2.80    0.54
  -3   0   3    2.89    0.74
  -3   0   3    3.75    0.58
  -3   2  -2   75.48    1.74
   3  -2   2   79.06    1.72
  -3   2  -2   81.14    1.75
   3  -2   2   82.85    1.82
  -3   2  -2   72.85    1.62
  -1  -4   3  145.97    2.73
  -1  -4   3  147.57    2.92
  -1  -4   3  148.68    2.82
   1   4  -3  146.05    2.83
   1   4  -3  139.70    2.60
  -1  -4   3  150.62    2.79
  -1   3   2   46.27    1.22
  -1   3   2   46.36    1.23
  -1   3   2   42.32    1.18
  -1   3   2   45.88    1.35
   1  -3  -2   44.72    1.31
   1  -3  -2   45.90    1.36
   1  -3  -2   43.68    1.18
  -3  -1   3    5.65    0.72
  -3  -1   3    5.32    0.58
   3   1  -3    5.25    0.62
   2   0   3    1.25    0.50
  -2   0  -3    0.91    0.45
   2   0   3    1.02    0.62
  -2   0  -3    1.22    0.46
   2   0   3    0.41    0.53
  -2   0  -3    1.04    0.51
   3  -3   1  271.73    4.71
   3  -3   1  271.29    4.61
  -3   3  -1  281.70    4.72
   3  -3   1  279.89    4.74
  -3   3  -1  271.21    4.67
  -3   3  -1  281.10    4.70
   3  -1   2  123.46    2.36
  -3   1  -2  123.20    2.37
   3  -1   2  119.66    2.44
  -3   1  -2  121.75    2.44
   3  -1   2  122.17    2.41
   3  -3   0   17.79    0.85
  -3   3   0   16.06    0.80
  -3   3   0   18.25    0.70
   3  -3   0   15.65    0.71
   3  -3   0   17.11    0.71
  -3   3   0   15.86    0.85
   1   4  -1   20.24    0.84
  -1  -4   1   20.73    0.84
  -1  -4   1   21.90    0.83
  -1  -4   1   20.71    0.81
  -1  -4   1   21.14    0.71
   0   2   3   60.45    1.59
   0  -2  -3   57.78    1.61
   0   2   3   57.21    1.39
   0   2   3   58.67    1.43
   0  -2  -3   57.58    1.40
  -3  -2   2    0.23    0.60
  -3  -2   2   -0.16    0.58
   3   2  -2    0.91    0.70
  -3  -2   2    0.01    0.46
   3   2  -2    0.94    0.48
   3   2  -2   -0.33    0.50
   0   4  -4   14.80    0.64
   0  -4   4   15.56    0.67
   0  -4   4   14.20    0.86
   0  -4   4   13.64    0.68
  -3   2   2   87.11    2.03
   3  -2  -2   81.36    1.88
  -3   2   2   85.00    1.81
  -3   2   2   83.32    1.85
   3  -2  -2   83.44    1.84
  -2   4   0   12.68    0.82
  -2   4   0   14.42    0.69
   2  -4   0   16.17    0.80
   2  -4   0   15.70    0.83
   2  -2  -3   27.05    0.88
   2  -2  -3   25.89    0.80
  -2   2   3   28.62    0.82
  -2   2   3   26.57    0.97
   2  -2  -3   28.48    1.03
   0   3   2  195.97    3.44
   0  -3  -2  198.33    3.55
   0  -3  -2  200.20    3.74
   0   3   2  198.92    3.66
   0   3   2  198.45    3.60
   0  -3  -2  191.91    3.45
  -3  -2   1   58.66    1.45
   3   2  -1   59.14    1.47
   3   2  -1   61.04    1.59
  -3  -2   1   62.36    1.46
   3   2  -1   58.05    1.40
  -3  -2   1   59.76    1.55
  -1   1   4   22.95    0.82
   1  -1  -4   24.90    1.02
  -1   1   4   23.78    0.94
  -1   1   4   22.67    0.95
   1  -1  -4   23.25    0.75
   1   0   4   62.08    1.63
  -1   0  -4   62.20    1.58
  -1   0  -4   60.57    1.46
   1   0   4   58.75    1.41
  -1   0  -4   57.56    1.47
  -2  -3   0   10.78    0.60
   2   3   0   10.11    0.58
  -2  -3   0    9.75    0.64
   2  -3  -2  107.07    2.19
   2  -3  -2  106.35    2.19
  -2   3   2  110.97    2.22
  -2   3   2  111.05    2.35
   2  -3  -2  115.28    2.41
  -3   3  -2  106.67    2.22
  -3   3  -2  112.74    2.22
   3  -3   2  104.43    2.11
   3  -3   2  112.91    2.25
   3  -3   2  106.36    2.25
  -3   3  -2  113.06    2.21
  -3   3  -2  113.02    2.21
  -3   3  -2  113.06    2.21
  -3   1   3   30.90    0.89
  -3   1   3   32.80    0.94
  -3   1   3   31.22    1.03
   3  -1  -3   31.03    0.92
   3  -1  -3   33.45    1.13
  -3   1   3   30.33    0.84
   0  -2   5    6.18    0.71
   0   2  -5    5.42    0.54
   0  -2   5    4.63    0.65
   0   2  -5    4.97    0.65
   0   2  -5    4.96    0.54
   0  -2   5    4.81    0.71
  -3  -1  -1   11.80    0.71
  -3  -1  -1   10.52    0.59
   3   1   1   12.02    0.75
   3   1   1   11.26    0.65
  -3  -1  -1    9.69    0.70
   3   1   1   12.21    0.72
  -1  -2   5   36.57    0.94
   1   2  -5   38.82    1.09
  -1  -2   5   35.95    0.89
   1   2  -5   35.90    0.93
  -1  -2   5   34.95    1.16
   1   2  -5   37.40    0.96
  -2   4  -3  113.30    2.29
   2  -4   3  113.21    2.27
   2  -4   3  117.04    2.33
  -2   4  -3  117.22    2.27
   2  -4   3  124.07    2.38
  -1   4  -4   60.25    1.38
   1  -4   4   57.26    1.45
  -1   4  -4   59.49    1.39
   1  -4   4   58.32    1.49
   1  -4   4   62.19    1.43
   1  -4   4   57.46    1.54
  -2  -3   4    1.61    0.55
   2   3  -4    1.35    0.65
  -2  -3   4    2.15    0.59
  -2  -3   4    2.71    0.78
   2   3  -4    1.87    0.47
  -3   3   1   31.91    1.04
   3  -3  -1   36.64    0.93
   3  -3  -1   35.34    1.03
  -3   3   1   33.47    0.90
   3  -3  -1   35.41    0.96
  -3   3   1   36.08    1.05
  -3  -2   3  147.98    2.75
  -3  -2   3  137.50    2.68
  -3  -2   3  143.66    2.88
   3   2  -3  141.41    2.68
  -3  -2   3  139.95    2.65
   3   2  -3  144.84    2.93
   0   1   4   57.84    1.62
   0  -1  -4   57.84    1.56
   0   1   4   54.32    1.35
   0  -1  -4   55.26    1.37
   0   1   4   56.46    1.35
  -1  -1   5   71.58    1.85
  -1  -1   5   72.57    1.67
   1   1  -5   74.71    1.68
   1   1  -5   76.41    1.84
   1   1  -5   75.84    1.64
  -1  -4   4   57.07    1.40
   1   4  -4   58.80    1.40
   1   4  -4   53.70    1.42
  -1  -4   4   58.04    1.60
  -1  -4   4   59.82    1.41
   3   0   2   37.98    0.98
  -3   0  -2   37.64    1.00
   3   0   2   39.59    1.24
  -3   0  -2   36.48    0.88
  -3   0  -2   36.37    0.94
   3   0   2   38.70    0.90
  -2   2  -4   49.51    1.18
   2  -2   4   47.18    1.21
  -2   2  -4   49.80    1.29
   1  -4  -1   39.49    1.23
  -1   4   1   37.23    1.07
   1  -4  -1   39.59    1.12
   1  -4  -1   39.78    1.24
   0   3  -5   23.77    0.77
   0   3  -5   21.97    0.89
   0  -3   5   24.49    0.81
   0   3  -5   24.68    0.79
   0  -3   5   23.75    0.80
   0  -3   5   23.33    0.96
   0   1  -5    3.30    0.54
   0   1  -5    4.48    0.64
   0   1  -5    3.37    0.50
   0  -1   5    2.54    0.64
  -2   1   4   84.00    1.87
   2  -1  -4   81.82    1.78
   2  -1  -4   83.85    2.07
  -2   1   4   79.25    1.70
   2  -1  -4   80.14    1.71
  -2   3  -4   49.26    1.26
  -2   3  -4   51.72    1.28
   2  -3   4   57.78    1.40
   2  -3   4   52.02    1.44
  -1  -4   0   79.59    1.66
  -1  -4   0   74.44    1.90
   1   4   0   74.72    1.73
  -1  -4   0   73.93    1.70
  -1  -4   0   74.18    1.63
   1   3  -5   21.10    0.76
  -1  -3   5   20.73    0.74
  -1  -3   5   19.17    0.74
   1   3  -5   22.62    0.78
  -1  -3   5   22.77    0.97
  -3  -2   0   61.72    1.51
  -3  -2   0   63.59    1.62
   3   2   0   60.96    1.46
   3   2   0   66.62    1.62
   3   2   0   63.68    1.46
   1  -5   2    1.31    0.45
   1  -5   2    1.26    0.42
   1  -5   2    1.67    0.54
   1  -5   2    0.71    0.37
  -1   5  -2    2.01    0.56
  -1   5  -2    1.47    0.47
   0  -4  -1   28.45    0.88
   0   4   1   30.90    0.88
   0  -4  -1   29.86    0.95
   0  -4  -1   31.05    0.89
   0   4   1   29.95    0.98
   2  -1   4  136.83    2.58
  -2   1  -4  132.94    2.45
  -2   1  -4  128.85    2.49
   2  -1   4  141.09    2.77
  -2   1  -4  138.26    2.63
   2  -1   4  135.91    2.60
   0  -5   2   50.66    1.27
   0  -5   2   48.30    1.24
   0  -5   2   48.85    1.32
   0  -5   2   49.27    1.31
   0  -5   2   51.51    1.24
  -3  -1   4   39.77    1.16
  -3  -1   4   38.85    1.04
  -3  -1   4   39.36    1.14
   3   1  -4   40.57    1.18
  -3  -1   4   39.38    1.29
  -2  -2  -2  110.18    2.23
   2   2   2  113.66    2.40
   2  -4  -1  119.26    2.39
  -2   4   1  113.09    2.25
   2  -4  -1  123.27    2.50
  -2   4   1  114.66    2.40
  -3   2  -3   41.42    1.25
   3  -2   3   42.94    1.18
   3  -2   3   41.34    1.07
  -3   2  -3   42.83    1.14
   3  -2   3   45.24    1.28
   0   5  -3    8.72    0.51
   0  -5   3    8.65    0.53
   0  -5   3    7.58    0.71
   0  -5   3    8.43    0.56
   0   5  -3    8.97    0.66
   0  -5   3    8.24    0.64
   4  -1  -1    1.34    0.58
   4  -1  -1    1.06    0.48
  -4   1   1    1.02    0.53
  -4   1   1    1.07    0.44
  -4   1   1    0.87    0.58
  -1   2  -5   33.38    1.03
   1  -2   5   31.61    0.86
  -1   2  -5   29.51    0.87
   1  -2   5   33.31    0.92
  -1   2  -5   30.83    0.89
  -1   5  -3   75.78    1.73
  -1   5  -3   71.62    1.60
   1  -5   3   73.15    1.65
   1  -5   3   73.56    1.70
   1  -5   3   72.11    1.56
   1  -5   3   72.14    1.56
   1   2   3   38.21    0.99
  -1  -2  -3   38.48    1.04
   1   2   3   38.30    1.16
  -1  -2  -3   35.54    0.91
   1   2   3   35.43    0.91
   2   1   3    9.37    0.67
  -2  -1  -3    8.94    0.54
  -2  -1  -3    9.89    0.60
  -2  -1  -3    8.98    0.60
   2   1   3    8.66    0.65
  -4   1   0   54.89    1.42
   4  -1   0   53.68    1.34
   4  -1   0   53.02    1.35
  -4   1   0   55.27    1.38
  -4   1   0   52.38    1.45
   4  -1   0   54.40    1.44
   1  -5   1    9.97    0.65
   1  -5   1   10.60    0.73
  -1   5  -1    8.96    0.71
   1  -5   1   10.13    0.65
  -1   5  -1    9.87    0.60
   1  -5   1    9.80    0.58
  -2  -4   2   28.06    0.82
  -2  -4   2   29.83    0.93
  -2  -4   2   28.49    1.03
   2   4  -2   28.73    1.08
   2   4  -2   28.73    1.08
   3  -4   1  134.04    2.55
   3  -4   1  135.11    2.71
  -3   4  -1  139.02    2.59
  -3   4  -1  132.94    2.56
   3  -4   1  134.78    2.58
  -3   4  -1  130.54    2.59
   3   0  -4    1.39    0.55
  -3   0   4    1.57    0.51
  -3   0   4    1.70    0.62
  -3   0   4    2.41    0.46
  -3   0   4    1.71    0.53
   3   0  -4    1.45    0.79
  -2  -2   5   20.51    1.01
   2   2  -5   19.18    0.76
  -2  -2   5   18.59    0.76
   2   2  -5   19.78    0.76
   2   1  -5    4.72    0.54
   2   1  -5    3.81    0.70
  -2  -1   5    4.02    0.81
  -2  -1   5    4.23    0.49
  -2  -1   5    3.53    0.53
   4   0  -1    3.03    0.56
  -4   0   1    2.68    0.60
   4   0  -1    2.94    0.54
  -4   0   1    2.41    0.57
   4   0  -1    3.03    0.62
   1  -3   5   23.05    0.82
  -1   3  -5   22.52    0.77
   1  -3   5   22.61    0.78
  -1   3  -5   22.54    0.77
   1  -3   5   23.66    0.92
   1  -3   5   22.61    0.87
  -2  -4   3    9.24    0.60
   2   4  -3    7.59    0.57
  -2  -4   3    7.71    0.76
  -2  -4   3    9.18    0.64
   2   4  -3    8.18    0.65
  -2  -4   3    7.36    0.66
   1   0  -5   18.71    0.96
  -1   0   5   20.13    0.75
   1   0  -5   18.42    0.72
  -1   0   5   19.46    0.86
   1   0  -5   18.26    0.76
  -1  -3  -2   59.28    1.53
  -1  -3  -2   59.71    1.36
   1   3   2   61.60    1.57
  -1  -3  -2   60.35    1.43
  -1  -3  -2   61.33    1.47
   1   3   2   65.70    1.54
  -3   3  -3   18.63    0.83
  -3   3  -3   15.64    0.82
   3  -3   3   18.06    0.68
   3  -3   3   18.78    0.72
   3  -1   3   38.68    0.85
  -3   1  -3   39.88    1.09
  -3   1  -3   40.24    1.16
   3  -1   3   42.73    1.20
  -3   1  -3   42.01    1.24
   3  -1   3   42.28    1.21
   3   2  -4   27.69    1.05
  -3  -2   4   26.40    1.00
  -3  -2   4   27.97    0.85
   4  -2   0  113.69    2.25
  -4   2   0  110.44    2.34
  -4   2   0  112.65    2.27
   4  -2   0  114.95    2.27
  -4   2   0  114.08    2.25
  -3   4  -2   32.33    0.86
   3  -4   2   29.19    0.86
  -3   4  -2   29.99    0.97
  -3   4  -2   30.26    0.92
   3  -4   2   29.98    0.99
  -3   4  -2   30.26    0.92
   3  -4   2   32.29    0.89
   0  -5   1   45.08    1.13
   0  -5   1   45.97    1.20
   0  -5   1   44.75    1.30
   0  -5   1   46.46    1.22
   0   5  -1   43.89    1.28
   0  -5   1   45.06    1.25
   4   0  -2   87.25    2.43
  -4   0   2   88.32    2.47
   4   0  -2   90.62    2.52
   4   0  -2   89.02    2.54
  -4   0   2   85.04    2.48
  -3   2   3   32.92    1.11
  -3   2   3   31.70    1.18
  -3   2   3   27.62    1.03
   3  -2  -3   32.74    1.18
   3  -2  -3   32.00    1.26
   0  -4   5   29.28    0.84
   0   4  -5   29.59    0.82
   0  -4   5   29.79    1.02
   0  -4   5   28.93    0.84
  -3   4   0   78.31    2.25
   3  -4   0   77.27    2.28
  -3   4   0   73.74    2.13
   3  -4   0   75.22    2.13
   3  -4   0   78.81    2.29
  -2  -3  -1    0.34    0.47
  -2  -3  -1    0.26    0.46
  -2  -3  -1    0.18    0.41
   2   3   1    0.35    0.45
   4   0   0   22.90    0.91
   4   0   0   22.69    0.94
   4   0   0   22.31    0.86
  -4   0   0   20.74    0.93
  -4   0   0   24.50    0.90
  -3  -3   2    0.84    0.55
  -3  -3   2    0.49    0.46
  -3  -3   2    0.45    0.59
   3   3  -2    0.23    0.45
   3   3  -2    1.04    0.55
   3   3  -2    0.61    0.54
   2  -4   4   38.36    1.32
   2  -4   4   36.04    1.28
  -2   4  -4   35.17    1.21
  -2   4  -4   36.48    1.32
   3  -3  -2   39.51    1.41
   3  -3  -2   41.71    1.37
  -3   3   2   38.37    1.32
   0   0  -5   74.82    2.18
   0   0  -5   78.55    2.20
   0   0   5   78.74    2.20
   0   0   5   78.87    2.40
   0   0  -5   82.22    2.43
   0   0   5   80.37    2.26
  -1  -1  -4   38.91    1.38
   1   1   4   40.44    1.33
   1   1   4   36.29    1.23
  -1  -1  -4   37.26    1.30
  -1  -1  -4   35.93    1.32
   1   1   4   37.56    1.43
  -4   1   2   20.66    0.89
   4  -1  -2   22.31    0.90
   4  -1  -2   20.48    0.85
  -4   1   2   20.33    0.97
   2  -5   2   92.80    2.51
   2  -5   2   96.65    2.72
  -2   5  -2   93.36    2.52
   2  -5   2   94.69    2.61
  -2   5  -2   97.03    2.62
   1  -1   5   55.21    1.66
   1  -1   5   53.77    1.75
  -1   1  -5   54.56    1.67
  -1   1  -5   53.10    1.69
  -1   1  -5   53.14    1.71
   4  -2  -1   31.35    1.15
  -4   2   1   30.87    1.13
  -4   2   1   30.24    1.25
   4  -2  -1   33.16    1.22
  -4   2   1   30.57    1.14
  -2  -4   1   29.40    1.12
  -2  -4   1   32.83    1.44
   2   4  -1   29.46    1.07
   2   4  -1   31.50    1.19
  -2  -4   1   31.14    1.10
   3   3  -3   82.22    2.31
  -3  -3   3   76.97    2.17
   3   3  -3   86.86    2.56
  -3  -3   3   84.91    2.50
  -3  -3   3   82.01    2.36
  -1   3   3   81.14    2.28
   1  -3  -3   86.12    2.46
   1  -3  -3   86.13    2.55
  -1   3   3   80.51    2.34
  -1   3   3   82.38    2.31
   1  -3  -3   84.36    2.33
   2  -5   1   60.28    1.77
  -2   5  -1   63.65    1.88
  -2   5  -1   64.56    1.88
   2  -5   1   59.61    1.85
   2  -5   1   62.75    1.98
  -2   5  -1   60.67    1.88
   0  -5   4   43.93    1.40
   0  -5   4   44.74    1.40
   0  -5   4   47.03    1.54
   0  -5   4   44.83    1.55
   0   5  -4   44.72    1.44
   0   5  -4   42.77    1.33
   4  -1   1  115.16    3.06
   4  -1   1  116.50    3.17
   4  -1   1  120.54    3.18
  -4   1  -1  120.71    3.27
  -4   1  -1  122.26    3.20
   4  -2   1   73.25    2.10
  -4   2  -1   72.43    2.07
   4  -2   1   70.62    2.03
  -4   2  -1   67.97    2.05
   4  -2   1   68.73    2.09
  -4   2  -1   73.07    2.09
   2   3  -5   30.68    1.12
   2   3  -5   32.31    1.20
  -2  -3   5   32.16    1.14
  -2  -3   5   33.23    1.38
   2   3  -5   30.98    1.24
  -2  -3   5   28.14    0.85
   1   4  -5   48.09    1.51
   1   4  -5   42.97    1.41
  -1  -4   5   48.82    1.50
  -1  -4   5   53.13    1.82
   1   4  -5   51.68    1.67
  -1  -4   5   48.01    1.53
  -3  -1  -2    0.47    0.42
  -3  -1  -2    1.18    0.50
   3   1   2    1.39    0.55
   3   1   2    1.46    0.42
  -3  -1  -2    1.37    0.50
   3   1   2    1.05    0.50
  -2   0   5   14.09    0.91
  -2   0   5   14.98    0.68
  -2   0   5   15.92    0.85
   2   0  -5   14.50    0.68
   2   0  -5   14.45    0.93
  -2  -4   4   20.53    0.83
  -2  -4   4   18.04    0.84
  -2  -4   4   19.24    1.04
   2   4  -4   17.57    0.83
  -2  -4   4   18.85    0.79
   2   4  -4   18.63    0.77
   1  -2  -4  127.65    3.53
  -1   2   4  119.18    3.12
   1  -2  -4  119.54    3.21
   1  -2  -4  119.67    3.14
  -1   2   4  120.43    3.19
  -1   2   4  123.37    3.36
   3   3  -1    5.63    0.58
   3   3  -1    6.71    0.60
  -3  -3   1    5.66    0.58
  -3  -3   1    5.60    0.60
  -3  -3   1    5.31    0.54
  -1  -5   3   95.49    2.57
  -1  -5   3   90.43    2.54
   1   5  -3  102.95    2.73
  -1  -5   3  100.58    2.82
  -1  -5   3   98.33    2.68
  -1  -5   3   93.95    2.58
  -4  -1   2    9.99    0.73
  -4  -1   2    7.27    0.54
   4   1  -2    9.23    0.63
   4   1  -2    9.99    0.69
   4   1  -2    9.53    0.70
   4   1  -1    0.26    0.46
   4   1  -1    1.13    0.55
  -4  -1   1    0.39    0.57
   4   1  -1    1.09    0.52
   1  -5   4   90.42    2.48
   1  -5   4   80.10    2.30
   1  -5   4   89.20    2.57
   1  -5   4   88.07    2.42
  -1   5  -4   90.33    2.46
   1  -5   4   86.25    2.37
   1  -4   5   28.30    0.85
  -1   4  -5   29.54    1.13
   1  -4   5   29.13    1.16
   1  -4   5   28.30    0.97
  -1  -5   2   12.96    0.67
  -1  -5   2   13.53    0.76
  -1  -5   2   10.80    0.66
   1   5  -2   13.74    0.65
  -1  -5   2   12.55    0.75
  -1  -5   2   13.24    0.68
  -2   0  -4   65.84    1.94
  -2   0  -4   62.24    1.77
  -2   0  -4   66.11    1.95
   2   0   4   70.59    2.05
   2   0   4   69.35    2.09
  -3  -2  -1  114.14    3.04
  -3  -2  -1  106.33    2.88
   3   2   1  119.47    3.11
   2  -5   3   44.19    1.45
   2  -5   3   49.39    1.60
   2  -5   3   47.54    1.43
  -2   5  -3   48.57    1.49
   2  -5   3   45.21    1.44
  -1   5   0  131.55    1.74
   1  -5   0  131.11    1.62
  -1   5   0  130.23    3.38
   1  -5   0  127.01    3.38
   1  -5   0  128.20    3.39
   1  -5   0  135.26    1.83
  -3   1   4   16.46    0.71
  -3   1   4   16.27    0.89
   3  -1  -4   16.89    0.75
   3  -1  -4   15.67    0.79
  -3   1   4   17.08    0.83
   3  -1  -4   14.95    0.97
   2  -3  -3    4.96    0.48
  -2   3   3    4.64    0.59
  -2   3   3    4.34    0.61
   2  -3  -3    4.18    0.69
  -2   3   3    6.24    0.49
   2  -3  -3    4.60    0.71
  -2   3   3    6.24    0.49
   1   4   1   92.87    2.65
  -1  -4  -1   99.41    2.63
   1   4   1  107.21    2.90
  -1  -4  -1   93.61    2.59
  -1  -4  -1  101.50    2.73
  -1  -4  -1   93.70    2.83
  -3   4  -3    0.22    0.49
  -3   4  -3   -0.26    0.53
  -3   4  -3    0.91    0.54
   3  -4   3    0.20    0.39
   3  -4   3    0.69    0.59
   3  -4   3   -0.20    0.40
  -1   4   2    2.27    0.35
   1  -4  -2    0.81    0.68
   1  -4  -2    0.85    0.53
   1  -4  -2    1.42    0.49
  -1   4   2    1.00    0.51
   0  -3  -3   25.64    1.02
   0  -3  -3   23.49    0.90
   0   3   3   24.01    0.89
   0   3   3   24.54    0.96
   0  -3  -3   24.11    1.08
   0   3   3   25.31    0.89
  -2   2   4   61.80    1.81
   2  -2  -4   59.34    1.95
   2  -2  -4   59.29    1.74
  -2   2   4   59.84    1.86
   2  -2  -4   55.09    1.71
  -2   2   4   56.91    1.83
  -4   0   3   66.93    2.08
   4   0  -3   70.16    2.04
  -4   0   3   71.28    2.05
  -4   0   3   63.41    1.88
  -4   0   3   68.13    2.03
  -4   3   0   80.54    2.35
   4  -3   0   93.03    2.57
   4  -3   0   89.44    2.46
  -4   3   0   91.46    2.49
   4  -3   0   92.01    2.61
  -4   3   0   92.35    2.54
  -3   0  -3   53.60    1.58
   3   0   3   57.34    1.78
  -3   0  -3   54.86    1.68
   3   0   3   54.15    1.66
   3   0   3   55.52    1.78
  -3   4   1    9.70    0.82
   3  -4  -1    8.53    0.69
   3  -4  -1    8.85    0.64
   0   2   4   10.61    0.77
   0   2   4   10.93    0.61
   0   2   4   10.82    0.65
   0  -2  -4    8.73    0.64
   0  -2  -4   11.35    0.81
   4  -2  -2    0.36    0.55
  -4   2   2   -0.02    0.61
  -4   2   2    0.41    0.45
   4  -2  -2   -0.42    0.44
  -4   2   2    0.38    0.43
   4  -2  -2    0.28    0.49
   4   0   1   27.09    0.99
   4   0   1   26.03    0.88
   4   0   1   28.46    0.85
  -4   0  -1   28.08    0.82
  -4   0  -1   30.04    1.17
  -4   3  -1    1.01    0.44
   4  -3   1    0.97    0.42
  -4   3  -1    0.69    0.40
  -4   3  -1   -0.08    0.59
   4  -3   1    1.41    0.45
   0  -5   0   12.10    0.66
   0  -5   0   12.06    0.68
   0  -5   0   12.62    0.62
   0   5   0   12.68    0.71
   0  -5   0   11.95    0.68
   0   5   0   11.93    0.77
   3   3  -4   46.49    1.62
  -3  -3   4   47.35    1.66
  -3  -3   4   49.02    1.54
  -3  -3   4   47.69    1.52
  -3  -3   4   51.03    1.65
  -1  -5   4    0.71    0.44
   1   5  -4    0.86    0.63
   1   5  -4    1.55    0.45
  -1  -5   4    0.77    0.60
  -1  -5   4    0.95    0.48
  -2   5   0    6.49    0.59
  -2   5   0    4.75    0.64
   2  -5   0    5.07    0.68
   2  -5   0    5.27    0.82
  -4  -1   3   43.35    1.53
   4   1  -3   43.92    1.56
  -4  -1   3   39.52    1.33
   4   1  -3   41.50    1.38
  -4  -1   3   36.34    1.32
   4   1  -3   45.04    1.47
  -4  -1   0    2.47    0.63
   4   1   0    1.01    0.54
  -4  -1   0    2.79    0.48
  -4  -1   0    1.71    0.52
   4   1   0    2.47    0.53
   4   1   0    1.86    0.51
  -1  -5   1    5.29    0.52
  -1  -5   1    5.43    0.64
  -1  -5   1    4.49    0.52
   1   5  -1    6.44    0.62
  -1  -5   1    5.29    0.55
  -1  -5   1    4.65    0.60
   2  -4  -2   83.52    2.31
   2  -4  -2   92.56    2.61
  -2   4   2   82.38    2.33
  -2   4   2   95.90    2.73
   2  -4  -2   90.96    2.59
   4  -1  -3   58.41    1.85
   4  -1  -3   59.40    1.80
  -4   1   3   63.10    1.98
  -4   1   3   66.81    2.01
  -4   1   3   64.06    1.89
   4  -2   2   10.65    0.67
  -4   2  -2   10.59    0.64
   4  -2   2   10.81    0.63
   4  -2   2   11.58    0.77
  -4   2  -2   10.84    0.61
  -4   2  -2   11.31    0.77
  -2  -4   0   63.96    1.92
   2   4   0   64.99    1.94
   2   4   0   63.66    1.83
  -2  -4   0   65.86    1.88
   1  -1  -5    5.71    0.55
  -1   1   5    6.12    0.61
   1  -1  -5    6.26    0.78
  -1   1   5    4.93    0.68
  -1   1   5    4.96    0.78
   1   2  -6   49.11    1.52
  -1  -2   6   49.74    1.61
   1   2  -6   49.33    1.55
   1   2  -6   46.24    1.56
  -1  -2   6   48.82    1.75
  -2   3  -5    8.18    0.61
  -2   3  -5    9.42    0.48
   2  -3   5    8.27    0.63
   1   0   5   29.79    1.23
  -1   0  -5   32.72    1.26
  -1   0  -5   30.41    1.25
   1   0   5   30.44    1.09
  -1   0  -5   30.46    1.18
  -4   3   1   33.39    1.33
   4  -3  -1   34.85    1.26
  -4   3   1   31.58    1.13
   4  -3  -1   33.60    1.27
   4  -3  -1   35.45    1.27
  -4   3   1   35.03    1.22
   0   4   2   64.54    1.98
   0   4   2   66.63    1.96
   0  -4  -2   66.65    1.94
   0  -4  -2   67.85    2.02
   0   4   2   72.91    2.07
   0  -4  -2   68.23    2.12
  -3  -1   5   31.64    1.14
   3   1  -5   30.05    1.13
  -3  -1   5   31.18    1.10
   3   1  -5   25.81    1.07
  -3  -1   5   30.29    1.27
   2  -2   5   21.03    0.91
   2  -2   5   18.98    0.92
   2  -2   5   17.44    0.76
  -2   2  -5   19.51    0.71
  -2   2  -5   21.28    0.88
  -2   2  -5   19.78    0.87
   0  -2   6   21.13    0.90
   0   2  -6   20.49    0.80
   0   2  -6   18.69    0.90
   0   2  -6   21.49    0.82
  -3  -3   0   37.00    1.45
   3   3   0   33.28    1.15
  -3  -3   0   34.61    1.25
  -3  -3   0   33.52    1.15
   3   3   0   37.52    1.59
   0   3  -6   28.66    1.06
   0  -3   6   28.05    1.02
   0   3  -6   26.91    0.92
   0  -3   6   25.35    0.98
   0  -3   6   27.60    0.94
   0   3  -6   25.13    1.01
   1   3  -6    9.59    0.74
  -1  -3   6    9.08    0.61
   1   3  -6    8.42    0.56
  -1  -3   6    7.97    0.73
  -1  -3   6    9.19    0.61
   1   3  -6   11.96    0.68
   3  -2   4    0.64    0.56
  -3   2  -4    0.27    0.33
   3  -2   4   -0.09    0.44
  -3   2  -4    1.16    0.57
  -3   2  -4    0.47    0.38
  -4   1  -2   28.72    1.20
   4  -1   2   29.98    1.22
   4  -1   2   26.26    0.88
  -4   1  -2   26.68    0.91
   4  -1   2   29.91    1.12
  -3   3  -4    0.62    0.38
   3  -3   4    1.74    0.46
  -3   3  -4   -0.08    0.55
  -3   3  -4   -0.15    0.62
  -3  -2   5   32.26    1.17
  -3  -2   5   33.53    1.38
   2  -5   4    3.26    0.42
   2  -5   4    2.65    0.39
   2  -5   4    2.84    0.61
   2  -5   4    2.74    0.53
  -2   5  -4    2.91    0.45
   0  -5   5   48.74    1.63
   0  -5   5   45.37    1.52
   0  -5   5   46.43    1.45
   0   5  -5   42.62    1.34
   0  -5   5   45.97    1.45
   0   5  -5   42.02    1.37
  -4  -2   2   54.85    1.71
   4   2  -2   53.86    1.65
   4   2  -2   51.21    1.70
  -4  -2   2   51.20    1.68
  -4  -2   2   52.08    1.60
   4   2  -2   52.13    1.64
   2   4  -5   23.57    0.97
   2   4  -5   22.76    0.91
  -2  -4   5   24.90    0.88
  -2  -4   5   24.23    0.89
   2   4  -5   23.93    0.86
  -2  -4   5   22.37    1.06
  -4   3  -2    1.99    0.41
  -4   3  -2    1.88    0.64
   4  -3   2    2.10    0.46
   4  -3   2    1.57    0.44
  -4   3  -2    1.65    0.45
   2  -1  -5   50.85    1.55
  -2   1   5   51.25    1.69
  -2   1   5   51.20    1.55
   2  -1  -5   51.24    1.81
  -1  -1   6   51.95    1.67
   1   1  -6   47.47    1.47
  -1  -1   6   48.36    1.51
   1   1  -6   48.24    1.63
   1   1  -6   51.56    1.59
   0   1   5   30.25    1.35
   0   1   5   28.79    1.06
   0  -1  -5   28.75    1.23
   0  -1  -5   27.88    0.96
   0   1   5   28.17    0.84
   0  -1  -5   27.84    1.04
   2   2   3    2.48    0.48
  -2  -2  -3    2.23    0.45
   2   2   3    2.00    0.58
  -2  -2  -3    1.47    0.47
   2   2   3    1.91    0.50
  -2  -2  -3    1.28    0.47
  -3   5  -2    0.99    0.37
   3  -5   2    1.33    0.38
  -3   5  -2    0.81    0.42
   3  -5   2    1.45    0.41
   3  -5   2    0.22    0.60
   3  -5   1   20.01    0.93
   3  -5   1   21.01    0.81
   3  -5   1   22.50    0.86
  -3   5  -1   20.11    0.74
  -3   5  -1   20.43    0.81
   3   0  -5   13.49    0.72
  -3   0   5   13.74    0.85
  -3   0   5   14.09    0.65
  -3   0   5   12.23    0.72
   3   0  -5   14.20    0.90
  -4  -2   1   23.87    0.97
  -4  -2   1   26.30    0.97
   4   2  -1   25.84    0.95
   4   2  -1   25.81    0.92
   4   2  -1   24.73    0.98
   2  -4   5    2.22    0.57
  -2   4  -5    2.11    0.49
   2  -4   5    1.52    0.59
   2  -4   5    1.18    0.62
   1  -5   5    5.09    0.71
   1  -5   5    4.30    0.65
  -1   5  -5    4.09    0.51
   1  -5   5    4.83    0.46
   1  -5   5    4.88    0.55
  -1   5  -5    4.84    0.42
   4   2  -3   11.94    0.72
  -4  -2   3   11.91    0.67
   4   2  -3   10.51    0.69
  -4  -2   3   12.60    0.79
   4   2  -3   11.99    0.86
  -2  -3  -2   74.68    2.16
   2   3   2   74.55    2.28
   2   3   2   69.04    2.18
   0   1  -6    0.20    0.52
   0  -1   6   -0.06    0.63
   0   1  -6    0.39    0.48
   0  -1   6   -0.05    0.56
   0   1  -6    1.36    0.54
  -1   5   1   36.82    1.24
   1  -5  -1   35.83    1.35
   1  -5  -1   38.47    1.28
  -1   5   1   37.52    1.38
   1  -5  -1   38.67    1.37
   2   2  -6   32.49    1.16
   2   2  -6   33.03    1.19
   2   2  -6   34.41    1.34
  -2  -2   6   33.87    1.43
  -2  -2   6   32.03    1.14
   2  -1   5   32.24    1.19
   2  -1   5   35.05    1.31
  -2   1  -5   32.02    1.20
   2  -1   5   30.10    1.08
  -2   1  -5   31.09    1.05
  -2   1  -5   29.06    1.13
   3  -2  -4    0.68    0.51
  -3   2   4    0.77    0.73
   3  -2  -4    1.45    0.48
   3  -2  -4    2.05    0.74
  -3   2   4    1.63    0.38
   0  -4   6   20.58    0.76
   0  -4   6   24.69    1.06
   0   4  -6   21.63    0.95
   0   4  -6   21.35    0.81
   0   4  -6   20.46    0.77
   0  -4   6   22.34    0.85
  -3   1  -4   19.51    0.78
   3  -1   4   19.80    0.87
  -3   1  -4   19.63    0.85
   3  -1   4   20.50    0.80
   3  -1   4   20.70    0.95
  -3   1  -4   19.41    0.72
   1   5  -5    0.52    0.56
  -1  -5   5    1.02    0.59
  -1  -5   5   -0.41    0.44
  -1  -5   5    0.35    0.38
   1   5  -5    0.39    0.43
  -4  -1   4    9.01    0.57
   4   1  -4   10.35    0.64
  -4  -1   4    8.33    0.70
  -4  -1   4    8.86    0.73
  -4  -1   4    9.80    0.64
   4   1  -4    8.18    0.85
  -3   4  -4   80.72    1.95
   3  -4   4   77.10    1.82
  -3   4  -4   81.41    1.91
   3  -4   4   75.25    1.88
   4   0  -4    0.72    0.52
  -4   0   4    0.96    0.52
  -4   0   4    0.97    0.46
  -4   0   4    0.83    0.46
  -4   0   4    1.05    0.53
   2   5  -3    0.63    0.44
  -2  -5   3    0.36    0.48
  -2  -5   3    0.57    0.43
   2   5  -3    0.92    0.51
  -2  -5   3    0.85    0.59
  -2  -5   3    0.95    0.54
  -1   6  -2    3.53    0.60
   1  -6   2    4.05    0.56
   1  -6   2    4.00    0.47
   1  -6   2    3.28    0.40
   1  -6   2    4.19    0.50
   1  -6   2    4.06    0.56
  -1   6  -3   85.20    2.00
   1  -6   3   78.33    1.81
   1  -6   3   81.23    1.86
   1  -6   3   86.01    2.04
   1  -6   3   80.39    1.92
   1   3   3    2.91    0.51
  -1  -3  -3    2.67    0.51
   1   3   3    2.54    0.47
  -1  -3  -3    2.41    0.48
  -3  -4   3   36.60    1.20
  -3  -4   3   34.92    1.09
  -3  -4   3   34.67    1.26
   3   4  -3   35.30    1.21
   4   1   1   10.20    0.61
   4   1   1   10.37    0.64
  -4  -1  -1   11.17    0.73
   4   1   1   10.69    0.65
  -4  -1  -1    9.02    0.60
  -4  -1  -1    8.35    0.56
  -2  -1  -4   47.00    1.36
  -2  -1  -4   47.13    1.26
  -2  -1  -4   45.98    1.33
   2   1   4   42.77    1.27
   2   1   4   49.10    1.49
   2   1   4   47.68    1.36
   1  -3   6    5.54    0.63
  -1   3  -6    6.90    0.51
  -1   3  -6    6.35    0.61
  -1   3  -6    7.14    0.58
   1  -3   6    6.45    0.52
   4  -4   1   46.15    1.42
   4  -4   1   49.33    1.37
  -4   4  -1   45.84    1.40
  -4   4  -1   43.89    1.25
  -4   4  -1   44.93    1.26
   4  -4   1   45.70    1.28
   4  -2  -3   24.86    1.03
  -4   2   3   26.83    1.09
  -4   2   3   25.19    0.89
  -4   2   3   25.70    0.96
   4  -2  -3   23.39    0.94
  -3  -4   2   32.78    1.03
  -3  -4   2   36.48    1.18
   3   4  -2   34.32    1.18
   3   4  -2   33.99    1.08
  -3  -4   2   34.20    1.19
  -1  -5   0    0.94    0.49
  -1  -5   0    0.27    0.40
   1   5   0    0.84    0.50
  -1  -5   0    0.96    0.41
  -1  -5   0    0.52    0.54
  -1  -5   0    0.91    0.49
   2   1  -6   21.84    0.89
  -2  -1   6   19.73    0.83
   2   1  -6   21.91    0.93
  -2  -1   6   19.59    1.03
   2   1  -6   17.84    0.82
  -2  -1   6   20.96    0.73
   1   4  -6   19.80    0.77
  -1  -4   6   19.07    0.94
  -1  -4   6   18.78    0.71
   1   4  -6   19.94    0.72
  -1  -4   6   20.84    0.72
   2  -5  -1   28.68    1.16
   2  -5  -1   27.35    1.03
  -2   5   1   29.86    1.12
  -2   5   1   27.82    0.96
   1   2   4   96.33    2.17
  -1  -2  -4   95.65    2.27
   1   2   4  103.46    2.79
  -1  -2  -4  100.68    2.57
   1   2   4   99.29    2.53
  -1  -2  -4   90.94    2.16
   3   3  -5   44.83    1.43
   3   3  -5   43.64    1.28
  -3  -3   5   43.64    1.24
  -3  -3   5   39.11    1.15
  -3  -3   5   44.08    1.33
  -3  -3   5   44.66    1.51
   3  -4  -2   22.96    0.96
   3  -4  -2   26.28    0.99
  -3   4   2   24.65    1.05
  -3   4   2   24.39    1.03
   0  -6   3    0.11    0.38
   0  -6   3    0.97    0.39
   0  -6   3    0.83    0.39
   0  -6   3    0.22    0.50
   0  -6   3    0.33    0.45
   0  -6   3    1.64    0.49
   3  -5   3   10.73    0.59
   3  -5   3   11.67    0.61
   3  -5   3    9.92    0.73
  -3   5  -3   11.09    0.58
  -3   5  -3   11.46    0.79
   4  -3  -2   21.02    0.87
  -4   3   2   20.90    0.94
   4  -3  -2   20.66    0.79
  -4   3   2   18.89    0.72
  -4   3   2   22.90    0.96
  -4   3   2   21.42    0.73
   3  -5   0   17.68    0.82
   3  -5   0   15.12    0.76
  -3   5   0   15.96    0.83
  -3   5   0   16.55    0.74
   3   2   2    0.70    0.46
   3   2   2   -0.05    0.30
   3   2   2    0.44    0.42
  -3  -2  -2    0.45    0.43
  -3  -2  -2   -0.17    0.45
  -2  -5   2    8.56    0.65
  -2  -5   2    8.29    0.58
  -2  -5   2    8.27    0.72
   2   5  -2    8.46    0.63
  -2  -5   2    9.71    0.58
  -1   2  -6   96.77    2.29
   1  -2   6   95.49    2.17
   1  -2   6  102.23    2.55
  -1   2  -6   98.48    2.50
  -1   2  -6   97.77    2.22
   4   0   2   52.69    1.38
   4   0   2   53.64    1.46
  -4   0  -2   54.03    1.41
   4   0   2   54.60    1.55
  -4   0  -2   53.66    1.50
  -4   0  -2   50.22    1.42
  -2  -3   6   36.23    1.10
  -2  -3   6   36.52    1.12
   2   3  -6   35.95    1.12
  -2  -3   6   38.37    1.41
   2   3  -6   37.29    1.17
   4  -4   0   95.06    2.20
   4  -4   0   92.64    2.13
  -4   4   0   96.01    2.32
   4  -4   0   93.27    2.24
  -4   4   0   94.26    2.17
  -4   4   0   98.76    2.48
   0  -6   2   25.01    0.90
   0  -6   2   26.21    1.00
   0  -6   2   26.51    0.89
   0  -6   2   27.00    1.00
   0  -6   2   26.36    0.93
  -3  -1  -3   39.69    1.15
   3   1   3   42.69    1.29
  -3  -1  -3   41.16    1.21
  -3  -1  -3   40.03    1.17
   3   1   3   38.92    1.23
   0  -5  -1    1.10    0.45
   0  -5  -1    1.17    0.43
   0   5   1    1.61    0.45
   0   5   1    1.75    0.53
   0  -5  -1    1.19    0.55
  -2  -5   4   37.11    1.15
  -2  -5   4   36.83    1.11
  -2  -5   4   36.33    1.30
   2   5  -4   34.44    1.15
  -2  -5   4   36.05    1.19
   2   5  -4   37.37    1.12
   4  -4   2    7.28    0.69
  -4   4  -2    7.79    0.58
   4  -4   2    6.40    0.51
   4  -4   2    8.17    0.58
  -4   4  -2    7.55    0.54
  -4   4  -2    6.96    0.75
   3   4  -4    3.82    0.53
  -3  -4   4    3.76    0.62
   3   4  -4    3.59    0.55
  -3  -4   4    3.99    0.50
  -3  -4   4    3.30    0.55
  -3  -4   4    4.59    0.73
   4   2   0    4.54    0.53
   4   2   0    4.55    0.59
   4   2   0    2.72    0.54
  -4  -2   0    2.95    0.47
  -4  -2   0    4.21    0.60
   1  -4   6   13.02    0.69
   1  -4   6   12.33    0.80
  -1   4  -6   12.87    0.60
   1  -4   6   12.47    0.66
   1  -4   6   12.36    0.70
   4  -2   3   18.69    0.85
   4  -2   3   18.61    0.68
  -4   2  -3   18.07    0.67
  -4   2  -3   17.89    0.75
   4  -2   3   18.55    0.76
  -4   2  -3   19.08    0.85
  -4  -2   4    1.24    0.49
   4   2  -4    1.84    0.54
  -4  -2   4    1.72    0.60
   4   2  -4    0.64    0.70
   0  -6   4   29.60    0.95
   0   6  -4   32.63    1.08
   0  -6   4   33.43    1.04
   0  -6   4   32.91    1.08
   0  -6   4   34.75    1.24
   0   6  -4   32.24    0.97
   1  -6   1   11.34    0.74
  -1   6  -1    9.69    0.67
   1  -6   1    8.98    0.66
   1  -6   1    9.79    0.63
   1  -6   1    9.97    0.56
   1  -6   1    9.36    0.53
  -1  -4  -2    2.45    0.47
   1   4   2    2.71    0.46
   1   4   2    2.43    0.50
  -1  -4  -2    2.56    0.46
  -1  -4  -2    4.12    0.57
  -1  -4  -2    2.69    0.53
   1  -6   4   22.63    1.07
   1  -6   4   22.31    0.89
  -1   6  -4   21.71    0.87
   1  -6   4   23.12    0.83
   1  -6   4   21.81    0.83
   1  -6   4   18.18    0.80
   2  -6   2   31.50    0.99
  -2   6  -2   30.83    0.99
  -2   6  -2   30.15    1.09
   2  -6   2   30.18    1.11
  -2   6  -2   29.56    0.99
   2  -6   2   31.64    1.14
   1   0  -6   56.18    1.50
  -1   0   6   56.19    1.70
  -1   0   6   58.29    1.51
   1   0  -6   53.06    1.40
  -1   0   6   55.05    1.52
   1   0  -6   55.65    1.61
  -4   3  -3   34.58    1.20
   4  -3   3   35.10    1.16
  -4   3  -3   36.48    1.10
  -4   3  -3   36.22    1.14
   4  -3   3   35.01    1.06
   4  -3   3   36.53    1.15
   4  -1  -4   27.01    0.97
  -4   1   4   27.07    0.93
  -4   1   4   28.98    0.95
  -4   1   4   28.24    1.03
  -4   1   4   30.49    1.17
   4  -1  -4   26.03    1.05
   2   4   1    6.11    0.54
  -2  -4  -1    4.82    0.49
  -2  -4  -1    5.64    0.57
  -2  -4  -1    5.32    0.50
  -1   3   4   48.43    1.32
  -1   3   4   46.20    1.41
   1  -3  -4   47.68    1.52
   1  -3  -4   47.06    1.48
  -1   3   4   48.66    1.35
   1  -3  -4   47.10    1.29
  -3  -3  -1   78.74    1.98
   3   3   1   71.25    1.90
   3   3   1   75.18    1.96
   3   3   1   77.88    1.89
   3   3   1   79.51    1.85
   3   4  -1    2.02    0.48
   3   4  -1    2.13    0.47
  -3  -4   1    1.04    0.49
  -3  -4   1    1.58    0.53
  -3  -4   1    1.23    0.38
   3   4  -1    2.03    0.47
  -3   1   5   40.93    1.15
   3  -1  -5   39.49    1.21
   3  -1  -5   39.61    1.37
   3  -1  -5   38.55    1.16
  -3   1   5   39.15    1.22
   2  -6   3    2.87    0.57
   2  -6   3    2.72    0.40
  -2   6  -3    2.72    0.63
   2  -6   3    3.71    0.62
   2  -6   3    2.76    0.43
  -2   6  -3    3.53    0.47
  -2   3   4   35.74    1.07
  -2   3   4   41.14    1.27
   2  -3  -4   38.32    1.28
   2  -3  -4   37.52    1.35
  -2   3   4   39.78    1.30
   2  -3  -4   39.06    1.11
  -2   5  -5   28.90    0.96
   2  -5   5   27.51    1.09
   2  -5   5   27.65    1.04
   2  -5   5   30.28    1.03
   1   1   5   11.58    0.61
   1   1   5   11.86    0.84
  -1  -1  -5   11.29    0.69
   1   1   5   10.48    0.60
  -1  -1  -5    9.02    0.73
  -1  -1  -5   10.48    0.78
  -1   4   3   34.23    1.08
  -1   4   3   31.49    1.04
   1  -4  -3   34.63    1.21
   1  -4  -3   34.13    1.10
   1  -4  -3   32.65    1.24
  -1   4   3   34.58    1.18
   4  -4  -1    5.11    0.48
   4  -4  -1    5.92    0.57
  -4   4   1    4.97    0.76
  -4   4   1    5.38    0.48
   4  -4  -1    5.16    0.56
  -2  -5   1   75.64    1.88
  -2  -5   1   73.32    1.74
   2   5  -1   74.11    1.86
  -2  -5   1   74.81    2.05
  -2  -5   1   74.74    1.98
   1  -1   6   80.34    2.08
  -1   1  -6   71.98    1.86
  -1   1  -6   76.33    1.89
  -1   1  -6   73.08    1.79
   1  -1   6   74.86    1.78
  -2   6  -1   32.05    1.01
   2  -6   1   28.24    1.10
   2  -6   1   32.75    1.15
   2  -6   1   29.88    1.04
   2  -6   1   32.03    1.00
  -2   6  -1   28.47    1.06
  -2   0   6    1.45    0.47
   2   0  -6   -0.25    0.49
   2   0  -6    1.50    0.52
   2   0  -6    0.70    0.43
  -2   0   6    2.00    0.70
   0   6  -1   43.08    1.28
   0  -6   1   48.28    1.28
   0  -6   1   45.43    1.39
   0  -6   1   45.65    1.33
   0  -6   1   46.59    1.29
   0  -6   1   48.36    1.34
   0   0   6    1.09    0.47
   0   0  -6    1.16    0.55
   0   0   6    0.36    0.48
   0   0  -6    1.77    0.67
   0   0  -6    0.11    0.46
   0   0   6    1.72    0.68
   4  -1   3    3.92    0.55
  -4   1  -3    4.04    0.48
   4  -1   3    4.43    0.62
   4  -1   3    4.79    0.50
  -4   1  -3    4.67    0.64
  -5   1   1   36.03    1.12
   5  -1  -1   34.93    1.17
   5  -1  -1   34.00    1.10
   5  -1  -1   36.52    1.15
  -5   1   1   34.39    1.25
  -5   1   1   34.89    1.15
  -2   4   3   15.01    0.78
   2  -4  -3   13.98    0.58
   2  -4  -3   12.72    0.76
   2  -4  -3   14.82    0.90
  -3   0  -4   26.61    0.92
  -3   0  -4   27.18    1.00
   3   0   4   26.82    0.96
   3   0   4   27.50    1.06
   3   0   4   26.05    0.97
  -3   0  -4   27.41    0.89
   4   3  -2    6.43    0.55
   4   3  -2    5.44    0.72
  -4  -3   2    6.76    0.64
   4   3  -2    6.53    0.61
  -4  -3   2    6.32    0.55
  -4  -3   2    5.89    0.62
   1  -2  -5    0.34    0.59
   1  -2  -5    0.84    0.42
  -1   2   5    0.30    0.55
  -1   2   5    0.01    0.56
  -1   2   5    0.94    0.41
  -1  -6   3   14.59    0.73
  -1  -6   3   17.63    0.68
  -1  -6   3   17.20    0.69
  -1  -6   3   17.51    0.80
  -1  -6   3   15.37    0.78
   1   6  -3   16.33    0.65
   0   5  -6   20.76    0.70
   0  -5   6   22.59    0.90
   0  -5   6   24.25    1.07
   0  -5   6   20.36    0.72
  -2   0  -5   39.79    1.11
   2   0   5   45.29    1.33
   2   0   5   43.62    1.37
  -2   0  -5   43.84    1.32
  -2   0  -5   42.87    1.30
   4   3  -3    2.88    0.64
   4   3  -3    2.93    0.58
   4   3  -3    3.84    0.57
  -4  -3   3    3.81    0.51
  -4  -3   3    2.89    0.63
  -4  -3   3    4.30    0.64
  -2  -4   6   35.11    1.08
   2   4  -6   35.27    1.15
  -2  -4   6   34.19    1.09
   2   4  -6   36.53    1.13
   2   4  -6   37.43    1.25
  -2  -4   6   36.96    1.39
  -5   1   0   34.71    1.14
   5  -1   0   37.57    1.15
   5  -1   0   34.47    1.10
  -5   1   0   33.44    1.21
   5  -1   0   35.74    1.19
  -5   1   0   34.98    1.09
   3  -5   4   61.86    1.63
  -3   5  -4   56.65    1.53
   3  -5   4   57.33    1.46
  -3   5  -4   57.48    1.48
   3  -5  -1   24.48    1.00
   3  -5  -1   23.95    0.97
  -3   5   1   23.51    0.94
  -3   5   1   25.32    1.06
   2   5  -5   30.67    1.02
  -2  -5   5   31.16    1.23
   2   5  -5   33.51    1.15
  -2  -5   5   28.36    0.97
  -2  -5   5   28.03    0.93
  -2  -5   5   30.12    1.06
  -5   0   1   57.48    1.63
   5   0  -1   56.08    1.56
   5   0  -1   55.96    1.48
  -5   0   1   53.81    1.42
  -5   0   1   54.52    1.48
   5   0  -1   57.96    1.54
   5  -2   0   15.99    0.70
  -5   2   0   17.30    0.71
   5  -2   0   16.75    0.75
  -5   2   0   17.40    0.89
  -5   2   0   17.11    0.74
   5  -2   0   16.71    0.70
   0   3   4   10.22    0.56
   0   3   4   10.23    0.61
   0   3   4   10.11    0.71
   0  -3  -4   10.57    0.75
   0  -3  -4   10.72    0.74
  -2   2   5   34.13    1.21
   2  -2  -5   35.39    1.34
  -2   2   5   35.84    1.24
  -2   2   5   34.34    1.09
   2  -2  -5   30.67    1.08
   2  -2  -5   33.31    1.03
  -5   2   1   38.98    1.18
   5  -2  -1   38.66    1.21
  -5   2   1   36.15    1.14
   5  -2  -1   40.91    1.21
  -5   2   1   35.85    1.22
   4  -4   3   21.02    0.73
  -4   4  -3   21.50    0.81
  -4   4  -3   21.35    0.94
   4  -4   3   22.06    0.90
  -4   4  -3   22.01    0.83
  -4   4  -3   22.01    0.83
   5  -1  -2   23.94    0.93
  -5   1   2   24.48    0.93
  -5   1   2   23.92    0.90
   5  -1  -2   24.01    0.98
   5  -1  -2   23.97    0.93
  -5   1   2   25.97    1.12
  -1  -6   4    0.96    0.44
   1   6  -4    1.43    0.44
  -1  -6   4    1.06    0.48
  -1  -6   4   -0.32    0.49
  -1  -6   4    0.33    0.53
  -1  -6   4    0.56    0.51
   5   0  -2    7.33    0.61
  -5   0   2    8.19    0.74
   5   0  -2    7.95    0.62
   5   0  -2    8.31    0.67
  -5   0   2    8.58    0.64
  -5   0   2    9.20    0.62
  -1  -6   2   45.05    1.27
  -1  -6   2   43.15    1.38
  -1  -6   2   43.62    1.30
  -1  -6   2   45.45    1.24
  -1  -6   2   46.75    1.30
  -1  -6   2   46.12    1.36
   2  -6   4   19.25    0.83
   2  -6   4   19.79    0.80
  -2   6  -4   19.88    0.69
   2  -6   4   21.05    0.73
   2  -6   4   19.27    0.66
  -3  -2   6    2.86    0.43
  -3  -2   6    3.50    0.80
  -3  -2   6    2.85    0.51
   3   2  -6    3.02    0.55
   3   2  -6    2.90    0.55
   3  -3   5   99.31    2.55
   3  -3   5  100.84    2.52
  -3   3  -5   97.13    2.21
   3  -3   5   91.52    2.21
   0  -6   5   40.71    1.35
   0  -6   5   41.84    1.21
   0   6  -5   44.57    1.20
   0  -6   5   40.97    1.18
   0   6  -5   39.40    1.16
   0  -6   5   44.34    1.31
   3   4  -5    1.77    0.50
  -3  -4   5    1.67    0.48
   3   4  -5    1.62    0.57
  -3  -4   5    1.55    0.51
  -3  -4   5    1.94    0.75
  -3  -4   5    2.82    0.61
  -3  -1   6    5.68    0.57
  -3  -1   6    4.66    0.77
   3   1  -6    5.58    0.78
  -3  -1   6    5.72    0.53
   3   1  -6    6.94    0.61
   1   5  -6   22.87    0.99
  -1  -5   6   22.29    1.02
  -1  -5   6   23.02    0.88
  -1  -5   6   23.03    0.86
   1   5  -6   22.27    0.90
   0  -4  -3    9.16    0.81
   0  -4  -3    7.93    0.61
   0   4   3    8.15    0.59
   0   4   3    9.20    0.67
   0  -4  -3    8.96    0.74
   0   4   3    8.71    0.57
   4   1  -5    2.66    0.47
  -4  -1   5    2.41    0.52
  -4  -1   5    2.43    0.51
  -4  -1   5    2.73    0.58
  -4  -1   5    3.25    0.53
  -1   5  -6    1.04    0.49
   1  -5   6    0.85    0.60
   1  -5   6   -0.99    0.63
   1  -5   6   -0.46    0.44
   1  -5   6    0.61    0.51
  -1   5  -6    0.56    0.34
   4   3  -1   63.11    1.55
  -4  -3   1   67.46    1.72
  -4  -3   1   67.51    1.67
   4   3  -1   66.79    1.76
  -4  -3   1   66.44    1.54
  -1   6   0   14.85    0.73
   1  -6   0   14.55    0.86
   1  -6   0   13.58    0.68
   1  -6   0   14.10    0.70
  -1   6   0   15.35    0.85
   1  -6   0   15.09    0.83
   1  -6   5   12.18    0.65
   1  -6   5   13.14    0.88
   1  -6   5   12.44    0.80
   1  -6   5   11.36    0.67
  -1   6  -5   12.74    0.70
   1  -6   5   12.15    0.64
  -4  -1  -2   55.32    1.36
   4   1   2   54.93    1.40
   4   1   2   56.35    1.52
  -4  -1  -2   54.05    1.45
  -4  -1  -2   56.49    1.47
   4   1   2   56.55    1.38
  -2   3  -6   23.30    0.86
  -2   3  -6   19.05    0.71
  -2   3  -6   23.31    0.91
   2  -3   6   22.98    0.90
   2  -3   6   24.61    0.92
  -3   2  -5   40.78    1.17
   3  -2   5   46.44    1.39
   3  -2   5   45.56    1.31
  -3   2  -5   42.39    1.12
  -3   2  -5   40.60    1.18
   4  -3  -3   22.69    0.96
  -4   3   3   25.50    0.84
  -4   3   3   22.70    0.87
   4  -3  -3   23.51    0.90
  -4   3   3   21.70    1.02
   4   3  -4   32.30    1.20
  -4  -3   4   31.26    1.05
  -4  -3   4   29.02    0.98
  -4  -3   4   32.34    1.16
  -4  -3   4   31.64    0.98
   5   0   0   22.66    0.88
   5   0   0   23.58    0.88
  -5   0   0   24.28    0.87
  -5   0   0   22.98    0.98
  -5   0   0   23.64    0.94
   5   0   0   24.99    0.95
   0  -2  -5   15.30    0.79
   0  -2  -5   16.03    0.86
   0   2   5   15.47    0.93
   0   2   5   17.00    0.76
   0   2   5   15.76    0.78
   0  -2  -5   13.76    0.95
   1  -5  -2    9.72    0.71
  -1   5   2   10.11    0.75
   1  -5  -2   11.03    0.92
  -1   5   2   10.83    0.62
   1  -5  -2    9.75    0.65
  -1  -5  -1   67.29    1.51
  -1  -5  -1   66.24    1.58
   1   5   1   60.36    1.64
   1   5   1   65.07    1.60
  -1  -5  -1   63.97    1.60
  -1  -5  -1   63.69    1.91
   5  -2   1   10.84    0.76
   5  -2   1   10.55    0.67
   5  -2   1    8.93    0.61
  -5   2  -1    9.41    0.65
  -5   2  -1    9.95    0.73
  -5   2  -1    8.60    0.62
   4   2   1    1.61    0.50
  -4  -2  -1    2.04    0.50
  -4  -2  -1    0.79    0.44
   4   2   1    1.23    0.44
  -4  -2  -1    0.97    0.52
   4   2   1    0.64    0.48
   3   4   0    6.46    0.59
   3   4   0    6.52    0.62
  -3  -4   0    5.33    0.54
  -3  -4   0    6.20    0.55
  -3   4  -5   25.03    0.94
   3  -4   5   25.79    0.90
  -4   0   5    3.69    0.50
  -4   0   5    3.66    0.48
  -4   0   5    3.69    0.58
  -4   0   5    3.88    0.72
   4   0  -5    4.62    0.83
   4   0  -5    3.51    0.56
  -4   5  -1    4.31    0.67
  -4   5  -1    3.07    0.69
   4  -5   1    4.27    0.50
  -4   5  -1    3.64    0.53
   4  -5   1    4.18    0.47
   4  -5   1    3.66    0.64
  -2   5   2   59.63    1.48
   2  -5  -2   64.11    1.70
  -2   5   2   58.46    1.58
   2  -5  -2   58.17    1.40
  -2   5   2   58.19    1.51
   2  -5  -2   62.66    1.63
  -3   3   4   28.41    0.92
   3  -3  -4   28.25    0.97
   3  -3  -4   27.24    0.93
  -3   3   4   30.16    1.12
   3  -3  -4   28.22    1.14
  -3   3   4   27.90    1.07
   2  -6   0   38.39    1.10
  -2   6   0   37.87    1.24
   2  -6   0   40.79    1.32
   2  -6   0   35.13    1.17
  -2   6   0   38.81    1.10
   2  -6   0   34.36    1.02
   4  -2  -4   35.45    1.12
  -4   2   4   40.15    1.30
  -4   2   4   38.35    1.07
   4  -2  -4   37.78    1.21
  -4   2   4   36.30    1.14
  -4  -2   5    3.69    0.59
  -4  -2   5    3.52    0.66
   4   2  -5    3.79    0.74
  -4  -2   5    3.94    0.53
  -4  -2   5    4.24    0.49
  -3  -3   6    5.67    0.51
   3   3  -6    6.89    0.64
   3   3  -6    7.90    0.68
   3   3  -6    6.10    0.53
  -3  -3   6    7.10    0.91
   1   3  -7    3.75    0.55
   1   3  -7    4.43    0.51
  -1  -3   7    4.55    0.72
  -1  -3   7    3.70    0.60
   1   3  -7    4.60    0.58
  -5   1  -1    4.19    0.56
   5  -1   1    4.18    0.52
  -5   1  -1    3.47    0.47
   5  -1   1    3.64    0.52
   5  -1   1    3.55    0.56
  -5   1  -1    2.29    0.64
  -5   2   2   49.83    1.28
   5  -2  -2   48.17    1.30
  -5   2   2   46.15    1.38
   5  -2  -2   47.75    1.30
  -5   2   2   49.26    1.33
  -3   6  -2   -0.15    0.38
   3  -6   2   -0.32    0.57
  -3   6  -2   -0.15    0.34
   3  -6   2   -0.41    0.39
  -3   6  -2    0.05    0.62
   3  -6   2    0.15    0.35
  -2   4  -6   34.57    1.00
   2  -4   6   33.62    1.16
  -2   4  -6   33.03    1.01
   2  -4   6   35.65    1.10
  -2   2  -6    0.68    0.34
  -2   2  -6    0.35    0.49
  -2   2  -6    0.12    0.63
   2  -2   6   -0.89    0.40
   2  -2   6    0.20    0.56
   2  -2   6    0.37    0.61
  -1  -2   7    5.37    0.67
   1   2  -7    4.79    0.53
   1   2  -7    4.20    0.63
  -1  -2   7    4.65    0.84
   1   2  -7    5.21    0.57
  -5   3   0    0.45    0.44
  -5   3   0    0.18    0.43
   5  -3   0    0.62    0.44
  -5   3   0    1.73    0.71
   5  -3   0    0.83    0.47
   5   1  -2    0.74    0.52
   5   1  -2    1.08    0.54
  -5  -1   2    0.87    0.52
  -5  -1   2    0.87    0.62
   5   1  -2    0.88    0.52
  -4   5  -2   59.42    1.45
  -4   5  -2   57.46    1.45
   4  -5   2   53.96    1.50
  -4   5  -2   52.72    1.42
   4  -5   2   56.84    1.44
   4  -5   2   58.82    1.47
  -5   0   3   18.18    0.85
   5   0  -3   17.45    0.82
  -5   0   3   16.22    0.92
   5   0  -3   18.12    0.81
   5   0  -3   15.87    0.88
   0  -3   7   88.14    1.92
   0  -3   7   85.98    1.94
   0   3  -7   78.54    1.75
   0  -3   7   81.69    2.01
   0   3  -7   83.75    1.89
   0   3  -7   84.38    1.97
   3  -4  -3   30.05    1.08
  -3   4   3   28.84    0.98
  -3   4   3   30.74    0.94
   3  -4  -3   33.44    1.11
  -3   4   3   30.56    1.08
  -4   0  -3    2.39    0.42
   4   0   3    2.45    0.59
  -4   0  -3    2.10    0.54
   4   0   3    3.00    0.52
  -4   0  -3    3.21    0.51
   4   0   3    3.14    0.45
  -4   4   2   16.07    0.93
   4  -4  -2   14.33    0.84
   4  -4  -2   15.30    0.79
  -4   4   2   13.38    0.67
  -4   4   2   15.25    0.66
   5   1  -1    6.99    0.63
  -5  -1   1    7.19    0.72
   5   1  -1    7.37    0.63
   5   1  -1    6.67    0.64
  -5  -1   1    7.05    0.58
  -2  -5   0   49.20    1.26
  -2  -5   0   44.26    1.23
   2   5   0   49.95    1.36
  -2  -5   0   45.72    1.25
  -1  -6   5    1.18    0.61
  -1  -6   5    1.88    0.41
   1   6  -5    1.16    0.44
  -1  -6   5    0.49    0.38
  -1  -6   5    1.55    0.55
   1   6  -5    1.66    0.47
  -2  -3  -3   84.58    1.89
  -2  -3  -3   76.47    1.68
   2   3   3   79.00    1.96
   2   3   3   84.22    1.90
   0  -6   0   42.66    1.12
   0  -6   0   43.81    1.26
   0   6   0   41.25    1.18
   0  -6   0   40.83    1.19
   0   6   0   43.14    1.25
   0  -6   0   42.59    1.25
  -3   0   6   71.94    1.72
   3   0  -6   66.35    1.78
  -3   0   6   73.45    1.65
   3   0  -6   66.89    1.59
  -1   1   6   47.75    1.30
   1  -1  -6   47.31    1.44
  -1   1   6   48.26    1.35
   1  -1  -6   48.79    1.38
  -1   1   6   53.17    1.58
   1  -1  -6   48.93    1.27
   3  -6   1    0.10    0.57
  -3   6  -1    0.29    0.61
   3  -6   1    0.25    0.53
  -3   6  -1    0.07    0.44
   3  -6   1    0.10    0.35
  -3   6  -1    0.34    0.37
  -1  -6   1   18.90    0.91
  -1  -6   1   19.12    0.80
  -1  -6   1   20.72    0.88
  -1  -6   1   22.55    0.72
   1   6  -1   24.27    0.91
  -1  -6   1   21.45    0.95
  -5   3  -1    2.38    0.45
   5  -3   1    2.45    0.61
   5  -3   1    3.60    0.49
  -5   3  -1    2.38    0.45
  -5   3  -1    3.29    0.69
   5  -3   1    2.32    0.46
  -3   6  -3   42.78    1.15
   3  -6   3   42.82    1.17
   3  -6   3   41.97    1.27
  -3   6  -3   42.14    1.14
   3  -6   3   42.19    1.16
  -5   1   3    2.37    0.56
  -5   1   3    1.76    0.50
   5  -1  -3    1.75    0.46
   5  -1  -3    1.71    0.56
   0   2  -7   84.18    1.85
   0   2  -7   88.14    2.03
   0  -2   7   87.24    1.94
   0   2  -7   86.91    1.92
   2   2   4    0.56    0.47
  -2  -2  -4    1.76    0.53
  -2  -2  -4    0.12    0.50
  -2  -2  -4    0.43    0.43
   2   2   4   -0.63    0.55
   2   2   4    1.14    0.53
  -4   5   0   33.99    1.12
   4  -5   0   31.45    1.08
   4  -5   0   33.29    1.05
  -4   5   0   32.72    0.98
   4  -5   0   35.91    1.08
  -1   0  -6   40.17    1.27
   1   0   6   37.90    1.08
   1   0   6   36.38    1.05
   1   0   6   39.99    1.34
  -1   0  -6   38.48    1.21
  -1   0  -6   40.92    1.23
   5  -3  -1    7.79    0.59
  -5   3   1    7.41    0.58
  -5   3   1    6.65    0.57
   5  -3  -1    7.22    0.61
   5  -3  -1    6.66    0.58
  -5   3   1    7.35    0.83
  -4   3  -4   79.39    1.88
   4  -3   4   74.30    1.70
  -4   3  -4   72.66    1.68
  -4   3  -4   75.83    1.71
   4  -3   4   68.99    1.54
   4  -3   4   76.52    1.82
  -3   2   5    3.12    0.48
   3  -2  -5    3.60    0.51
  -3   2   5    2.09    0.71
   3  -2  -5    2.53    0.66
   3  -2  -5    2.10    0.48
   5   1  -3   28.27    0.95
  -5  -1   3   29.73    1.12
   5   1  -3   32.63    1.17
   5   1  -3   29.95    1.01
  -5  -1   3   32.80    1.10
   0   4  -7    8.81    0.75
   0  -4   7    7.85    0.83
   0  -4   7    7.36    0.62
   0   4  -7    8.41    0.61
   0  -4   7    6.63    0.62
   0   4  -7    6.11    0.51
   0   5   2   32.59    1.11
   0   5   2   34.74    1.05
   0  -5  -2   33.72    1.02
   0  -5  -2   37.01    1.21
   0  -5  -2   36.11    1.25
   2  -1  -6    4.80    0.50
  -2   1   6    4.96    0.56
  -2   1   6    5.42    0.76
  -2   1   6    5.35    0.77
   2  -1  -6    3.87    0.64
   3   2   3   14.79    0.77
  -3  -2  -3   13.97    0.64
  -3  -2  -3   14.61    0.77
   3   2   3   13.86    0.77
  -3  -2  -3   13.48    0.75
   3   2   3   14.10    0.70
  -1  -4   7   23.69    0.84
   1   4  -7   24.27    0.85
   1   4  -7   23.08    0.84
  -1  -4   7   24.45    0.87
  -1  -4   7   24.32    1.08
  -3  -5   3   21.16    0.90
  -3  -5   3   26.01    0.89
   3   5  -3   20.99    0.94
   3   5  -3   23.53    0.90
  -3  -5   3   22.61    0.95
  -4   2  -4  164.27    3.21
  -4   2  -4  167.89    1.76
   4  -2   4  164.17    3.23
   4  -2   4  165.32    1.83
   4  -2   4  162.20    3.05
  -3   1  -5    4.14    0.45
   3  -1   5    3.46    0.47
   3  -1   5    4.64    0.66
   3  -1   5    3.83    0.74
  -3   1  -5    4.44    0.54
  -3   1  -5    4.30    0.72
  -2  -2   7   47.73    1.58
  -2  -2   7   45.90    1.28
   2   2  -7   46.28    1.24
   2   2  -7   44.48    1.36
  -2  -2   7   44.46    1.21
   2   2  -7   43.99    1.22
   2  -6   5   36.34    1.10
   2  -6   5   39.94    1.15
  -4  -3   0   56.06    1.48
   4   3   0   53.82    1.37
  -4  -3   0   55.39    1.47
   1   1  -7    0.04    0.50
   1   1  -7    0.01    0.47
  -1  -1   7    0.12    0.54
   1   1  -7    0.48    0.40
  -1  -1   7    0.43    0.64
   3   3   2    9.14    0.79
   3   3   2    8.60    0.89
  -3  -3  -2   10.05    0.60
  -3  -3  -2   10.24    0.72
   3   3   2    9.13    0.64
   2   3  -7   10.68    0.67
  -2  -3   7   11.43    0.88
   2   3  -7    8.41    0.61
  -2  -3   7   10.52    0.65
  -4   5  -3   49.86    1.31
   4  -5   3   47.80    1.27
  -4   5  -3   52.01    1.36
   4  -5   3   46.44    1.25
  -4   5  -3   46.59    1.39
   4  -5   3   49.67    1.42
   3   5  -4   -0.27    0.42
  -3  -5   4   -0.24    0.57
  -3  -5   4    2.07    0.75
   3   5  -4    0.21    0.45
  -3  -5   4    0.34    0.43
  -3  -5   4    0.07    0.42
  -5   0  -1    6.80    0.55
   5   0   1    6.63    0.57
   5   0   1    5.63    0.59
  -5   0  -1    7.77    0.70
   5   0   1    5.71    0.56
  -2  -5   6   21.89    0.90
  -2  -5   6   24.45    0.87
  -2  -5   6   22.15    1.03
   2   5  -6   22.05    0.77
   2   5  -6   21.78    0.97
  -2  -4  -2   46.60    1.20
  -2  -4  -2   50.68    1.34
  -2  -4  -2   48.09    1.33
  -4   1   5    1.95    0.44
  -4   1   5    2.19    0.70
  -4   1   5    1.54    0.48
  -4   1   5    1.31    0.48
   4  -1  -5    0.52    0.81
   4  -1  -5    1.28    0.52
   1   3   4   16.17    0.77
  -1  -3  -4   16.94    0.85
   1   3   4   16.89    0.90
  -1  -3  -4   15.29    0.80
   1   3   4   16.39    0.74
   0   1   6   19.62    0.84
   0   1   6   19.78    0.82
   0  -1  -6   18.00    0.91
   0   1   6   20.08    1.13
   0  -1  -6   20.74    0.99
   0  -1  -6   20.08    0.89
  -3  -5   2   28.97    1.04
  -3  -5   2   30.46    1.04
  -3  -5   2   30.08    0.93
   3   5  -2   27.84    0.96
   5  -2   2   25.46    0.92
  -5   2  -2   27.00    0.94
   5  -2   2   29.02    0.95
  -5   2  -2   25.03    1.02
  -5   2  -2   25.32    0.88
   5  -2   2   26.91    1.05
   4   3  -5   25.31    1.07
  -4  -3   5   26.70    1.09
  -4  -3   5   26.65    0.95
  -4   4  -4   21.12    1.11
   4  -4   4   23.74    0.86
  -4   4  -4   21.33    0.90
   4  -4   4   21.72    0.82
  -3   5  -5   25.07    0.95
   3  -5   5   23.19    0.85
   3  -5   5   24.77    0.99
  -3   5  -5   21.31    0.84
  -5  -1   0   22.57    0.76
  -5  -1   0   20.71    0.97
   5   1   0   23.56    0.89
   5   1   0   24.98    0.91
   5   1   0   21.61    0.95
  -3  -1  -4   40.70    1.17
   3   1   4   46.27    1.35
  -3  -1  -4   41.64    1.17
  -3  -1  -4   44.31    1.16
   3   1   4   41.28    1.21
  -3   5   2   15.67    0.90
  -3   5   2   13.98    0.81
   3  -5  -2   11.74    0.82
   3  -5  -2   12.15    0.78
   2  -5   6   23.21    0.90
  -2   5  -6   26.28    0.92
   2  -5   6   24.23    0.88
   2  -5   6   24.97    1.09
   2  -1   6    2.17    0.59
  -2   1  -6    2.05    0.64
  -2   1  -6    1.62    0.37
  -2   1  -6    0.73    0.66
   2  -1   6    0.91    0.57
  -2  -6   3   15.72    0.73
  -2  -6   3   16.91    0.86
  -2  -6   3   14.82    0.76
   2   6  -3   16.63    0.73
  -2  -6   3   16.23    0.74
  -2  -6   3   13.75    0.85
   1  -3   7    0.25    0.37
  -1   3  -7    0.79    0.43
   1  -3   7    0.20    0.59
  -1   3  -7    0.10    0.36
  -1   3  -7    0.56    0.62
   0  -6   6   23.89    0.84
   0   6  -6   26.32    0.94
   0   6  -6   22.48    0.69
   0  -6   6   24.73    0.94
   0  -6   6   23.99    0.99
   0  -6   6   23.27    0.85
   3  -6   0   54.80    1.46
   3  -6   0   56.43    1.52
  -3   6   0   59.53    1.45
  -3   6   0   58.27    1.57
   2   1   5   26.41    0.92
  -2  -1  -5   24.49    0.96
  -2  -1  -5   25.73    0.81
  -2  -1  -5   25.73    1.01
   2   1   5   25.30    0.91
   2   1   5   24.59    1.03
  -5   3  -2   52.14    1.35
  -5   3  -2   52.99    1.35
   5  -3   2   54.91    1.40
  -5   3  -2   55.18    1.51
   5  -3   2   52.66    1.37
   5  -3   2   57.13    1.55
   2   6  -4   18.84    0.81
  -2  -6   4   18.64    0.86
  -2  -6   4   20.78    1.03
   2   6  -4   22.70    0.97
  -2  -6   4   20.26    0.84
  -2  -6   4   19.05    0.80
   1  -7   3   44.80    1.29
   1  -7   3   47.30    1.19
   1  -7   3   46.44    1.27
   1  -7   3   50.04    1.27
  -1   7  -3   53.20    1.43
   1  -7   3   52.69    1.42
   1   4   3    0.32    0.42
   1   4   3    0.06    0.41
  -1  -4  -3    0.07    0.50
  -1  -4  -3    0.24    0.36
  -1  -4  -3    0.20    0.41
  -3  -4   6   13.72    0.90
  -3  -4   6   17.12    0.86
   3   4  -6   14.27    0.75
  -3  -4   6   14.77    0.77
   3   4  -6   12.86    0.76
  -3  -4   6   14.96    0.75
   3  -6   4   61.66    1.55
   3  -6   4   61.00    1.40
   3  -6   4   62.13    1.52
  -3   6  -4   62.55    1.49
   3  -6   4   60.56    1.46
  -2  -1   7   46.65    1.63
   2   1  -7   45.15    1.48
  -2  -1   7   44.66    1.50
   2   1  -7   47.32    1.70
   2   1  -7   45.91    1.56
   0  -1   7   27.67    0.99
   0   1  -7   24.01    0.99
   0   1  -7   26.58    1.08
   0  -1   7   24.90    0.91
   0   1  -7   24.36    1.03
   0  -1   7   26.03    1.16
  -5   2   3    3.70    0.48
   5  -2  -3    5.08    0.55
  -5   2   3    3.84    0.48
  -5   2   3    5.93    0.77
  -5   2   3    4.28    0.55
   5  -2  -3    4.66    0.55
   5  -3  -2   41.89    1.47
  -5   3   2   43.99    1.46
  -5   3   2   41.99    1.44
   5  -3  -2   42.73    1.45
  -5   3   2   47.91    1.74
   5  -3  -2   40.44    1.48
   4   4  -3    2.43    0.55
  -4  -4   3    0.58    0.51
   4   4  -3    1.29    0.54
   4   4  -3    0.27    0.52
  -4  -4   3    0.35    0.37
  -4  -4   3    1.75    0.65
   1  -4   7   32.57    1.25
   1  -4   7   35.08    1.26
   1  -4   7   31.73    1.19
   1  -4   7   36.62    1.46
  -1   4  -7   33.43    1.20
  -1   4  -7   30.84    1.17
  -1  -2  -5   51.41    1.72
   1   2   5   54.39    1.94
   1   2   5   54.98    1.76
  -1  -2  -5   50.48    1.69
   1   2   5   52.72    1.68
  -1  -2  -5   56.64    1.89
   5   0  -4   13.48    0.87
  -5   0   4   13.37    0.73
  -5   0   4   13.92    0.68
  -5   0   4   13.67    0.81
   5   0  -4   13.32    0.74
  -5   0   4   12.07    0.61
   4  -5  -1    1.98    0.47
  -4   5   1    2.60    0.64
   4  -5  -1    2.56    0.50
  -5   1  -2   40.31    1.37
  -5   1  -2   37.31    1.34
   5  -1   2   38.94    1.37
   5  -1   2   39.42    1.36
  -5   1  -2   38.56    1.43
   5  -1   2   37.45    1.41
   4  -1   4   26.89    1.13
   4  -1   4   26.68    1.06
  -4   1  -4   24.83    0.95
  -4   1  -4   25.46    1.08
  -4   1  -4   23.89    0.96
   5   2  -2   13.45    0.71
   5   2  -2   13.34    0.77
   5   2  -2   16.31    0.74
  -5  -2   2   12.87    0.77
  -1   6   1   51.39    1.66
  -1   6   1   54.41    1.70
   1  -6  -1   48.13    1.56
  -1   6   1   48.21    1.65
   1  -6  -1   47.26    1.65
   1  -6  -1   51.48    1.75
   1  -6   6   16.72    0.84
   1  -6   6   16.40    0.79
  -1   6  -6   19.10    0.89
   1  -6   6   19.28    0.88
   1  -6   6   16.77    0.77
   1  -7   2   18.65    0.91
   1  -7   2   19.81    0.93
   1  -7   2   19.20    0.81
   1  -7   2   17.79    0.78
   1  -7   2   19.10    0.93
  -1   7  -2   15.97    0.79
  -5   4  -1   28.88    1.21
  -5   4  -1   29.75    1.10
  -5   4  -1   28.67    1.07
   5  -4   1   29.49    1.13
   5  -4   1   29.33    1.11
  -5   4   0   31.72    1.20
  -5   4   0   31.56    1.32
   5  -4   0   30.02    1.23
   5  -4   0   31.80    1.17
  -5   4   0   35.26    1.24
   5  -4   0   33.73    1.24
  -5  -1   4   32.95    1.26
   5   1  -4   33.48    1.26
  -5  -1   4   33.30    1.20
   5   1  -4   33.39    1.38
  -5  -1   4   33.13    1.36
  -5  -1   4   33.85    1.21
   1  -7   4    2.43    0.58
   1  -7   4    2.47    0.42
   1  -7   4    2.31    0.40
   1  -7   4    1.91    0.56
   1  -7   4    2.46    0.40
  -1   7  -4    3.19    0.48
   0  -7   3    0.64    0.40
   0  -7   3    0.80    0.46
   0  -7   3    0.80    0.47
   0  -7   3    1.36    0.42
   0  -7   3    1.08    0.55
   0  -7   3    0.55    0.34
  -1   2  -7    0.40    0.51
  -1   2  -7    1.22    0.53
   1  -2   7    1.70    0.66
   1  -2   7    0.90    0.42
  -1   2  -7    0.01    0.42
  -2  -6   2    1.96    0.46
   2   6  -2    2.38    0.45
  -2  -6   2    2.09    0.60
   2   6  -2    2.60    0.50
  -2  -6   2    2.19    0.46
  -2  -6   2    3.01    0.54
   2  -6  -1    5.12    0.85
  -2   6   1    3.04    0.62
  -2   6   1    3.31    0.49
   2  -6  -1    3.04    0.54
  -5  -2   3   10.92    0.73
  -5  -2   3   10.27    0.57
   5   2  -3   10.46    0.80
   5   2  -3   10.05    0.58
   5   2  -3   10.66    0.68
  -4  -4   2    6.70    0.68
   4   4  -2    8.78    0.64
   4   4  -2    8.65    0.68
  -4  -4   2    7.11    0.60
  -4  -4   2    8.09    0.52
  -2  -4   7    0.90    0.43
   2   4  -7    0.44    0.48
  -2  -4   7    0.77    0.47
   2   4  -7    1.02    0.43
  -2  -4   7    1.13    0.81
   2   4  -7    0.72    0.57
   0   5  -7    7.71    0.53
   0  -5   7    6.66    0.52
   0  -5   7    6.26    0.71
   0  -5   7    6.21    0.53
  -3  -5   5   10.10    0.65
  -3  -5   5   11.45    0.67
   3   5  -5   11.50    0.64
  -3  -5   5   10.09    0.56
   3   5  -5   10.85    0.70
  -3  -5   5   12.07    0.89
   0  -7   4   24.77    1.06
   0  -7   4   26.14    1.15
   0  -7   4   27.05    1.09
   0  -7   4   28.23    1.06
   0  -7   4   27.96    1.03
   0  -7   4   26.35    1.01
  -4  -4   4    5.02    0.61
  -4  -4   4    6.49    0.73
   4   4  -4    5.41    0.62
  -4  -4   4    5.58    0.60
  -4  -4   4    6.28    0.58
  -3   1   6   28.68    1.08
   3  -1  -6   28.61    1.10
  -3   1   6   28.95    1.24
   3  -1  -6   28.48    1.33
  -1  -6   6   21.13    0.92
   1   6  -6   21.00    0.99
   1   6  -6   20.98    0.90
  -1  -6   6   22.18    1.10
  -1  -6   6   20.11    0.88
   1   6  -6   17.19    0.91
  -3  -4  -1   37.73    1.32
  -3  -4  -1   40.54    1.47
   3   4   1   39.54    1.39
   2  -7   3    0.57    0.46
   2  -7   3   -0.16    0.39
   2  -7   3    0.34    0.57
   2  -7   3    0.32    0.35
  -2   7  -3    0.34    0.39
  -2   7  -3    0.03    0.62
  -1  -6   0    1.00    0.45
  -1  -6   0    0.64    0.46
  -1  -6   0    1.09    0.41
  -1  -6   0    0.87    0.52
  -1  -6   0    0.89    0.49
   1   6   0    1.12    0.46
  -1   4   4   30.20    1.21
   1  -4  -4   30.21    1.15
  -1   4   4   31.20    1.14
   1  -4  -4   32.08    1.34
  -1   4   4   28.76    1.10
   1  -4  -4   29.05    1.29
   1   5  -7   29.70    1.12
   1   5  -7   27.74    1.18
  -1  -5   7   26.94    1.05
  -1  -5   7   29.33    1.34
  -1  -5   7   30.07    1.12
   5   2  -1    1.79    0.52
   5   2  -1    1.47    0.46
  -5  -2   1    0.98    0.57
   5   2  -1    0.90    0.45
  -5  -2   1    1.45    0.56
   2  -4  -4    7.92    0.79
   2  -4  -4    8.99    0.86
  -2   4   4    7.83    0.63
   2  -4  -4    7.64    0.47
  -2   4   4    8.27    0.51
  -2   4   4    8.70    0.67
   3   5  -1    6.49    0.55
  -3  -5   1    6.04    0.64
  -3  -5   1    6.82    0.54
   3   5  -1    5.65    0.52
   5  -1  -4   13.32    0.75
  -5   1   4   11.31    0.74
  -5   1   4   13.81    0.71
  -5   1   4   12.88    0.63
   2  -7   2   15.57    0.82
   2  -7   2   16.42    0.64
   2  -7   2   14.36    0.67
   2  -7   2   15.13    0.81
  -2   7  -2   16.94    0.95
  -2  -6   5   15.49    0.88
   2   6  -5   12.66    0.73
  -2  -6   5   13.30    0.60
  -2  -6   5   14.36    0.61
  -2  -6   5   15.82    0.80
   2   6  -5   17.02    0.82
  -1   3   5    1.05    0.55
  -1   3   5    0.59    0.51
   1  -3  -5    1.48    0.46
   1  -3  -5    0.24    0.61
  -1   3   5    1.61    0.38
   4   2   2   64.04    2.04
  -4  -2  -2   67.55    2.04
  -4  -2  -2   61.38    1.95
   4   2   2   69.25    2.08
   4   2   2   62.44    2.02
   0  -7   2    0.94    0.43
   0  -7   2   -0.77    0.50
   0  -7   2    0.70    0.38
   0  -7   2    0.90    0.41
   0  -7   2    1.34    0.59
   0  -7   2    0.62    0.49
  -4  -1   6   15.54    0.79
  -4  -1   6   14.91    0.66
  -4  -1   6   12.52    0.77
  -4  -1   6   14.82    0.64
   2  -3  -5   32.11    1.27
   2  -3  -5   30.16    1.09
  -2   3   5   32.43    1.32
  -2   3   5   31.79    1.25
   2  -3  -5   30.69    1.36
  -2   3   5   31.53    1.14
  -4   3   4   32.04    1.13
  -4   3   4   32.13    1.23
   4  -3  -4   30.79    1.24
   4  -3  -4   32.26    1.24
  -4  -2   6   28.18    1.26
  -4  -2   6   31.33    1.14
  -4  -2   6   29.12    1.17
   4   2  -6   28.81    1.28
  -4  -2   6   32.87    1.22
   4   1   3   15.60    0.65
  -4  -1  -3   15.92    0.63
   4   1   3   16.86    0.85
   4   1   3   15.61    0.75
   4   1   3   15.96    0.80
  -4  -1  -3   15.19    0.67
   5  -4   2   37.64    1.33
   5  -4   2   31.93    1.18
  -5   4  -2   38.21    1.31
  -5   4  -2   38.20    1.36
  -5   4  -2   37.24    1.45
   5  -4  -1   10.39    0.62
  -5   4   1   12.28    0.88
  -5   4   1   10.60    0.58
   5  -4  -1   10.34    0.65
  -5   4   1   11.29    0.71
   5  -4  -1   10.18    0.65
   4  -4  -3    0.21    0.44
  -4   4   3    1.36    0.59
  -4   4   3    0.38    0.36
  -4   4   3    0.76    0.34
  -4   4   3    2.96    0.70
   4  -4  -3    0.97    0.47
  -4   5  -4   14.98    0.70
  -4   5  -4   14.44    0.78
  -4   5  -4   14.40    0.71
   4  -5   4   14.07    0.71
   4  -5   4   13.75    0.59
   4  -5   4   14.72    0.66
  -1   0   7    8.50    0.69
   1   0  -7   10.39    0.75
  -1   0   7   10.38    0.98
   1   0  -7    8.74    0.55
  -1   0   7    9.99    0.69
   1   0  -7    9.66    0.61
  -3   0  -5   12.10    0.64
   3   0   5   13.19    0.75
   3   0   5   13.21    0.75
  -3   0  -5   13.37    0.58
  -3   0  -5   11.04    0.70
  -1  -5  -2   29.92    1.13
  -1  -5  -2   26.97    1.07
   1   5   2   28.69    1.10
   1   5   2   28.00    1.14
  -1  -5  -2   30.11    1.08
  -1  -5  -2   28.18    1.18
   0   6   1   10.47    0.63
   0  -6  -1    9.65    0.63
   0  -6  -1   11.25    0.62
   0   6   1   10.13    0.61
   0  -6  -1   10.55    0.76
   0  -6  -1   11.18    0.54
  -2  -5  -1    2.44    0.51
  -2  -5  -1    2.59    0.48
   2   5   1    3.14    0.52
  -2  -5  -1    3.35    0.50
  -3  -2   7    9.27    0.54
   3   2  -7    8.77    0.64
  -3  -2   7    6.57    0.83
   3   2  -7    7.86    0.65
  -3  -2   7    7.93    0.59
   3   2  -7    7.05    0.65
   1  -5   7   11.37    0.68
   1  -5   7   10.97    0.65
  -1   5  -7   11.65    0.56
   1  -5   7   12.46    0.70
   1  -5   7   12.94    0.78
   2  -7   4   26.39    0.99
   2  -7   4   28.15    1.05
  -2   7  -4   24.82    0.99
   2  -7   4   29.05    1.18
  -2   7  -4   30.44    1.26
   2  -7   4   27.05    1.13
   5   2  -4    3.15    0.74
  -5  -2   4    2.75    0.63
   5   2  -4    1.91    0.56
  -5  -2   4    1.31    0.51
  -5  -2   4    1.79    0.53
  -5  -2   4    1.37    0.64
   1  -7   1   21.19    0.88
   1  -7   1   22.66    1.02
   1  -7   1   21.26    0.91
   1  -7   1   19.57    0.96
  -1   7  -1   20.59    0.97
   1  -7   1   22.36    0.89
   5   1   1   69.45    2.13
   5   1   1   65.15    2.01
  -5  -1  -1   63.93    1.95
  -5  -1  -1   63.79    2.04
   5   1   1   65.61    2.07
  -3   3  -6   72.87    2.22
   3  -3   6   71.42    2.21
   3  -3   6   76.61    1.47
  -3   3  -6   71.38    2.10
   3  -3   6   73.39    1.18
   4   4  -1   54.79    1.75
  -4  -4   1   50.96    1.71
  -4  -4   1   53.38    1.80
  -4  -4   1   51.44    1.64
  -1   7  -5    2.27    0.48
   1  -7   5    0.77    0.37
   1  -7   5    0.76    0.55
   1  -7   5   -0.07    0.64
   1  -7   5    0.84    0.38
   1  -7   5    0.73    0.42
   0  -7   5   13.74    0.62
   0  -7   5   14.44    0.74
   0   7  -5   13.96    0.59
   0   7  -5   13.25    0.68
   0  -7   5   13.22    0.59
   0  -7   5   11.89    0.77
   1  -5  -3    3.10    0.53
  -1   5   3    2.83    0.40
  -1   5   3    3.28    0.59
   1  -5  -3    3.02    0.66
   1  -5  -3    2.27    0.81
   2   0  -7   37.01    1.42
  -2   0   7   43.95    1.48
   2   0  -7   42.85    1.46
   2   0  -7   41.37    1.40
  -2   0   7   43.11    1.55
   4  -6   2   38.19    1.33
  -4   6  -2   39.90    1.38
   4  -6   2   40.11    1.49
  -4   6  -2   40.61    1.37
   4  -6   2   36.64    1.30
  -1  -1  -6   41.15    1.46
  -1  -1  -6   38.75    1.41
   1   1   6   37.81    1.31
  -1  -1  -6   42.91    1.60
   1   1   6   38.54    1.57
   1   1   6   38.04    1.30
   5   0   2    3.39    0.42
   5   0   2    2.66    0.44
  -5   0  -2    3.70    0.62
   5   0   2    2.72    0.52
  -5   0  -2    2.81    0.39
   4   3   1    1.66    0.43
   4   3   1    1.64    0.42
   4   3   1    0.66    0.49
  -4  -3  -1    1.38    0.40
  -4  -3  -1    0.59    0.50
  -4   2   5   16.98    0.86
   4  -2  -5   13.17    0.85
  -4   2   5   16.17    0.62
  -4   2   5   15.76    0.79
   4  -2  -5   18.12    0.94
  -3  -3   7   15.52    0.96
   3   3  -7   18.50    0.94
   3   3  -7   17.39    0.86
  -3  -3   7   17.51    0.84
   3   3  -7   15.31    0.76
  -3   4  -6   42.08    1.43
   3  -4   6   43.00    1.52
   3  -4   6   44.80    1.49
  -3   4  -6   41.66    1.43
  -3   4  -6   41.50    1.44
  -4   0   6   16.56    0.87
  -4   0   6   17.35    0.80
  -4   0   6   16.93    0.87
   4   0  -6   16.23    0.92
  -4   0   6   15.44    0.90
   4  -6   1   30.11    1.14
   4  -6   1   29.02    1.09
  -4   6  -1   27.35    1.01
  -4   6  -1   29.24    1.13
   4  -6   1   29.30    1.19
   2   6  -1   20.88    0.95
  -2  -6   1   21.91    0.92
  -2  -6   1   23.08    1.00
  -2  -6   1   20.37    0.95
  -2  -6   1   20.36    1.02
  -2  -6   1   21.03    0.97
   2  -7   1   49.96    1.73
  -2   7  -1   50.18    1.61
   2  -7   1   45.68    1.59
  -2   7  -1   49.97    1.73
   2  -7   1   44.67    1.46
   2  -7   1   48.36    1.61
   3   1  -7   -0.09    0.52
  -3  -1   7    0.68    0.43
   3   1  -7    0.27    0.53
  -3  -1   7    0.18    0.57
  -3  -1   7   -0.06    0.80
   3   1  -7    0.14    0.46
  -1   1  -7   30.00    1.21
   1  -1   7   29.42    1.09
  -1   1  -7   29.46    1.15
   1  -1   7   29.62    1.13
   1  -1   7   28.37    1.24
  -1   1  -7   29.74    1.23
  -3   6   1   36.32    1.43
   3  -6  -1   34.60    1.31
  -3   6   1   34.32    1.25
   3  -6  -1   34.76    1.34
   5  -3   3    7.27    0.57
  -5   3  -3    6.22    0.78
   5  -3   3    9.14    0.74
  -5   3  -3    6.71    0.50
   5  -3   3    7.18    0.53
  -5   3  -3    6.98    0.64
   4   4  -5   17.94    0.86
  -4  -4   5   18.79    1.03
   4   4  -5   19.31    1.00
  -4  -4   5   18.66    0.87
  -4  -4   5   17.77    0.82
  -4  -4   5   16.42    0.77
   5  -2   3   40.79    1.40
  -5   2  -3   37.15    1.30
  -5   2  -3   44.80    1.61
   5  -2   3   40.90    1.37
   5  -2   3   42.80    1.52
  -5   2  -3   41.25    1.40
   2  -6   6   22.99    0.99
   2  -6   6   23.36    1.18
   2  -6   6   21.24    0.99
  -2   6  -6   24.01    0.99
  -2   0  -6   39.98    1.48
   2   0   6   44.67    1.52
  -2   0  -6   42.90    1.40
  -2   0  -6   40.34    1.47
   2   0   6   40.80    1.38
   2   0   6   41.59    1.55
   0  -4  -4   12.91    0.78
   0   4   4   13.15    0.75
   0   4   4   12.26    0.65
   0  -4  -4   12.72    0.79
   0  -4  -4   12.84    0.71
   0   4   4   13.92    0.64
  -1   2   6    9.08    0.60
   1  -2  -6    9.83    0.87
   1  -2  -6    7.80    0.56
   1  -2  -6    9.60    0.76
  -1   2   6    8.57    0.57
  -1   2   6    8.88    0.75
   3  -6   5   16.48    0.76
  -3   6  -5   20.54    1.08
   3  -6   5   14.46    0.63
  -3   6  -5   16.81    0.79
  -1  -7   3   25.88    1.16
  -1  -7   3   26.52    1.00
  -1  -7   3   26.06    1.02
  -1  -7   3   27.69    1.07
  -1  -7   3   27.60    1.13
  -1  -7   3   26.23    1.08
   1   7  -4    0.43    0.41
  -1  -7   4    0.12    0.38
  -1  -7   4    0.06    0.41
  -1  -7   4    0.51    0.52
  -1  -7   4    0.31    0.49
  -1  -7   4    0.10    0.52
  -4  -3   6    9.58    0.64
  -4  -3   6    9.63    0.85
   4   3  -6    9.10    0.75
   4   3  -6   10.40    0.68
   0  -3  -5   17.45    0.92
   0   3   5   20.37    0.89
   0  -3  -5   19.31    0.97
   0   3   5   17.75    0.94
   0   3   5   19.74    0.88
  -2   2   6    8.31    0.61
  -2   2   6    9.29    0.70
  -2   2   6    8.94    0.74
   2  -2  -6    9.24    0.79
   2  -2  -6    8.26    0.53
   0   0   7   19.35    1.07
   0   0  -7   21.10    1.04
   0   0  -7   21.29    0.96
   0   0   7   21.46    0.96
   0   0   7   21.17    0.92
   0   0  -7   24.53    1.09
  -5   3   3   20.17    0.98
   5  -3  -3   21.55    1.00
  -5   3   3   21.41    0.91
   5  -3  -3   24.16    1.07
  -5   3   3   21.19    0.89
  -5   3   3   21.44    1.12
  -5  -2   0   15.62    0.80
   5   2   0   14.94    0.66
  -5  -2   0   13.60    0.59
   5   2   0   14.30    0.71
  -5  -2   0   12.25    0.68
   5   2   0   13.80    0.70
   4   0   4    0.00    0.37
  -4   0  -4    0.44    0.46
   4   0   4   -0.19    0.48
  -4   0  -4    0.54    0.37
  -4   0  -4   -0.13    0.43
   4   0   4    0.17    0.54
   3  -2   6   34.54    1.24
   3  -2   6   34.53    1.35
   3  -2   6   32.76    1.25
  -3   2  -6   32.89    1.16
  -3   2  -6   32.79    1.27
  -3   2  -6   30.19    1.22
  -4   3  -5   17.80    0.79
   4  -3   5   18.74    0.90
   4  -3   5   18.53    0.84
  -4   3  -5   16.48    0.90
  -4   3  -5   16.90    0.78
   4  -6   3   13.28    0.74
  -4   6  -3   13.73    0.77
   4  -6   3   15.50    0.64
  -4   6  -3   14.38    0.62
  -4   6  -3   13.89    0.63
   4  -6   3   14.60    0.64
  -3   3   5    1.33    0.48
  -3   3   5   -0.01    0.62
   3  -3  -5    0.40    0.44
  -3   3   5   -0.53    0.60
   3  -3  -5    0.91    0.62
   3  -3  -5    1.71    0.64
   0   7  -1   14.61    0.71
   0  -7   1   16.10    0.76
   0  -7   1   14.80    0.64
   0  -7   1   17.44    0.79
   0  -7   1   18.34    0.89
   0  -7   1   15.51    0.68
  -4   5   2   72.58    1.47
  -4   5   2   63.08    2.04
   4  -5  -2   70.97    1.25
  -2  -5   7    1.49    0.45
   2   5  -7    2.02    0.45
   2   5  -7    1.48    0.61
  -2  -5   7    0.82    0.67
  -2  -5   7    2.15    0.45
   2   5  -7    2.19    0.60
   2  -3   7   25.87    1.14
   2  -3   7   24.95    1.02
  -2   3  -7   23.49    0.98
  -2   3  -7   25.68    1.10
   2  -3   7   26.22    1.21
  -2   3  -7   25.25    0.95
  -5   2   4    2.68    0.66
  -5   2   4    4.63    0.55
   5  -2  -4    2.94    0.65
   5  -2  -4    4.12    0.63
  -5   2   4    4.27    0.46
  -3  -5   6   19.47    0.91
   3   5  -6   19.87    1.00
   3   5  -6   20.60    0.96
  -3  -5   6   17.32    0.84
  -3  -5   6   15.83    0.91
  -3  -5   6   18.86    0.99
   2  -4   7   66.05    2.07
  -2   4  -7   63.21    1.93
  -2   4  -7   60.51    1.93
  -5  -1   5   28.38    1.10
  -5  -1   5   28.39    1.22
  -5  -1   5   29.62    1.17
   5   1  -5   30.83    1.21
  -5  -1   5   31.52    1.38
   5   1  -5   28.25    1.28
  -4   4  -5    0.09    0.69
   4  -4   5    1.49    0.44
   4  -4   5    1.09    0.52
  -4   4  -5    1.25    0.36
  -4   4  -5    0.63    0.35
  -4   4  -5    0.80    0.57
   2   6  -6    1.27    0.58
  -2  -6   6    0.55    0.39
  -2  -6   6    0.97    0.37
  -2  -6   6    1.34    0.50
   2   6  -6    1.81    0.44
  -2  -6   6    1.08    0.67
   5  -4   3   12.28    0.60
   5  -4   3   12.71    0.79
  -5   4  -3   12.31    0.71
   5  -4   3   11.05    0.63
  -5   4  -3   13.13    0.88
  -5   4  -3   11.97    0.57
   3  -7   2   23.17    1.04
  -3   7  -2   23.94    0.97
   3  -7   2   23.44    1.10
  -3   7  -2   25.34    1.19
   3  -7   2   24.91    0.99
  -3   7  -2   25.05    0.99
  -5   0   5   24.22    0.99
  -5   0   5   23.71    1.08
   5   0  -5   24.84    1.06
  -5   0   5   25.84    1.18
  -5   0   5   23.58    0.99
  -5   4   2   16.61    0.86
   5  -4  -2   18.15    0.92
   5  -4  -2   15.58    0.74
  -5   4   2   17.02    1.05
  -5   4   2   17.84    0.81
  -5   4   2   15.84    0.67
  -4   6   0   -0.59    0.47
   4  -6   0   -0.93    0.44
   4  -6   0    0.17    0.43
  -4   6   0   -0.73    0.66
   3  -7   3   56.66    1.86
   3  -7   3   54.44    1.77
  -3   7  -3   56.69    1.81
  -3   7  -3   61.75    2.06
   3  -7   3   56.98    1.94
  -3   7  -3   53.81    1.74
   5  -5   1   55.97    1.83
   5  -5   1   54.96    1.87
  -5   5  -1   55.68    1.82
  -5   5  -1   55.55    1.90
   5  -5   1   51.89    1.71
  -5   5  -1   53.67    1.78
   5   3  -3   18.28    1.06
   5   3  -3   18.89    0.92
  -5  -3   3   17.01    0.79
   5   3  -3   18.05    0.85
  -5  -3   3   18.76    0.96
  -5  -3   3   18.23    0.96
   0  -6   7    0.97    0.38
   0   6  -7    1.78    0.38
   0  -6   7    2.39    0.76
   0  -6   7    1.53    0.64
   0   6  -7    2.24    0.52
   0  -6   7    1.57    0.42
  -2   7  -5   39.38    1.38
   2  -7   5   37.61    1.40
   2  -7   5   37.13    1.55
   2  -7   5   34.16    1.29
   2  -7   5   38.36    1.36
   2  -7   5   36.59    1.30
   4  -2   5   30.29    1.23
  -4   2  -5   28.45    1.07
   4  -2   5   30.31    1.18
   4  -2   5   29.96    1.30
  -4   2  -5   28.84    1.10
  -1  -7   2   37.57    1.45
  -1  -7   2   36.45    1.27
  -1  -7   2   37.82    1.35
  -1  -7   2   38.39    1.35
  -1  -7   2   35.22    1.37
  -1  -7   2   31.51    1.31
  -3   5  -6    4.82    0.62
   3  -5   6    4.98    0.48
   3  -5   6    5.57    0.81
   0   5   3   38.14    1.36
   0  -5  -3   40.96    1.54
   0  -5  -3   37.37    1.35
   0   5   3   39.95    1.37
   0   5   3   40.78    1.50
   0  -5  -3   41.15    1.62
   1   7  -5   13.41    0.61
  -1  -7   5   11.65    0.58
  -1  -7   5   12.15    0.61
  -1  -7   5   13.09    0.79
  -1  -7   5   13.49    0.68
  -1  -7   5   12.07    0.69
   3  -5  -3   10.12    0.83
  -3   5   3   11.18    0.72
  -3   5   3    9.48    0.61
   3  -5  -3   10.63    0.64
  -5   1  -3   63.96    2.01
   5  -1   3   62.47    2.00
  -5   1  -3   68.73    1.30
   5  -1   3   65.42    2.16
   5  -1   3   66.43    1.12
   3   5   0    0.19    0.49
  -3  -5   0    0.51    0.57
   3   5   0    0.94    0.52
  -3  -5   0    2.13    0.44
  -5  -3   2    6.83    0.63
   5   3  -2    6.67    0.55
   5   3  -2    5.99    0.69
   5   3  -2    5.99    0.61
  -5  -3   2    6.06    0.60
  -5  -3   2    5.57    0.46
   1   3  -8   33.89    1.27
   1   3  -8   30.28    1.15
   1   3  -8   33.29    1.33
  -1  -3   8   29.59    1.38
  -1  -3   8   30.94    1.25
  -2  -3  -4    4.63    0.55
   2   3   4    4.44    0.62
   2   3   4    4.83    0.54
   2   3   4    4.60    0.52
  -2  -3  -4    4.13    0.57
  -2  -3  -4    4.13    0.48
   3   4  -7   38.03    1.38
  -3  -4   7   31.98    1.20
   3   4  -7   37.00    1.39
  -3  -4   7   35.23    1.57
   3   4  -7   31.07    1.28
   3   3   3    6.36    0.70
  -3  -3  -3    5.72    0.49
   3   3   3    7.30    0.57
   3   3   3    6.97    0.60
  -3  -3  -3    6.41    0.55
  -3  -3  -3    5.82    0.64
   0   2   6   36.27    1.30
   0  -2  -6   33.18    1.28
   0   2   6   32.46    1.22
   0  -2  -6   33.07    1.46
   0   2   6   34.95    1.45
   0  -2  -6   33.27    1.34
   5  -5   0   34.69    1.30
   5  -5   0   33.18    1.26
   5  -5   0   31.99    1.26
  -5   5   0   35.90    1.48
  -5   5   0   35.59    1.34
  -5   5   0   33.12    1.22
  -5   5  -2    9.56    0.64
   5  -5   2    9.10    0.76
  -5   5  -2    8.96    0.74
   5  -5   2    9.17    0.59
  -5   5  -2   10.63    0.64
   5  -5   2   10.17    0.59
   3   2   4   42.06    1.50
   3   2   4   41.89    1.46
   3   2   4   42.35    1.60
  -3  -2  -4   39.36    1.34
  -3  -2  -4   41.71    1.49
  -3  -2  -4   40.94    1.42
   2  -2   7   27.61    1.11
   2  -2   7   31.48    1.22
  -2   2  -7   27.74    1.13
   2  -2   7   31.22    1.32
  -2   2  -7   28.91    1.22
   5   2  -5    7.13    0.80
  -5  -2   5    5.77    0.59
   5   2  -5    4.97    0.66
  -5  -2   5    5.65    0.60
  -5  -2   5    6.01    0.71
  -5  -2   5    4.63    0.73
   3   0  -7    3.13    0.63
  -3   0   7    3.99    0.65
  -3   0   7    3.50    0.48
   3   0  -7    2.68    0.54
   3   0  -7    3.78    0.59
   6  -1  -1    2.06    0.57
  -6   1   1    1.50    0.41
  -6   1   1    1.45    0.48
   6  -1  -1    1.49    0.49
   6  -1  -1    1.33    0.56
  -6   1   1    1.19    0.70
   0  -3   8    5.38    0.58
   0   3  -8    4.25    0.65
   0   3  -8    4.98    0.50
   0   3  -8    3.71    0.51
   2   4   3   20.27    1.09
   2   4   3   20.44    0.90
  -2  -4  -3   21.69    0.98
   2   4   3   17.55    1.06
  -1  -6   7   18.46    0.84
  -1  -6   7   20.92    0.93
   1   6  -7   18.65    0.85
  -1  -6   7   16.49    0.96
   1   6  -7   16.78    0.95
  -2   6   2   24.98    1.15
   2  -6  -2   24.48    0.98
  -2   6   2   27.60    1.10
   2  -6  -2   22.69    1.10
   2  -6  -2   22.70    1.05
  -5  -3   4    7.64    0.56
  -5  -3   4    7.61    0.68
   5   3  -4    8.08    0.76
   5   3  -4    7.40    0.61
  -1  -4   8   14.87    0.70
  -1  -4   8   13.87    0.63
  -1  -4   8   15.99    1.00
   1   4  -8   15.76    0.69
   1   4  -8   14.14    0.79
   1   4  -8   15.93    0.66
   1  -7   0   -0.03    0.35
  -1   7   0    0.05    0.49
   1  -7   0    0.67    0.37
   1  -7   0   -0.01    0.56
   1  -7   0   -1.05    0.40
  -1   6   2   16.02    0.81
   1  -6  -2   13.58    0.70
  -1   6   2   15.86    0.66
   1  -6  -2   15.18    0.91
  -1   6   2   16.08    0.69
   1  -6  -2   15.48    0.67
  -4   1   6    2.43    0.41
  -4   1   6    3.00    0.62
   4  -1  -6    2.39    0.81
  -4   1   6    2.18    0.61
   4  -1  -6    2.37    0.50
   4  -1  -6    3.35    0.64
  -1  -2   8   18.74    0.99
   1   2  -8   19.76    0.94
  -1  -2   8   20.49    0.91
   1   2  -8   18.05    0.96
   1   2  -8   18.62    0.89
   3  -2  -6   36.36    1.35
  -3   2   6   33.95    1.36
   3  -2  -6   35.51    1.28
  -3   2   6   35.78    1.31
   3  -2  -6   33.24    1.39
  -3   2   6   37.14    1.48
   0   7  -6    6.09    0.56
   0  -7   6    7.00    0.71
   0  -7   6    8.70    0.54
   0  -7   6    7.88    0.54
   0   7  -6    7.86    0.48
   0  -7   6    9.53    0.70
   3  -7   1   -0.42    0.53
  -3   7  -1   -0.91    0.62
  -3   7  -1    0.24    0.40
   3  -7   1   -0.58    0.55
   3  -7   1   -0.55    0.60
   3  -7   1    0.50    0.46
   1  -6   7   22.88    1.14
   1  -6   7   26.10    1.15
  -1   6  -7   22.52    0.88
   1  -6   7   22.24    0.98
   1  -6   7   23.95    0.98
  -1   6  -7   24.18    1.03
  -4  -4   0    9.99    0.73
  -4  -4   0    9.97    0.73
   4   4   0    9.15    0.68
   4   4   0   11.23    0.66
  -4  -4   0    9.26    0.67
   4   4   0    9.58    0.58
   2  -5   7   45.53    1.71
   2  -5   7   44.17    1.56
   2  -5   7   46.71    1.61
  -2   5  -7   45.61    1.57
   0  -4   8   -0.56    0.69
   0  -4   8    1.09    0.48
   0  -4   8   -0.18    0.56
   0   4  -8    0.21    0.40
   0   4  -8    0.71    0.59
   0   4  -8    0.62    0.48
  -2  -2  -5   58.94    1.96
   2   2   5   55.76    1.83
  -2  -2  -5   61.51    1.90
  -2  -2  -5   61.04    2.02
   2   2   5   53.40    1.78
   2   2   5   57.89    2.05
  -1  -6  -1   25.51    1.46
   1   6   1   26.10    1.22
  -1  -6  -1   27.36    1.12
   1   6   1   25.44    1.07
  -1  -6  -1   27.57    1.15
  -1  -6  -1   28.45    1.05
  -6   2   1    2.47    0.42
   6  -2  -1    3.03    0.55
   6  -2  -1    3.91    0.55
  -6   2   1    2.37    0.63
   6  -2  -1    3.13    0.55
  -6   2   1    2.92    0.51
   2  -7   0   16.19    0.89
  -2   7   0   20.47    1.02
   2  -7   0   20.14    0.92
   2  -7   0   19.99    1.08
   2  -7   0   18.46    0.89
  -2   7   0   19.26    0.83
   6  -1  -2   18.53    0.88
  -6   1   2   18.20    0.91
   6  -1  -2   17.24    0.87
   6  -1  -2   18.34    0.96
  -6   1   2   17.04    0.97
  -6   1   2   18.34    0.85
   3  -7   4   11.84    0.52
   3  -7   4   11.02    0.56
   3  -7   4   11.50    0.68
  -3   7  -4   11.21    0.84
   3  -7   4   11.41    0.62
  -3   7  -4   12.79    0.60
   3   6  -4    0.19    0.47
  -3  -6   4    0.75    0.61
  -3  -6   4   -0.13    0.44
  -3  -6   4   -0.05    0.70
   3   6  -4    0.92    0.50
  -3  -6   4    0.47    0.41
   1  -7   6   30.65    1.17
   1  -7   6   32.33    1.29
   1  -7   6   30.72    1.15
   1  -7   6   34.18    1.44
   1  -7   6   32.78    1.22
  -1   7  -6   35.03    1.31
  -3  -6   3   11.07    0.79
  -3  -6   3   10.05    0.54
   3   6  -3   11.07    0.61
  -3  -6   3    9.67    0.75
  -6   2   0   24.06    1.05
   6  -2   0   25.14    1.06
   6  -2   0   23.35    1.07
  -6   2   0   24.63    1.03
  -6   2   0   24.47    1.22
   6  -2   0   25.35    1.05
   4  -6   4    1.24    0.55
  -4   6  -4   -0.32    0.74
   4  -6   4   -0.23    0.34
   4  -6   4    0.57    0.38
  -4   6  -4    0.48    0.36
  -4   6  -4    0.56    0.43
  -5   1   5   19.25    0.86
  -5   1   5   19.65    0.89
  -5   1   5   17.82    1.06
   5  -1  -5   20.27    1.13
   5  -1  -5   18.37    0.96
  -5   1   5   18.55    0.94
   6  -1   0    3.62    0.51
  -6   1   0    3.84    0.53
  -6   1   0    4.84    0.75
   6  -1   0    4.41    0.58
   6  -1   0    3.42    0.47
  -6   1   0    4.48    0.54
  -3   1  -6   25.79    0.98
  -3   1  -6   26.89    1.11
   3  -1   6   28.80    1.24
   3  -1   6   26.88    1.14
   3  -1   6   27.82    1.12
  -3   1  -6   27.22    1.15
   4  -5   5    5.02    0.50
  -4   5  -5    3.93    0.59
  -4   5  -5    4.86    0.79
  -6   0   2   32.25    1.24
   6   0  -2   34.39    1.28
  -6   0   2   33.44    1.40
   6   0  -2   33.65    1.33
   6   0  -2   32.61    1.23
  -6   0   2   35.05    1.29
   2   3  -8    1.32    0.59
  -2  -3   8    1.61    0.81
  -2  -3   8    1.98    0.51
   2   3  -8    2.14    0.61
   2   3  -8    2.08    0.48
  -2  -3   8    1.91    0.53
  -5  -3   1    0.07    0.47
   5   3  -1    0.04    0.53
   5   3  -1    0.86    0.56
  -5  -3   1    0.04    0.47
   5   3  -1    0.63    0.46
  -6   0   1   16.38    0.79
   6   0  -1   16.48    0.89
  -6   0   1   18.00    0.89
   6   0  -1   16.65    0.87
  -6   0   1   16.97    0.99
   6   0  -1   15.35    0.69
  -4  -4   6    5.52    0.50
  -4  -4   6    5.10    0.81
   4   4  -6    6.35    0.62
   4   4  -6    5.43    0.66
  -4  -4   6    4.92    0.61
   3   4   2    8.18    0.59
  -3  -4  -2    7.01    0.57
   4   5  -3    4.17    0.51
  -4  -5   3    5.50    0.61
  -4  -5   3    4.62    0.48
  -4  -5   3    4.64    0.60
   0   2  -8   16.90    0.88
   0   2  -8   17.21    0.83
   0  -2   8   15.71    0.71
   0   2  -8   15.37    0.73
   0  -2   8   14.86    0.98
   0  -2   8   15.77    0.74
  -1   1   7   25.60    1.31
   1  -1  -7   23.39    1.05
   1  -1  -7   24.68    1.02
  -1   1   7   21.00    0.91
   1  -1  -7   23.99    1.09
  -1   1   7   23.33    1.03
  -2  -6   0   24.46    1.06
  -2  -6   0   26.16    1.11
   2   6   0   25.51    1.08
  -2  -6   0   24.89    0.98
   2   2  -8    3.26    0.57
   2   2  -8    4.12    0.57
  -2  -2   8    3.20    0.83
  -2  -2   8    4.07    0.68
   2   2  -8    3.63    0.52
  -2  -2   8    3.75    0.55
   5   1   2    0.41    0.42
  -5  -1  -2    1.53    0.54
   5   1   2    0.94    0.42
   5   1   2    1.03    0.42
  -5  -1  -2    1.89    0.43
  -5  -1  -2    1.98    0.52
  -4  -5   4   21.64    1.05
   4   5  -4   19.18    0.95
  -4  -5   4   23.72    1.14
  -4  -5   4   20.98    0.91
  -4  -5   4   20.58    0.93
   2  -1  -7    6.29    0.53
  -2   1   7    5.90    0.73
  -2   1   7    7.14    0.75
   2  -1  -7    6.19    0.74
  -2   1   7    5.39    0.61
   2  -1  -7    6.35    0.59
   1   0   7   26.70    1.05
  -1   0  -7   29.89    1.24
   1   0   7   28.11    1.08
  -1   0  -7   26.51    1.12
   1   0   7   29.03    1.35
  -1   0  -7   29.44    1.29
   6  -2  -2    6.57    0.66
   6  -2  -2    5.29    0.58
  -6   2   2    7.39    0.57
  -6   2   2    6.63    0.50
   6  -2  -2    6.85    0.58
  -6   2   2    4.84    0.81
   3   1   5   17.13    0.85
  -3  -1  -5   18.28    0.94
  -3  -1  -5   18.63    0.83
  -3  -1  -5   18.54    0.90
   3   1   5   18.32    0.99
   3   1   5   18.32    0.89
  -4   1  -5   32.78    1.21
  -4   1  -5   34.33    1.21
  -4   1  -5   35.35    1.40
   4  -1   5   36.25    1.41
   4  -1   5   34.26    1.32
   4  -1   5   35.81    1.31
  -5   5   1    1.22    0.64
   5  -5  -1    0.98    0.52
  -5   5   1   -0.01    0.37
   5  -5  -1    0.17    0.56
  -3  -6   5    5.09    0.72
  -3  -6   5    4.56    0.51
  -3  -6   5    4.14    0.51
   3   6  -5    4.98    0.58
   3   6  -5    4.75    0.59
  -3  -6   5    3.10    0.76
  -5  -2  -1   17.11    0.79
  -5  -2  -1   16.99    0.94
   5   2   1   15.73    0.68
  -5  -2  -1   17.30    0.90
   5   2   1   17.62    0.89
   5   2   1   14.72    0.66
  -5   5  -3   -0.28    0.56
   5  -5   3    0.57    0.43
  -5   5  -3    0.45    0.74
   5  -5   3   -0.06    0.37
  -5   5  -3    0.43    0.41
  -1  -4  -4   33.03    1.47
  -1  -4  -4   31.56    1.46
   1   4   4   28.38    1.35
   1   4   4   31.27    1.40
  -1  -7   1   10.12    0.64
  -1  -7   1    9.56    0.65
  -1  -7   1   10.14    0.53
  -1  -7   1   11.08    0.66
   1   7  -1   11.98    0.61
  -1  -7   1   11.39    0.72
  -1  -3  -5   38.07    1.69
   1   3   5   34.80    1.50
  -1  -3  -5   34.40    1.59
   1   3   5   34.91    1.62
   1   3   5   31.47    1.41
  -1  -3  -5   33.35    1.52
  -6   3   0   43.32    1.90
   6  -3   0   39.64    1.69
  -6   3   0   41.91    1.76
  -6   3   0   45.89    1.87
   6  -3   0   44.12    1.84
   6  -3   0   44.20    1.88
   1   7  -6   19.91    1.04
  -1  -7   6   18.33    0.92
  -1  -7   6   20.52    1.06
   1   7  -6   19.55    0.97
  -1  -7   6   22.43    1.25
  -1  -7   6   19.67    0.99
   4   2   3   26.58    1.28
   4   2   3   23.36    1.16
  -4  -2  -3   28.60    1.34
  -4  -2  -3   27.73    1.24
  -4  -2  -3   26.62    1.22
   0  -7   0   33.17    1.49
   0   7   0   32.93    1.45
   0   7   0   28.97    1.36
   0  -7   0   36.80    1.63
   0  -7   0   34.85    1.53
   0  -7   0   34.61    1.47
  -3  -6   2   15.67    0.93
   3   6  -2   15.37    0.88
  -3  -6   2   16.52    0.89
  -3  -6   2   15.43    0.90
  -3  -6   2   13.31    0.82
   4  -6  -1   24.52    1.21
   4  -6  -1   25.78    1.29
  -4   6   1   22.63    1.11
  -4   6   1   28.31    1.46
  -2  -4   8    1.29    0.91
   2   4  -8    1.21    0.47
  -2  -4   8    1.94    0.39
   2   4  -8    2.15    0.52
  -6   0   3   17.80    1.01
   6   0  -3   18.80    1.02
   6   0  -3   17.14    0.95
   6   0  -3   16.85    1.02
  -6   0   3   17.56    1.14
  -6   0   3   19.10    1.02
  -5   3  -4    0.02    0.51
  -5   3  -4    0.44    0.38
  -5   3  -4   -0.73    0.74
   5  -3   4    0.46    0.46
   5  -3   4   -0.40    0.49
   5  -3   4    0.30    0.36
   0  -5   8    6.68    0.61
   0   5  -8    8.08    0.54
   0   5  -8    6.42    0.68
   0  -5   8    8.01    0.60
   0  -5   8    6.76    0.74
  -6   2  -1   17.92    0.91
   6  -2   1   17.59    0.91
  -6   2  -1   17.55    1.15
   6  -2   1   18.82    1.05
  -6   2  -1   18.87    1.01
   6  -2   1   18.77    0.99
   3  -6  -2    2.19    0.55
   3  -6  -2    1.42    0.73
  -3   6   2    1.59    0.66
  -3   6   2    0.70    0.43
  -4   4   4    5.95    0.52
   4  -4  -4    5.76    0.60
  -4   4   4    4.13    0.67
  -4   4   4    5.42    0.65
   4  -4  -4    5.32    0.70
   4   2  -7    5.61    0.63
  -4  -2   7    6.36    0.86
  -4  -2   7    5.90    0.55
  -4  -2   7    5.64    0.62
  -4  -2   7    5.57    0.50
   0   6   2   30.85    1.45
   0  -6  -2   29.36    1.39
   0  -6  -2   27.88    1.25
   0  -6  -2   30.14    1.47
   0   6   2   30.13    1.36
  -6   1   3   23.87    1.30
   6  -1  -3   22.09    1.08
   6  -1  -3   23.66    1.19
   6  -1  -3   24.08    1.17
  -6   1   3   23.48    1.16
  -6   1   3   22.79    1.10
  -4  -5   2    0.01    0.45
   4   5  -2   -0.34    0.54
  -4  -5   2    0.31    0.53
  -4  -5   2   -0.25    0.43
   4   5  -2   -0.31    0.51
  -6   3   1   19.91    0.97
  -6   3   1   17.86    0.95
   6  -3  -1   19.61    1.03
  -6   3   1   20.77    1.26
   6  -3  -1   17.86    0.94
   2   5   2    3.93    0.50
  -2  -5  -2    3.79    0.61
  -2  -5  -2    4.12    0.43
  -2  -5  -2    4.45    0.59
  -1  -5   8    2.68    0.51
   1   5  -8    2.30    0.46
  -1  -5   8    2.40    0.43
   1   5  -8    1.66    0.61
  -1  -5   8    1.90    0.70
   5   0   3   20.56    1.01
  -5   0  -3   20.82    1.01
   5   0   3   20.42    1.01
   5   0   3   21.90    1.13
  -5   0  -3   19.91    1.03
  -5   0  -3   23.59    1.18
  -2  -7   4    9.95    0.61
  -2  -7   4    9.11    0.53
  -2  -7   4    7.51    0.65
  -2  -7   4    8.55    0.64
  -2  -7   4   10.22    0.78
   2   7  -4    9.49    0.56
   1   1  -8    6.25    0.68
  -1  -1   8    7.44    0.67
   1   1  -8    6.83    0.63
   1   1  -8    8.96    0.62
  -1  -1   8    7.48    0.70
  -1  -1   8    7.43    1.00
  -6   0   0   -0.10    0.41
   6   0   0   -0.03    0.50
   6   0   0    0.56    0.50
  -6   0   0    0.43    0.51
  -6   0   0   -0.28    0.59
   6   0   0   -0.64    0.54
   3  -6   6    0.81    0.55
   3  -6   6    1.11    0.70
  -3   6  -6    0.72    0.47
   3  -6   6    0.81    0.50
   4  -3  -5   19.14    1.07
  -4   3   5   19.11    1.00
  -4   3   5   21.90    1.23
  -4   3   5   19.38    1.16
   4  -3  -5   17.17    1.05
  -4   3   5   18.97    0.93
   5   3  -5   -0.44    0.61
  -5  -3   5    0.44    0.56
  -5  -3   5    0.40    0.43
  -5  -3   5    0.38    0.51
  -4  -3  -2   19.29    1.07
   4   3   2   18.69    1.00
   4   3   2   20.36    1.05
   4   3   2   20.82    1.02
  -4  -3  -2   20.35    0.98
   4   3   2   19.08    1.03
  -1   4  -8   28.25    1.29
   1  -4   8   25.84    1.23
   1  -4   8   25.39    1.17
  -1   4  -8   26.35    1.21
  -1   3  -8   13.67    0.96
   1  -3   8   15.95    1.03
  -1   3  -8   12.66    0.75
   1  -3   8   12.53    0.82
  -1   3  -8   12.77    0.80
   1  -3   8   13.31    0.77
  -4  -1   7   10.86    0.85
   4   1  -7    8.80    0.72
   4   1  -7   10.05    0.73
  -4  -1   7   10.64    0.59
  -4  -1   7   10.72    0.59
   4   1  -7    8.96    0.75
   2  -1   7    3.84    0.60
  -2   1  -7    3.99    0.41
   2  -1   7    3.54    0.54
  -2   1  -7    4.51    0.71
  -2   1  -7    3.91    0.62
   2   7  -3   21.17    1.05
  -2  -7   3   18.21    1.10
  -2  -7   3   17.21    0.95
  -2  -7   3   19.15    1.09
  -2  -7   3   19.14    0.95
  -2  -7   3   18.71    0.92
  -5   3   4    0.94    0.35
   5  -3  -4    0.95    0.60
  -5   3   4    0.70    0.65
   5  -3  -4    1.15    0.53
  -5   3   4    0.28    0.60
  -5   3   4    0.84    0.41
   3  -7   0   31.22    1.47
   3  -7   0   32.78    1.50
  -3   7   0   36.74    1.67
  -3   7   0   34.68    1.49
   6   1  -2    7.22    0.56
  -6  -1   2    7.35    0.70
  -6  -1   2    6.45    0.57
  -6  -1   2    7.56    0.75
   6   1  -2    6.21    0.60
   6   1  -2    6.73    0.63
   4   5  -5   43.50    1.82
  -4  -5   5   37.31    1.58
  -4  -5   5   36.86    1.67
  -4  -5   5   44.29    1.83
  -4  -5   5   41.18    1.85
   4   5  -5   35.41    1.66
   6  -3   1   23.97    1.14
  -6   3  -1   24.79    1.16
  -6   3  -1   22.58    1.22
   6  -3   1   21.19    1.02
  -6   3  -1   22.28    1.10
   6  -3   1   23.70    1.22
  -5   2  -4    7.65    0.70
   5  -2   4    6.66    0.48
  -5   2  -4    6.65    0.47
  -5   2  -4    7.34    0.72
   5  -2   4    6.79    0.66
   5  -2   4    6.85    0.59
  -2   7  -6   22.68    1.10
   2  -7   6   16.64    0.94
   2  -7   6   18.40    1.13
   2  -7   6   21.16    1.06
   5  -4   4    2.49    0.43
   5  -4   4    2.23    0.37
  -5   4  -4    2.19    0.64
  -5   4  -4    2.43    0.71
   5  -4   4    0.77    0.59
  -5   4  -4    1.81    0.37
  -2  -1  -6   30.86    1.49
  -2  -1  -6   28.57    1.36
   2   1   6   26.50    1.22
  -2  -1  -6   29.50    1.28
   2   1   6   27.05    1.40
   2   1   6   26.88    1.27
   4   1   4    1.49    0.53
  -4  -1  -4    1.74    0.41
  -4  -1  -4    2.28    0.49
  -4  -1  -4    2.19    0.52
   4   1   4    0.22    0.49
  -6   1  -1   15.56    1.02
   6  -1   1   14.09    0.84
   6  -1   1   18.07    1.00
   6  -1   1   15.02    0.88
  -6   1  -1   14.97    0.84
  -6   1  -1   15.36    0.92
   0   1   7    0.46    0.78
   0  -1  -7    1.31    0.56
   0  -1  -7    0.30    0.58
   0  -1  -7    1.83    0.81
   0   1   7    0.80    0.47
   0   1   7    1.50    0.46
   5  -4  -3   34.70    1.58
  -5   4   3   40.04    1.63
   5  -4  -3   37.14    1.62
  -5   4   3   36.70    1.57
  -5   4   3   39.21    1.75
  -2  -1   8    8.81    0.80
  -2  -1   8    7.76    0.57
   2   1  -8    8.29    0.74
   2   1  -8    8.85    0.65
   2   1  -8    8.07    0.67
  -3  -5   7   10.45    0.63
   3   5  -7   12.56    0.82
   3   5  -7   10.02    0.68
  -3  -5   7    9.63    1.02
  -3  -5   7   11.34    0.80
  -3  -5   7    8.64    0.54
   2   6  -7    1.69    0.38
  -2  -6   7    2.14    0.43
  -2  -6   7    2.09    0.84
   2   6  -7    2.01    0.53
  -2  -6   7    2.02    0.45
  -3   7  -5    3.98    0.49
   3  -7   5    4.02    0.53
   3  -7   5    2.71    0.63
   1  -8   3   12.74    0.80
  -1   8  -3   12.33    0.87
   1  -8   3   12.12    0.84
   1  -8   3   13.82    0.75
   1  -8   3   12.96    0.82
   1  -8   3   13.04    0.74
   1   5   3   -0.07    0.41
  -1  -5  -3   -0.01    0.38
  -1  -5  -3    0.71    0.52
  -1  -5  -3   -0.02    0.42
   1   5   3   -0.26    0.41
  -1  -5  -3   -0.41    0.42
   4   3  -7    0.86    0.57
  -4  -3   7    0.06    0.77
  -4  -3   7   -0.18    0.46
  -4  -3   7    0.32    0.52
  -4  -3   7    0.88    0.42
   4   3  -7    1.51    0.62
   2  -6   7    7.56    0.74
  -2   6  -7    8.62    0.57
   2  -6   7    5.28    0.64
   2  -6   7    8.19    0.66
   2   7  -5   13.87    0.81
  -2  -7   5    9.52    0.57
  -2  -7   5   14.97    0.83
  -2  -7   5   11.02    0.77
  -2  -7   5   13.44    0.85
  -2  -7   5   10.01    0.74
  -4   5   3   10.66    0.79
  -4   5   3   10.18    0.77
   4  -5  -3    8.75    0.62
   4  -5  -3   10.13    0.76
   1  -8   4    0.67    0.39
   1  -8   4   -0.37    0.57
   1  -8   4    1.16    0.47
   1  -8   4    1.12    0.53
   1  -8   4    0.63    0.38
   1  -8   4    1.18    0.42
  -6  -1   3    6.65    0.61
   6   1  -3    9.02    0.74
   6   1  -3    6.35    0.55
  -6  -1   3    7.72    0.84
   6   1  -3    6.98    0.68
   6   1  -1   22.14    1.14
   6   1  -1   17.92    0.96
  -6  -1   1   19.24    1.04
  -6  -1   1   21.35    1.06
  -6  -1   1   18.92    1.10
   6   1  -1   18.81    1.00
   2  -4  -5   12.91    0.96
  -2   4   5   11.08    0.55
  -2   4   5   13.05    0.79
  -2   4   5   12.79    0.88
   2  -4  -5   11.88    0.98
   2  -4  -5   12.58    0.72
   5   1  -6    0.35    0.77
  -5  -1   6    2.24    0.65
  -5  -1   6    2.84    0.53
   5   1  -6    0.95    0.58
  -5  -1   6    2.09    0.43
  -5  -1   6    1.79    0.72
  -1  -2  -6    5.18    0.57
  -1  -2  -6    6.22    0.72
   1   2   6    6.17    0.54
   1   2   6    5.57    0.82
   1   2   6    5.94    0.53
  -1  -2  -6    4.61    0.63
   3  -1  -7    0.76    0.61
  -3   1   7    0.16    0.72
   3  -1  -7    1.16    0.50
  -3   1   7    1.38    0.45
  -3   1   7    0.99    0.71
   0   1  -8   28.37    1.32
   0  -1   8   25.80    1.49
   0  -1   8   26.91    1.25
   0   1  -8   26.83    1.28
   0  -1   8   27.80    1.32
   0   1  -8   25.61    1.28
   1  -4  -5   23.26    1.11
   1  -4  -5   26.26    1.45
   1  -4  -5   24.12    1.30
  -1   4   5   22.67    1.10
  -1   4   5   22.90    1.19
  -1   4   5   24.19    1.15
  -5  -3   0    4.53    0.70
  -5  -3   0    4.98    0.59
   5   3   0    4.64    0.53
   5   3   0    5.80    0.59
  -5  -3   0    4.26    0.46
   5   3   0    4.78    0.53
  -6   2   3   32.31    1.43
  -6   2   3   30.36    1.38
  -6   2   3   32.49    1.59
  -6   2   3   33.72    1.46
   6  -2  -3   33.68    1.54
   1  -5   8   32.98    1.64
  -1   5  -8   28.62    1.28
   1  -5   8   30.01    1.40
   1  -5   8   30.35    1.35
   1  -5   8   30.58    1.37
   6  -3  -2   -0.74    0.40
   6  -3  -2    1.08    0.62
  -6   3   2    0.36    0.68
  -6   3   2    1.25    0.44
  -6   3   2    0.52    0.42
  -5   2   5   16.71    0.98
  -5   2   5   16.44    1.06
   5  -2  -5   15.46    0.98
   5  -2  -5   16.96    1.02
  -5   2   5   14.83    0.80
  -4   7  -2   31.08    1.45
  -4   7  -2   32.48    1.39
   4  -7   2   32.14    1.41
  -4   7  -2   32.28    1.40
   4  -7   2   34.56    1.59
   4  -7   2   31.87    1.40
  -3  -5  -1   10.91    0.61
  -3  -5  -1   10.40    0.72
   3   5   1   12.11    0.79
  -3  -5  -1   12.25    0.77
  -5  -2   6    0.91    0.50
   5   2  -6    0.58    0.58
  -5  -2   6    1.61    0.67
  -5  -2   6    0.19    0.66
  -5  -2   6    0.49    0.40
   0  -8   4   18.39    0.91
   0  -8   4   19.77    1.00
   0  -8   4   20.73    0.99
   0  -8   4   19.02    1.03
   0  -8   4   15.91    0.99
   0  -8   4   17.38    0.97
   1  -2   8    6.55    0.52
   1  -2   8    4.70    0.68
  -1   2  -8    7.57    0.61
  -1   2  -8    7.18    0.58
  -1   2  -8    5.99    0.60
   2  -5  -4   -1.15    0.80
   2  -5  -4    1.17    0.63
  -2   5   4    0.58    0.56
   2  -5  -4   -0.35    0.34
  -2   5   4    0.55    0.30
   2  -8   3   14.19    0.79
   2  -8   3   14.13    0.83
   2  -8   3   13.88    0.90
   2  -8   3   13.37    0.74
  -2   8  -3   13.11    0.93
   2  -8   3   13.80    0.92
  -3  -6   6   17.27    0.94
  -3  -6   6   16.81    1.02
   3   6  -6   18.07    1.04
   3   6  -6   17.73    0.96
  -3  -6   6   15.94    1.15
  -3  -6   6   18.75    0.97
  -4   6  -5   18.99    0.99
  -4   6  -5   17.84    1.07
   4  -6   5   19.62    1.09
   4  -6   5   19.24    0.96
  -2  -7   2    4.89    0.45
  -2  -7   2    5.48    0.65
  -2  -7   2    5.46    0.66
   2   7  -2    5.59    0.50
  -2  -7   2    5.02    0.55
  -2  -7   2    5.51    0.66
   3   2  -8    5.17    0.68
  -3  -2   8    4.14    0.80
  -3  -2   8    6.10    0.55
   3   2  -8    5.85    0.61
  -3  -2   8    5.38    0.62
   3   2  -8    5.80    0.56
   0  -8   3   21.09    1.02
   0  -8   3   17.95    1.05
   0  -8   3   21.36    1.09
   0  -8   3   18.47    1.01
   0  -8   3   19.88    1.05
   0  -8   3   20.33    0.98
  -3  -3   8   12.22    1.08
  -3  -3   8   11.71    0.75
   3   3  -8   13.46    0.90
   3   3  -8   13.46    0.81
  -3  -3   8   12.28    0.78
   5   4  -3   11.81    0.80
  -5  -4   3   11.49    0.76
  -5  -4   3   11.59    0.80
   5   4  -3   11.46    0.87
   5   4  -3   11.18    0.64
  -5  -4   3   11.16    0.70
   4  -2  -6   -0.32    0.79
   4  -2  -6    1.19    0.45
   4  -2  -6    1.50    0.55
  -4   2   6    0.72    0.67
  -4   2   6    0.79    0.36
  -4   7  -3    3.10    0.41
   4  -7   3    2.58    0.54
   4  -7   3    2.80    0.44
  -4   7  -3    2.31    0.37
   4  -7   3    2.50    0.41
   1  -8   2   32.15    1.37
  -1   8  -2   30.47    1.44
   1  -8   2   29.12    1.35
   1  -8   2   27.46    1.30
   1  -8   2   26.62    1.31
   1  -8   2   28.72    1.26
  -5   0   6   -1.06    0.69
  -5   0   6    1.02    0.49
  -5   0   6    0.61    0.38
  -5   0   6    0.39    0.57
   5   0  -6    1.10    0.56
   1  -5  -4   39.64    1.88
   1  -5  -4   38.08    1.63
  -1   5   4   36.56    1.56
   1  -5  -4   33.67    1.60
  -1   5   4   34.00    1.46
  -1   5   4   38.70    1.73
   2  -3  -6   12.15    0.75
  -2   3   6   11.00    0.55
   2  -3  -6   11.33    0.77
  -2   3   6   14.47    0.97
  -2   3   6   12.89    0.86
   0  -7   7    7.17    0.52
   0   7  -7    6.77    0.47
   0   7  -7    8.07    0.59
   0  -7   7    6.27    0.74
   0  -7   7    7.19    0.62
   0  -7   7    7.06    0.51
   4   0  -7   21.86    1.16
  -4   0   7   24.74    1.00
  -4   0   7   23.21    1.13
   4   0  -7   25.14    1.14
  -4   0   7   20.88    0.97
   3  -4   7   -0.01    0.44
  -3   4  -7    0.20    0.31
   3  -4   7    0.29    0.66
  -3   4  -7    0.42    0.36
   3  -4   7    0.17    0.61
   6   0  -4    0.64    0.55
  -6   0   4    0.28    0.46
  -6   0   4    1.58    0.44
   6   0  -4   -0.63    0.52
  -6   0   4   -1.05    0.74
   2   5  -8    3.54    0.57
  -2  -5   8    4.31    0.49
  -2  -5   8    4.16    0.93
   2   5  -8    4.49    0.52
  -2  -5   8    4.96    0.49
   2   5  -8    3.50    0.68
   5  -6   1   40.25    1.71
   5  -6   1   41.33    1.82
  -5   6  -1   41.26    1.70
  -5   6  -1   43.00    1.81
   5  -6   1   40.36    1.69
   2  -7  -1    5.23    0.60
  -2   7   1    6.33    0.68
   2  -7  -1    5.82    0.97
  -2   7   1    5.70    0.49
   2  -8   4   46.16    1.87
   2  -8   4   45.55    1.82
   2  -8   4   48.10    1.12
  -2   8  -4   53.66    1.10
   3   6  -1   21.66    1.12
  -3  -6   1   23.99    1.27
  -3  -6   1   24.74    1.13
   6  -4   0   12.92    0.72
   6  -4   0   12.56    0.70
  -6   4   0   14.75    1.03
  -6   4   0   15.15    0.77
  -6   4   0   14.82    0.75
   5  -6   2    0.18    0.40
  -5   6  -2   -0.85    0.74
  -5   6  -2   -0.27    0.46
  -5   6  -2    0.35    0.44
   5  -6   2   -0.03    0.35
   5  -6   2    0.74    0.57
   1  -7  -1   26.02    1.13
  -1   7   1   25.42    1.10
   1  -7  -1   27.08    1.06
  -1   7   1   25.34    1.01
   1  -7  -1   26.97    1.22
   4   4   1    1.06    0.55
   4   4   1    1.44    0.51
  -4  -4  -1    2.20    0.58
  -4  -5   1    7.57    0.56
  -4  -5   1    6.71    0.62
   4   5  -1    7.47    0.59
   4   5  -1    9.61    0.66
  -4  -5   1    6.26    0.54
  -1   3   6    8.44    0.71
   1  -3  -6    8.82    0.75
   1  -3  -6    8.55    0.57
  -1   3   6    9.18    0.54
  -1   3   6    8.27    0.61
   1  -8   5    6.58    0.58
   1  -8   5    6.64    0.51
  -1   8  -5    6.78    0.58
   1  -8   5    8.23    0.57
   1  -8   5    8.19    0.51
   1  -8   5    6.03    0.87
  -3   3  -7    6.12    0.62
  -3   3  -7    4.77    0.60
  -3   3  -7    6.23    0.41
   3  -3   7    5.10    0.66
   3  -3   7    6.11    0.69
   3  -3   7    6.58    0.55
  -5  -4   4   -0.75    0.50
   5   4  -4    0.76    0.49
   5   4  -4   -0.04    0.43
  -5  -4   4    1.18    0.56
   5   4  -4    0.43    0.53
  -5  -4   4    0.89    0.46
   4  -7   1   27.73    1.12
  -4   7  -1   32.76    1.38
  -4   7  -1   30.21    1.16
   4  -7   1   31.31    1.27
   4  -7   1   25.77    1.18
  -3   0  -6   13.65    0.66
  -3   0  -6   16.09    0.87
   3   0   6   15.11    0.90
   3   0   6   13.07    0.80
  -3   0  -6   14.21    0.93
   5  -5  -2    4.76    0.56
   5  -5  -2    6.30    0.71
  -5   5   2    5.08    0.41
  -5   5   2    4.80    0.43
  -5   5   2    5.05    0.75
  -6   2  -2   16.46    0.80
   6  -2   2   14.78    0.79
  -6   2  -2   14.80    0.83
   6  -2   2   13.41    0.76
  -6   2  -2   13.94    1.03
   6  -2   2   13.65    0.86
   6  -4   1    7.36    0.69
  -6   4  -1    8.68    0.53
  -6   4  -1    7.46    0.78
   6  -4   1    8.02    0.56
  -6   4  -1    7.68    0.56
   6  -4   1    7.15    0.56
  -4   4  -6    9.53    0.73
  -4   4  -6    8.20    0.50
   4  -4   6    6.87    0.62
   4  -4   6    9.55    0.82
   4  -4   6    9.76    0.61
  -4   4  -6    8.11    0.61
   2  -8   2   -0.16    0.67
   2  -8   2    0.69    0.36
   2  -8   2    0.81    0.48
   2  -8   2    2.48    0.57
  -2   8  -2    1.24    0.63
   2  -8   2    1.57    0.39
   5  -1   4   21.70    1.04
   5  -1   4   20.25    0.87
  -5   1  -4   20.29    0.87
   5  -1   4   21.73    0.98
  -5   1  -4   21.29    1.05
   4  -3   6    1.37    0.41
   4  -3   6    2.62    0.67
  -4   3  -6    1.78    0.36
   4  -3   6    1.60    0.50
  -4   3  -6    1.91    0.45
  -6   3  -2   -0.06    0.79
  -6   3  -2    0.56    0.44
  -6   3  -2    1.11    0.38
   6  -3   2    1.14    0.42
   6  -3   2    0.48    0.42
   6  -3   2    0.49    0.45
   5  -5   4   13.79    0.70
  -5   5  -4   11.98    0.97
   5  -5   4   13.68    0.77
  -5   5  -4   13.64    0.79
   6   0   1   12.17    0.71
   6   0   1   12.58    0.85
   6   0   1   12.00    0.74
  -6   0  -1   14.71    0.92
  -6   0  -1   11.77    0.76
  -6   0  -1   13.06    0.69
   1  -7   7   30.85    1.15
   1  -7   7   34.79    1.30
   1  -7   7   33.12    1.22
  -1   7  -7   33.22    1.25
   1  -7   7   32.20    1.31
   1  -7   7   34.23    1.43
   0  -8   5    8.49    0.55
   0  -8   5    9.92    0.58
   0  -8   5    7.91    0.62
   0  -8   5   10.72    0.76
   0  -8   5    9.43    0.59
   0  -8   5    9.01    0.81
   3  -4  -5   -0.04    0.75
   3  -4  -5    1.35    0.40
  -3   4   5    2.54    0.67
   3  -4  -5    0.98    0.57
  -3   4   5    1.95    0.55
  -3   4   5    1.01    0.35
   5   4  -2   22.91    1.02
  -5  -4   2   22.51    1.03
  -5  -4   2   20.70    0.99
   5   4  -2   21.14    1.06
  -5  -4   2   24.23    1.00
  -6  -1   4    4.75    0.59
  -6  -1   4    3.83    0.50
   6   1  -4    4.28    0.58
  -6  -1   4    5.02    0.89
   6   1  -4    4.65    0.67
   6  -1  -4   11.91    0.81
  -6   1   4   13.05    0.73
  -6   1   4   13.64    1.03
  -6   1   4   12.93    0.75
   6  -1  -4   12.67    0.77
  -6   1   4   13.60    0.79
   0  -6   8    5.08    0.52
   0  -6   8    3.18    0.69
   0  -6   8    4.38    0.45
   0   6  -8    4.05    0.44
  -4   0  -5   21.33    0.90
  -4   0  -5   21.30    0.95
   4   0   5   22.94    1.03
   4   0   5   21.93    0.95
  -4   0  -5   20.11    0.99
   4   0   5   21.47    1.04
   6   1   0    5.19    0.56
   6   1   0    5.61    0.52
  -6  -1   0    5.76    0.68
  -6  -1   0    5.45    0.48
   6   1   0    6.05    0.72
   4   5  -6    0.58    0.53
  -4  -5   6   -0.20    0.46
   4   5  -6    1.41    0.56
  -4  -5   6    0.75    0.42
  -4  -5   6    0.91    0.69
  -4  -5   6   -0.14    0.69
   2   7  -6    6.19    0.69
  -2  -7   6    6.67    0.53
  -2  -7   6    7.15    0.71
  -2  -7   6    6.61    0.53
  -2  -7   6    4.61    0.80
   2   7  -6    7.22    0.57
  -6   4   1    8.89    0.87
   6  -4  -1   10.76    0.67
   6  -4  -1    9.72    0.75
  -6   4   1    9.62    0.70
  -6   4   1   11.22    0.68
   6  -4  -1    9.42    0.70
  -1  -7   0    0.27    0.42
  -1  -7   0   -0.46    0.36
  -1  -7   0   -0.03    0.48
  -1  -7   0    0.35    0.42
  -1  -7   0   -0.30    0.48
   1   7   0    0.01    0.42
  -3   5  -7    7.14    0.67
   3  -5   7    7.97    0.55
   3   1  -8    8.23    0.67
  -3  -1   8    7.90    0.52
   3   1  -8    6.98    0.68
  -3  -1   8    8.78    0.81
  -3  -1   8    8.36    0.76
   3   1  -8   10.00    0.76
   4   4  -7    2.08    0.49
  -4  -4   7    0.81    0.45
   4   4  -7    0.77    0.60
  -4  -4   7    2.81    0.96
  -5   6   0   20.55    0.87
   5  -6   0   23.32    1.02
   5  -6   0   19.51    0.95
  -5   6   0   23.54    1.02
   5  -6   0   20.20    0.92
  -3   5   4   23.93    1.15
   3  -5  -4   21.17    1.03
  -3   5   4   22.02    0.94
   3  -5  -4   22.74    0.95
   3  -5  -4   24.63    1.19
   1   7  -7   13.99    0.71
  -1  -7   7   12.39    0.70
   1   7  -7   14.75    0.87
  -1  -7   7   15.76    1.20
  -1  -7   7   14.09    0.87
  -1  -7   7   13.39    0.74
  -3  -4   8    8.59    0.54
   3   4  -8    9.39    0.64
  -3  -4   8    9.19    0.94
   3   4  -8   10.84    0.74
   3   4  -8    8.90    0.66
   0  -8   2    3.12    0.51
   0  -8   2    4.17    0.53
   0  -8   2    3.01    0.42
   0  -8   2    2.87    0.60
   0  -8   2    3.89    0.42
   0  -8   2    1.34    0.59
  -1  -6   8    2.93    0.83
   1   6  -8    0.82    0.63
  -1  -6   8    2.47    0.53
  -1  -6   8    2.03    0.41
   1   6  -8    1.40    0.38
  -5   6  -3   11.98    0.71
   5  -6   3    9.58    0.62
  -5   6  -3   12.61    0.94
  -5   6  -3   12.50    0.75
   5  -6   3   10.92    0.65
   5  -6   3   10.55    0.81
  -1   0   8    0.73    0.56
  -1   0   8    0.87    0.77
  -1   0   8    0.54    0.50
   1   0  -8    0.61    0.59
   1   0  -8    1.26    0.56
   1   0  -8    0.63    0.55
   0   4   5   15.93    0.80
   0  -4  -5   14.99    0.89
   0   4   5   15.56    0.81
   0   4   5   14.96    0.85
   0  -4  -5   14.84    0.85
  -2  -6  -1   11.70    0.83
  -2  -6  -1   12.58    0.78
   2   6   1   14.25    0.79
  -2  -6  -1   12.00    0.67
  -6  -2   3    0.09    0.65
   6   2  -3    0.46    0.52
  -6  -2   3    0.65    0.58
   6   2  -3   -0.26    0.52
   6   2  -3   -0.21    0.62
   4  -6  -2   37.97    1.47
   4  -6  -2   39.37    1.48
  -4   6   2   35.24    1.32
  -4   6   2   42.01    1.64
  -6  -2   2    8.00    0.74
   6   2  -2    7.92    0.66
   6   2  -2    6.53    0.59
  -6  -2   2    8.73    0.60
   6   2  -2    8.81    0.66
  -5  -3   6    4.50    0.61
  -5  -3   6    4.88    0.53
  -5  -3   6    4.95    0.57
  -5  -3   6    4.00    0.81
   5   3  -6    4.87    0.72
  -4   7  -4   11.46    0.67
   4  -7   4    9.71    0.60
   4  -7   4   10.72    0.74
   4  -7   4   10.34    0.61
   3  -3  -6   15.89    1.05
   3  -3  -6   14.93    0.78
  -3   3   6   15.44    0.87
  -3   3   6   13.83    0.86
  -3   3   6   14.53    0.75
   3  -3  -6   15.49    0.89
  -1  -6  -2   13.69    0.77
  -1  -6  -2   14.10    0.84
   1   6   2   14.61    0.77
  -1  -6  -2   13.70    0.81
   1   6   2   13.29    0.75
  -1  -6  -2   15.00    0.71
  -2   6   3    7.51    0.70
   2  -6  -3    9.66    1.05
  -2   6   3    8.07    0.61
   2  -6  -3    7.55    0.48
  -2   6   3    7.52    0.52
   2  -6  -3    8.12    0.65
  -6   1  -2   44.26    1.52
  -6   1  -2   43.27    1.65
  -6   1  -2   44.58    1.59
   6  -1   2   41.85    1.46
   6  -1   2   42.94    1.59
   6  -1   2   38.06    1.38
   2   0  -8   14.13    0.89
  -2   0   8   12.85    0.81
  -2   0   8   12.98    0.79
  -2   0   8   13.12    1.08
   2   0  -8   14.00    0.77
   2   0  -8   14.29    0.91
   2  -8   5   15.55    0.79
   2  -8   5   15.35    0.82
   2  -8   5   18.76    1.23
   2  -8   5   16.02    0.75
   2  -8   5   14.86    0.84
  -2   8  -5   15.92    0.80
   4  -5   6   27.79    1.20
  -4   5  -6   26.05    1.08
   4  -5   6   27.73    1.10
  -3   2  -7   19.74    1.07
   3  -2   7   16.20    0.90
  -3   2  -7   16.01    0.72
  -3   2  -7   17.74    0.92
   3  -2   7   17.57    0.94
   3  -2   7   17.18    0.82
   3  -7  -1   21.91    1.04
   3  -7  -1   21.35    1.17
  -3   7   1   23.42    1.16
  -3   7   1   22.49    0.96
  -4   2  -6   12.62    0.65
   4  -2   6   14.02    0.88
   4  -2   6   13.18    0.73
  -4   2  -6   13.00    0.86
  -4   2  -6   13.24    0.73
   4  -2   6   13.09    0.84
  -5  -4   5    0.70    0.71
  -5  -4   5    1.41    0.70
   5   4  -5    1.33    0.58
  -5  -4   5    0.99    0.44
   6  -4   2    0.25    0.43
  -6   4  -2    0.70    0.52
  -6   4  -2    0.64    0.36
   6  -4   2    1.31    0.44
  -6   4  -2    1.34    0.79
   6  -4   2    0.02    0.58
  -5  -2  -2    3.67    0.57
   5   2   2    5.56    0.58
  -5  -2  -2    5.37    0.51
  -5  -2  -2    5.07    0.59
   5   2   2    5.13    0.50
   5   2   2    4.32    0.67
  -1   6   3    0.17    0.34
   1  -6  -3    0.77    0.76
   1  -6  -3   -0.19    0.51
  -1   6   3    0.09    0.48
   1  -6  -3   -0.04    0.57
   2  -4   8    5.40    0.62
  -2   4  -8    3.97    0.63
   2  -4   8    3.83    0.58
   2  -4   8    3.57    0.78
  -2   4  -8    1.84    0.25
  -2   4  -8    4.02    0.44
  -1   6  -8   10.93    0.76
   1  -6   8    9.26    0.91
   1  -6   8    9.08    0.62
   1  -6   8    9.59    0.69
  -1   6  -8    9.59    0.56
   1  -6   8   11.67    0.76
   0   7   1    2.52    0.47
   0   7   1    1.56    0.47
   0  -7  -1    1.85    0.49
   0  -7  -1    1.93    0.46
   0  -7  -1    2.63    0.64
   0  -7  -1    1.70    0.44
  -1  -1  -7   19.40    0.93
   1   1   7   23.73    0.98
  -1  -1  -7   22.58    1.20
   1   1   7   20.26    0.90
  -1  -1  -7   22.17    1.08
   1   1   7   22.93    1.21
   0  -5  -4   18.20    1.03
   0  -5  -4   16.03    0.92
   0   5   4   17.60    0.82
   0  -5  -4   16.89    0.88
   0   5   4   17.00    0.90
   5  -1  -6    8.49    0.66
  -5   1   6    8.69    0.54
  -5   1   6    8.24    0.68
  -5   1   6    7.34    0.78
  -5  -1  -3    9.82    0.63
   5   1   3    9.11    0.70
   5   1   3   10.40    0.73
  -5  -1  -3   11.53    0.82
   2   0   7    5.63    0.76
   2   0   7    5.30    0.50
  -2   0  -7    6.98    0.75
  -2   0  -7    5.00    0.77
  -2   0  -7    5.14    0.46
   2   0   7    4.23    0.64
  -1  -8   4    2.02    0.61
  -1  -8   4    1.37    0.60
  -1  -8   4    0.30    0.51
  -1  -8   4    1.59    0.58
  -1  -8   4    1.43    0.37
  -1  -8   4    1.60    0.43
   1  -8   1   21.27    1.00
  -1   8  -1   19.25    0.97
   1  -8   1   21.73    0.91
   1  -8   1   19.55    1.04
   1  -8   1   22.22    0.92
   1  -8   1   22.50    0.98
   0  -3  -6   51.16    1.25
   0   3   6   48.60    1.66
   0   3   6   48.57    1.63
   0  -3  -6   50.36    1.76
   0  -3  -6   53.31    1.24
   0   3   6   51.31    1.27
  -6   3   3    5.47    0.52
  -6   3   3    4.66    0.50
  -6   3   3    3.97    0.85
  -6   3   3    4.87    0.54
   6  -3  -3    4.69    0.68
   2  -2  -7    5.31    0.65
   2  -2  -7    5.07    0.66
  -2   2   7    4.62    0.72
   2  -2  -7    5.47    0.55
  -2   2   7    5.01    0.57
  -2   2   7    5.33    0.57
   4  -7   0    5.43    0.59
  -4   7   0    4.94    0.47
  -4   7   0    5.08    0.75
   4  -7   0    5.96    0.70
  -3  -3  -4   26.27    1.13
   3  -8   3   22.41    0.89
   3  -8   3   21.09    0.90
  -3   8  -3   22.98    0.98
   3  -8   3   22.15    1.04
  -3   8  -3   22.90    1.16
   3  -8   3   23.09    1.04
  -1   1  -8    1.46    0.57
   1  -1   8    1.29    0.47
   1  -1   8    1.90    0.46
  -1   1  -8    2.15    0.65
   1  -1   8    2.45    0.68
  -1   1  -8    2.24    0.67
   2  -8   1   10.65    0.76
   2  -8   1   10.59    0.62
  -2   8  -1   11.90    0.69
   2  -8   1   12.14    1.02
  -2   8  -1   12.59    0.84
   2  -8   1   10.38    0.64
   1  -2  -7   44.62    1.67
   1  -2  -7   39.47    1.52
  -1   2   7   44.29    1.56
   1  -2  -7   39.31    1.44
  -1   2   7   40.44    1.60
  -1   2   7   39.75    1.40
   2  -3   8   25.20    1.23
  -2   3  -8   20.97    0.92
  -2   3  -8   24.47    1.06
   2  -3   8   23.82    1.10
   3  -7   6    9.83    0.91
   3  -7   6   10.45    0.72
  -3   7  -6   10.45    0.70
  -2  -7   1    1.17    0.62
   2   7  -1    1.76    0.49
  -2  -7   1    1.72    0.43
  -2  -7   1    0.30    0.71
   5   4  -1   13.15    0.76
  -5  -4   1   14.87    0.85
   5   4  -1   15.92    0.83
  -5  -4   1   15.14    0.85
   6   2  -4    3.38    0.55
  -6  -2   4    3.35    0.60
   6   2  -4    3.75    0.56
   6   2  -4    3.50    0.78
  -6  -2   4    3.51    0.93
  -6  -2   1   32.79    1.37
   6   2  -1   32.55    1.26
   6   2  -1   32.80    1.32
  -6  -2   1   32.81    1.24
  -1  -8   3    1.44    0.48
  -1  -8   3    2.18    0.52
  -1  -8   3    1.63    0.62
  -1  -8   3    1.25    0.54
  -1  -8   3    3.35    0.46
  -1  -8   3    1.87    0.41
   1  -8   6   12.03    0.78
   1  -8   6   14.21    0.78
   1  -8   6   13.84    0.73
   1  -8   6   15.05    0.77
  -1   8  -6   11.38    0.71
   1  -8   6   13.38    1.04
   6  -2  -4    9.42    0.79
  -6   2   4    9.94    0.67
  -6   2   4    9.31    0.86
  -6   2   4    8.78    0.61
  -6   2   4    8.49    0.56
   0   8  -6    2.55    0.57
   0  -8   6    2.13    0.90
   0  -8   6    2.01    0.47
   0  -8   6    1.81    0.37
   0  -8   6    1.77    0.60
  -3   8  -2   12.14    0.67
   3  -8   2   11.31    0.64
   3  -8   2   10.52    0.66
   3  -8   2   10.62    0.80
   3  -8   2   12.07    0.88
  -3   8  -2   13.09    0.90
  -1  -8   5   11.51    0.63
  -1  -8   5    9.48    0.83
  -1  -8   5   10.98    0.72
  -1  -8   5   13.78    0.73
   1   8  -5   13.49    0.72
  -1  -8   5   12.87    0.98
  -2   5  -8    0.34    0.51
  -2   5  -8    0.19    0.42
   2  -5   8   -0.37    0.52
   2   4   4   23.87    1.07
   2   4   4   26.81    1.10
  -2  -4  -4   26.07    1.20
  -2  -4  -4   24.63    0.96
  -3  -4  -3   -0.05    0.36
  -3  -4  -3   -1.32    0.72
   3   4   3    0.86    0.46
  -2  -3  -5   11.97    0.87
  -2  -3  -5   11.03    0.62
   2   3   5   11.93    0.86
  -2  -3  -5   10.84    0.83
   2   3   5   11.77    0.73
   2   3   5   10.82    0.67
  -2   7  -7    0.87    0.50
   2  -7   7    1.10    0.50
   2  -7   7    0.89    0.65
   0   0   8   21.72    1.02
   0   0  -8   22.84    1.08
   0   0   8   20.63    1.16
   0   0   8   23.74    1.03
   0   0  -8   20.62    1.07
   0   0  -8   22.44    1.09
  -3   8  -4    2.71    0.47
   3  -8   4    2.59    0.39
   3  -8   4    2.09    0.50
   3  -8   4    2.06    0.60
  -3   8  -4    0.69    0.66
   3  -8   4    2.20    0.48
  -4   1   7   24.47    1.10
   4  -1  -7   21.71    1.07
  -5   3  -5    5.47    0.79
  -5   3  -5    5.47    0.47
  -5   3  -5    5.10    0.45
  -5   3  -5    6.39    0.79
   5  -3   5    8.40    0.67
   5  -3   5    5.17    0.60
  -6   4   2    5.14    0.83
  -6   4   2    4.50    0.47
  -6   4   2    5.07    0.64
   6  -4  -2    4.78    0.78
  -3  -2  -5   18.80    0.93
   3   2   5   17.88    0.96
   3   2   5   19.90    1.13
  -3  -2  -5   18.42    1.03
   3   2   5   15.48    0.84
  -3  -2  -5   18.22    1.02
  -3   6   3    2.75    0.54
   3  -6  -3    1.47    0.89
  -3   6   3    2.41    0.56
   3  -6  -3    3.14    0.57
   5  -4   5   41.83    1.70
  -5   4  -5   37.17    1.51
  -5   4  -5   41.26    1.85
   5  -4   5   39.05    1.66
  -5   4  -5   43.83    0.94
  -5   4  -5   40.60    1.74
  -3  -6   7    5.15    1.05
  -3  -6   7    6.20    0.64
   3   6  -7    7.61    0.60
   3   6  -7    5.43    0.63
  -3  -6   7    5.50    0.55
   5  -4  -4   13.21    0.91
  -5   4   4   10.67    0.70
  -5   4   4   10.41    0.82
  -5   4   4   10.64    0.62
  -5   6   1    5.90    0.72
   5  -6  -1    4.55    0.78
   5  -6  -1    5.03    0.57
  -5   6   1    5.83    0.70
  -6   0   5    2.12    0.51
  -6   0   5    1.99    0.84
   6   0  -5    1.76    0.62
  -6   0   5    2.32    0.60
   6   0  -5    0.60    0.76
  -1  -3   9   26.17    1.26
   1   3  -9   27.94    1.30
   1   3  -9   24.99    1.18
   3  -6   7   29.21    1.42
  -3   6  -7   29.98    1.33
   3  -6   7   27.66    1.25
   4   5   0   20.32    1.04
   4   5   0   22.05    1.05
  -4  -5   0   21.11    1.23
   6   1  -5   10.33    0.92
  -6  -1   5   10.06    1.13
  -6  -1   5    9.44    0.82
   6   1  -5   12.71    0.82
  -6  -1   5   11.46    0.77
   1   4  -9   11.11    0.80
  -1  -4   9   11.71    0.85
  -1  -4   9   11.66    1.06
   1   4  -9   12.33    0.75
   4   6  -4    7.47    0.62
  -4  -6   4    9.48    0.67
   4   6  -4   10.22    0.74
  -4  -6   4    7.03    0.68
  -4  -6   4    9.50    0.77
  -4  -6   4    8.51    0.65
  -6   3  -3   11.82    0.77
   6  -3   3   13.07    0.78
  -6   3  -3   12.70    0.75
   6  -3   3   12.78    0.83
  -6   3  -3   15.61    1.22
   6  -3   3   12.05    0.74
  -6   5  -1    1.39    0.82
  -6   5  -1    1.41    0.50
   6  -5   1    1.83    0.40
   6  -5   1    0.64    0.49
  -6   5  -1    1.41    0.50
  -3  -6   0    0.11    0.51
  -3  -6   0    0.90    0.82
   3   6   0    1.20    0.52
  -2  -6   8   11.42    0.74
  -2  -6   8    9.00    1.13
   2   6  -8   11.82    0.86
   2   6  -8   10.44    0.71
  -3   0   8    5.17    0.79
   3   0  -8    3.06    0.64
   3   0  -8    3.56    0.59
  -3   0   8    5.64    0.55
   5   0   4   42.89    1.80
   5   0   4   44.00    1.15
  -5   0  -4   42.55    1.72
  -5   0  -4   43.34    1.05
  -5   0  -4   42.40    1.69
  -5   3   5    1.99    0.36
   5  -3  -5    2.41    0.69
  -5   3   5    2.10    0.48
   0  -8   1    7.87    0.54
   0  -8   1    9.66    0.66
   0  -8   1    8.65    0.94
   0  -8   1    7.66    0.58
   0   8  -1    8.33    0.71
   0  -8   1    8.62    0.63
   3   7  -4    7.74    0.61
  -3  -7   4    6.12    0.59
  -3  -7   4    5.23    0.76
  -3  -7   4    4.95    0.67
  -3  -7   4    6.72    0.60
  -3  -7   4    5.51    0.49
   6   1   1    5.77    0.54
  -6  -1  -1    5.94    0.74
   6   1   1    5.39    0.71
  -6  -1  -1    5.33    0.52
  -3  -5   8   -0.01    1.00
   3   5  -8   -0.33    0.47
  -3  -5   8   -0.13    0.45
   3   5  -8   -0.27    0.53
   3   5  -8    0.66    0.57
  -3   2   7    9.29    0.71
   3  -2  -7    8.94    0.67
  -3   2   7   10.20    0.83
   3  -2  -7   10.80    0.94
  -6   5   0   23.88    1.29
   6  -5   0   24.79    1.25
   6  -5   0   23.98    1.12
  -6   5   0   26.11    1.18
  -6   5   0   25.68    1.18
   4   3   3   21.73    1.08
  -4  -3  -3   26.55    1.25
  -4  -3  -3   27.22    1.31
   4   3   3   20.74    1.10
  -4  -3  -3   20.74    0.99
   4   3   3   23.07    1.12
   4   6  -3   17.65    0.97
   4   6  -3   13.87    0.85
  -4  -6   3   15.89    0.92
  -4  -6   3   14.79    0.91
   0  -4   9    2.94    0.89
   0  -4   9    5.39    0.61
   0   4  -9    4.60    0.55
   0   4  -9    4.62    0.50
  -4   4   5   23.27    1.11
   4  -4  -5   27.04    1.27
  -4   4   5   27.28    1.34
  -4   4   5   24.90    1.13
   4  -4  -5   22.23    1.19
   4   2   4   -0.03    0.47
  -4  -2  -4    0.11    0.38
  -4  -2  -4    0.40    0.47
   4   2   4    0.42    0.45
  -4  -2  -4    0.12    0.60
   0  -6  -3   26.83    1.21
   0  -6  -3   31.46    1.53
   0  -6  -3   27.46    1.37
   0   6   3   29.46    1.29
   0   6   3   29.76    1.38
  -6   2  -3    0.11    0.38
  -6   2  -3   -0.00    0.96
   6  -2   3   -0.06    0.40
   6  -2   3   -0.10    0.46
   6  -2   3    0.57    0.49
  -6   2  -3   -1.18    0.54
  -2   2  -8   12.65    0.85
   2  -2   8   13.76    1.02
   2  -2   8   14.00    0.91
  -2   2  -8   13.17    0.86
  -6   0  -2   43.62    1.18
  -6   0  -2   39.51    1.61
   6   0   2   39.83    1.69
   6   0   2   37.57    1.60
  -2  -7   7    9.10    0.67
   2   7  -7    8.72    0.66
  -2  -7   7    7.92    0.54
  -2  -7   7    9.44    0.87
  -2  -7   7   10.57    1.26
   2   7  -7    9.19    0.80
  -5   2  -5    0.39    0.34
   5  -2   5    0.82    0.58
   5  -2   5    1.00    0.71
  -5   2  -5   -0.03    0.37
   4  -7   5   18.86    0.94
  -4   7  -5   20.61    1.00
  -4   7  -5   18.16    1.09
  -4   6  -6   21.77    1.04
   4  -6   6   20.54    0.98
  -2  -5  -3   22.41    1.23
   2   5   3   19.33    0.96
   0   3  -9    8.06    0.57
   0  -3   9    7.27    0.59
   0   3  -9    9.57    0.71
   0   2   7    2.33    0.47
   0  -2  -7    1.66    0.67
   0   2   7    1.63    0.41
   0  -2  -7    2.95    0.95
   0  -2  -7    1.50    0.55
   0   2   7    2.77    0.65
  -1  -8   2    9.13    0.92
  -1  -8   2    7.03    0.60
  -1  -8   2    7.17    0.61
  -1  -8   2    6.82    0.51
  -1  -8   2    7.93    0.51
  -1  -8   2    5.55    0.58
   3  -8   1    4.90    0.58
   3  -8   1    3.96    0.91
  -3   8  -1    4.65    0.50
  -3   8  -1    4.47    0.73
   4   2  -8   -0.32    0.55
   4   2  -8   -0.34    0.84
  -4  -2   8   -0.33    0.41
  -4  -2   8   -0.16    0.50
  -4  -2   8   -0.81    0.80
  -3  -7   5    3.89    0.45
  -3  -7   5    4.04    0.49
   3   7  -5    4.10    0.55
   3   7  -5    3.18    0.56
  -3  -7   5    3.11    0.73
  -3  -7   5    3.96    0.76
  -5   5   3   17.49    1.00
  -5   5   3   17.13    0.97
  -5   5   3   17.92    1.09
  -5   5   3   18.12    1.06
   5  -5  -3   17.29    1.06
  -2   8  -6   -0.36    0.51
   2  -8   6    0.51    0.53
   2  -8   6    0.23    0.49
   2  -8   6    0.42    0.55
   2  -8   6    2.01    0.84
  -4  -6   5    1.42    0.63
  -4  -6   5    2.54    0.47
   4   6  -5    1.42    0.51
   4   6  -5    2.41    0.58
  -4  -6   5    2.48    0.71
  -2  -2  -6   37.52    1.50
   2   2   6   37.53    1.75
  -2  -2  -6   31.59    1.50
   2   2   6   33.80    1.45
   2   2   6   33.19    1.41
  -2  -2  -6   33.85    1.55
  -3  -7   3    1.69    0.50
  -3  -7   3    0.67    0.53
  -3  -7   3    0.73    0.38
   3   7  -3    1.53    0.51
  -3  -7   3    1.75    0.79
  -2  -3   9    4.29    0.95
   2   3  -9    4.11    0.67
  -2  -3   9    5.22    0.61
   2   3  -9    5.33    0.53
   6  -4   3   13.68    0.90
  -6   4  -3   14.05    0.89
   6  -4   3   13.97    0.78
   6  -4   3   14.48    0.81
  -6   4  -3   14.27    0.77
  -6   4  -3   14.67    1.02
   4  -5  -4    2.01    0.62
   4  -5  -4    2.75    0.67
  -4   5   4    2.73    0.58
  -4   5   4    4.37    0.78
  -4   5   4    2.95    0.60
   4  -1   6   14.34    0.89
   4  -1   6   16.65    1.01
  -4   1  -6   15.97    0.88
  -4   1  -6   14.53    0.76
  -4   1  -6   14.96    0.98
   6  -5   2    3.35    0.50
  -6   5  -2    3.86    0.59
  -6   5  -2    3.27    0.48
  -6   5  -2    2.54    0.76
   6  -5   2    3.08    0.44
   5   4  -6   15.67    0.89
   5   4  -6   14.50    0.98
  -5  -4   6   14.44    1.26
   5  -5   5   24.91    1.13
  -5   5  -5   27.01    1.26
  -5   5  -5   26.38    1.18
  -5   5  -5   28.20    1.43
  -1  -8   6   15.31    1.21
  -1  -8   6   18.67    1.02
  -1  -8   6   15.91    1.13
   1   8  -6   17.95    0.90
  -1  -8   6   19.23    0.96
  -1  -8   6   17.22    0.88
  -5  -2   7    9.27    0.65
  -5  -2   7   11.45    0.95
  -5  -2   7   10.39    0.79
  -5  -1   7   11.18    0.73
  -5  -1   7    8.67    0.80
  -5  -1   7    7.69    0.88
  -4  -5   7    1.77    0.75
  -4  -5   7    2.31    0.44
  -4  -5   7    2.14    1.22
   4   5  -7    1.95    0.61
   4   5  -7    2.37    0.59
   3  -1   7    4.72    0.62
   3  -1   7    3.28    0.63
  -3   1  -7    5.71    0.77
  -3   1  -7    4.25    0.66
  -3   1  -7    3.32    0.36
  -1  -2   9   17.68    1.02
  -1  -2   9   19.13    0.99
   1   2  -9   17.55    0.91
   1   2  -9   20.40    1.11
  -6   1   5    0.27    0.37
  -6   1   5    1.41    0.65
  -6   1   5    0.24    0.51
   6  -1  -5    0.96    0.57
  -4  -3   8   -1.28    0.85
  -4  -3   8    0.21    0.47
   4   3  -8    0.27    0.49
  -4  -3   8    1.13    0.49
   3  -8   5    2.69    0.56
  -3   8  -5    3.58    0.50
  -3   8  -5    3.95    0.80
   3  -8   5    3.27    0.41
   3  -8   5    3.26    0.54
  -2  -4   9   19.55    1.36
   2   4  -9   15.99    0.85
  -2  -4   9   16.36    0.88
   2   4  -9   17.49    0.95
  -6  -2   5   12.94    0.94
  -6  -2   5   12.15    0.75
  -6  -2   5   12.87    1.30
   6   2  -5   13.16    0.99
   6   2  -5   14.90    0.97
  -3  -5  -2   20.58    1.28
   3   5   2   20.77    1.02
  -2   7   2    0.61    0.59
  -2   7   2    1.30    0.41
   2  -7  -2    2.61    1.07
   2  -7  -2    1.10    0.51
   0   7  -8   11.19    0.66
   0  -7   8   10.86    0.68
   0  -7   8   10.28    1.00
   0  -7   8   11.33    0.73
   0   7  -8   11.43    0.83
  -6  -2   0    3.51    0.44
  -6  -2   0    3.94    0.58
   6   2   0    3.79    0.54
  -6  -2   0    3.57    0.59
   6   2   0    2.82    0.68
  -1  -5   9    0.72    0.92
  -1  -5   9    0.35    0.52
   1   5  -9   -0.64    0.50
   1   5  -9    0.76    0.41
   4  -3  -6    5.64    0.51
  -4   3   6    4.84    0.67
   4  -3  -6    6.63    0.77
  -4   3   6    5.29    0.54
   4  -3  -6    5.81    0.69
   2  -6   8    2.36    0.55
  -2   6  -8    3.89    0.53
   2  -6   8    2.98    0.74
   0  -5   9    7.45    0.69
   0  -5   9    8.91    0.91
   0   5  -9    8.61    0.79
   0   5  -9    8.48    0.61
  -6  -3   3    0.12    0.65
   6   3  -3   -0.04    0.54
   6   3  -3    0.84    0.63
   3   1   6    9.71    0.77
   3   1   6   10.70    0.86
  -3  -1  -6    9.24    0.73
  -3  -1  -6    8.68    0.87
  -3  -1  -6   10.34    0.66
  -1  -4  -5   21.61    1.26
  -1  -4  -5   21.28    1.08
   1   4   5   22.90    1.09
   1   4   5   24.08    1.21
  -4  -4  -2   -0.70    0.65
   4   4   2    0.13    0.48
  -6   5   1   24.03    1.30
  -6   5   1   21.77    1.02
  -6   5   1   22.61    1.12
   6  -5  -1   22.16    1.30
  -4  -1   8    1.09    0.47
   4   1  -8    1.05    0.52
   4   1  -8    1.41    0.91
  -4  -1   8    0.91    0.69
   2   2  -9    0.82    0.54
   2   2  -9    0.32    0.67
  -2  -2   9    0.33    0.61
  -2  -2   9    0.99    0.55
   1  -7  -2   22.50    1.27
   1  -7  -2   19.06    1.04
  -1   7   2   21.16    1.03
   1  -7  -2   19.22    0.97
  -4   7   1    0.94    0.48
   4  -7  -1    0.69    0.88
  -4   7   1   -0.10    0.59
   4  -7  -1    1.09    0.50
  -2   8   0   40.51    1.64
  -2   8   0   41.35    1.76
   2  -8   0   35.96    1.59
   2  -8   0   40.12    1.86
   5  -2  -6   29.44    1.41
  -5   2   6   24.67    1.10
  -5   2   6   26.92    1.28
   4   6  -2   18.19    0.98
  -4  -6   2   18.80    1.21
   4   1   5   16.43    0.94
  -4  -1  -5   15.03    0.78
  -4  -1  -5   14.97    0.84
  -4  -1  -5   15.10    0.97
   1  -8   0    2.19    0.50
  -1   8   0    3.77    0.61
   1  -8   0    2.09    1.06
   1  -8   0    3.14    0.42
   1  -8   0    2.41    0.42
  -1  -7  -1   12.22    0.83
  -1  -7  -1   12.22    0.83
   1   7   1   11.40    0.73
  -1  -7  -1   12.00    0.84
   5   4   0    5.33    0.60
  -5  -4   0    4.82    0.63
   5   4   0    4.08    0.58
   5   4   0    4.06    0.58
  -6  -3   2    0.54    0.62
   6   3  -2    0.57    0.56
  -6  -3   2    1.50    0.56
   6   3  -2    0.19    0.59
  -5   7  -2    0.21    0.34
   5  -7   2   -0.20    0.46
  -5   7  -2   -0.13    0.41
  -5  -5   4    0.30    0.51
  -5  -5   4    1.38    0.68
   5   5  -4    0.55    0.52
   0  -2   9    2.04    0.50
   0   2  -9    1.79    0.56
   0  -2   9    1.57    0.76
   0   2  -9    2.59    0.50
   6  -1   3    2.04    0.64
  -6   1  -3    2.56    0.43
  -6   1  -3    3.13    0.95
  -6   1  -3    2.84    0.54
   6  -1   3    3.42    0.58
   6   3  -4    7.81    0.65
   6   3  -4    8.03    0.78
  -6  -3   4    7.54    0.85
   1  -7   8    2.22    0.56
  -1   7  -8    2.20    0.34
  -1   7  -8    1.61    0.50
   1  -7   8    2.13    0.72
   1   7  -8    0.14    0.52
  -1  -7   8    0.64    0.45
  -1  -7   8    2.06    1.04
   1   7  -8   -0.16    0.53
   1   7  -8    0.91    0.39
  -2   1   8   15.20    1.02
  -2   1   8   14.87    0.89
   2  -1  -8   17.40    1.07
  -2   1   8   15.34    0.90
   2  -1  -8   17.50    1.06
   2  -1  -8   18.95    1.00
  -5  -3   7    5.06    1.19
  -5  -3   7    5.67    0.70
   5   3  -7    6.89    0.69
   5   3  -7    5.27    0.74
   5   5  -3    8.42    0.70
   5   5  -3    8.61    0.66
  -5  -5   3    8.36    0.76
  -5  -5   3    7.31    0.62
   1   5   4   11.13    0.76
  -1  -5  -4    9.48    0.76
   1   5   4   11.42    0.72
  -5   0   7   -0.22    0.43
  -5   0   7   -0.03    0.61
  -5   0   7    0.33    0.59
  -1  -3  -6    2.44    0.79
  -1  -3  -6    2.38    0.51
   1   3   6    2.39    0.45
  -1  -3  -6    3.33    0.84
   1   3   6    3.25    0.62
  -1   1   8    9.46    0.71
   1  -1  -8    8.55    0.83
  -1   1   8   10.14    0.76
   1  -1  -8   10.83    0.80
  -1   1   8   10.06    1.02
   1  -1  -8    9.00    0.74
  -6   3   4   12.53    0.74
   6  -3  -4   10.66    0.84
  -6   3   4   12.86    1.05
   0  -8   7    8.93    0.62
   0  -8   7    8.49    1.12
   0   8  -7    7.16    0.45
   0  -8   7    6.94    0.63
   0  -8   7    7.31    0.51
   0   8  -7    8.89    0.69
  -3  -7   6    9.43    0.85
   3   7  -6   11.35    0.71
   3   7  -6    9.96    0.78
  -3  -7   6   12.46    1.20
  -3  -7   6   12.01    0.76
  -3  -7   2    3.48    0.89
   3   7  -2    5.31    0.54
   3   7  -2    3.86    0.57
   2   7   0   12.21    0.78
  -2  -7   0   11.35    0.85
  -2  -7   0   11.22    0.93
  -6   4   3    0.71    0.82
  -6   4   3    1.62    0.42
   6  -4  -3    0.47    0.87
  -6   4   3    1.63    0.62
  -6   4   3    1.59    0.38
   5  -7   1    7.49    0.69
  -5   7  -1    8.57    0.83
  -5   7  -1    8.42    0.56
  -5   7  -1    7.66    0.58
   1  -8   7   10.39    0.69
   1  -8   7   11.61    0.68
  -1   8  -7   11.59    0.76
   1  -8   7   13.85    0.93
   1  -8   7   10.52    1.15
  -1   4  -9   11.93    0.77
  -1   4  -9   16.75    0.87
  -1   0  -8    3.68    0.77
  -1   0  -8    2.44    0.81
   1   0   8    3.56    0.47
   1   0   8    3.14    0.51
  -1   0  -8    1.99    0.61
   1   0   8    3.31    0.83
   4  -6  -3   18.90    1.06
   4  -6  -3   20.65    1.18
  -4   6   3   21.02    1.18
   4   6  -6    1.10    0.48
   4   6  -6    0.73    0.52
  -4  -6   6    1.61    0.98
  -4  -6   6    0.57    0.71
  -4  -6   6    1.20    0.42
   3  -7  -2   19.60    1.44
  -3   7   2   17.34    1.07
   3  -7  -2   14.39    0.86
  -3   7   2   17.13    0.91
  -2  -8   4    8.63    1.19
  -2  -8   4    6.85    0.51
  -2  -8   4    8.45    0.59
  -2  -8   4    8.64    0.77
  -2  -8   4    6.88    0.61
   2   8  -4   11.02    0.73
  -4  -4   8    3.01    0.46
   4   4  -8    1.94    0.51
  -4  -4   8    3.98    1.25
  -5   7  -3   12.61    0.69
  -5   7  -3   13.65    0.77
   5  -7   3   12.24    0.72
   5  -7   3   13.30    0.74
  -6   5  -3   18.87    0.86
  -6   5  -3   18.37    0.98
   6  -5   3   16.62    0.81
  -6   5  -3   18.25    1.10
   6  -5   3   18.48    0.88
   2   5  -9   14.09    0.78
   2   5  -9   14.98    0.91
  -2  -5   9   14.29    0.77
  -2  -5   9   15.64    1.14
   5  -1   5    6.28    0.64
  -5   1  -5    6.66    0.73
  -5   1  -5    5.44    0.42
  -5   1  -5    5.39    0.47
   5  -1   5    5.95    0.72
  -4   8  -3    0.56    0.40
  -4   8  -3    0.55    0.66
  -4   8  -3    0.81    0.39
   4  -8   3    0.79    0.42
  -2  -8   5    1.01    0.43
  -2  -8   5    1.82    0.41
  -2  -8   5    1.59    0.54
  -2  -8   5    0.15    0.65
   2   8  -5    1.63    0.51
  -2  -8   5   -1.01    1.11
   5   5  -5    0.09    0.46
  -5  -5   5    1.13    0.67
  -5  -5   5    0.18    0.79
   5  -6  -2    1.93    1.06
  -5   6   2   -1.00    0.66
  -5   6   2    0.01    0.54
   4  -8   2   10.02    0.70
   4  -8   2    9.26    0.72
  -4   8  -2   11.48    0.94
  -4   8  -2    9.98    0.62
  -4   8  -2   10.17    0.62
   1  -3   9   10.64    0.63
   1  -3   9   10.40    0.93
  -1   3  -9   10.18    0.75
  -1   3  -9   10.52    0.64
  -2   5   5    8.31    0.70
  -2   5   5    7.08    0.50
   2  -5  -5    6.96    0.49
   2  -5  -5    7.66    0.80
   2  -5  -5    8.01    0.91
  -7   1   1   14.25    0.79
   7  -1  -1   13.50    0.85
  -7   1   1   12.10    1.50
   7  -1  -1   12.60    1.03
  -7   1   1   12.35    0.80
   7  -1  -1   12.13    0.77
  -1   5  -9   13.16    0.70
   1  -5   9   11.86    0.93
  -2  -6  -2    1.30    0.74
   2   6   2    1.12    0.49
  -2  -6  -2    2.21    0.63
   7  -2  -1   15.10    0.89
  -7   2   1   13.89    0.79
   7  -2  -1   14.69    1.11
  -7   2   1   17.15    1.39
   7  -2  -1   15.73    0.84
  -7   2   1   12.83    0.81
   2  -4  -6   37.47    1.37
   2  -4  -6   40.38    1.66
   2  -4  -6   34.16    1.44
  -2   4   6   41.44    1.64
  -2   4   6   37.81    1.37
  -4   4  -7   31.88    1.35
  -4   4  -7   26.29    1.04
   4  -4   7   26.05    1.28
  -4   4  -7   25.30    1.11
   7  -1  -2    3.26    0.84
  -7   1   2    2.80    0.53
  -7   1   2    2.99    1.25
   7  -1  -2    2.62    0.60
   7  -1  -2    2.61    0.47
  -7   1   2    2.80    0.53
  -3   8   0    2.23    0.67
   3  -8   0    2.13    0.57
  -3   8   0    1.36    0.46
   3  -8   0    0.98    1.15
   3  -7   7   19.96    0.96
  -3   7  -7   19.39    0.89
   3  -7   7   18.20    1.12
  -2   1  -8   18.84    0.97
   2  -1   8   22.39    1.07
   2  -1   8   20.35    1.09
  -2   1  -8   19.99    1.02
  -1  -1   9   12.36    1.15
  -1  -1   9   10.54    0.73
   1   1  -9   11.66    0.72
   1   1  -9   10.50    1.01
  -1  -1   9   11.26    0.79
  -1  -8   1   17.81    1.09
  -1  -8   1   16.36    1.01
  -1  -8   1   15.30    0.77
  -6   2   5   -0.01    0.45
  -6   2   5    1.83    0.70
   6  -2  -5    0.56    0.57
  -6   2   5    0.17    0.40
  -5  -5   2    2.60    0.52
   5   5  -2    2.16    0.37
   5   5  -2    3.04    0.56
  -5  -5   2    5.24    0.76
  -3  -3   9    7.95    0.72
   3   3  -9    8.26    0.70
   3   3  -9    8.10    0.77
  -3  -3   9    8.37    1.02
  -2  -1  -7    1.54    0.69
  -2  -1  -7    0.99    0.41
   2   1   7    0.87    0.50
  -2  -1  -7    1.37    0.82
   2   1   7    0.63    0.69
  -2  -8   3   12.15    0.71
  -2  -8   3    9.87    0.79
  -2  -8   3   10.12    1.00
  -2  -8   3   10.32    0.66
  -2  -8   3   10.70    0.96
  -4   2   7    8.26    0.83
  -4   2   7    9.57    0.65
   4  -2  -7    8.27    0.78
   4  -2  -7    9.05    0.76
  -5   6  -5   11.26    0.94
   5  -6   5   10.45    0.67
  -5   6  -5   10.68    0.77
  -5  -2  -3    0.59    0.45
  -5  -2  -3   -0.16    0.51
   5   2   3    0.45    0.42
  -5  -2  -3    0.34    0.42
   5   2   3    0.08    0.48
   0  -6   9   18.66    1.10
   0   6  -9   19.50    0.88
   2   1  -9    1.68    0.77
   2   1  -9   -0.54    0.46
  -2  -1   9   -0.80    0.49
  -2  -1   9    3.49    0.95
  -2  -1   9    0.34    0.60
   6   3  -1    5.66    0.69
   6   3  -1    7.10    0.64
  -6  -3   1    6.71    0.72
  -6  -3   1    6.24    0.68
   0  -8   0   10.08    0.69
   0   8   0   10.29    0.73
   0  -8   0   11.33    1.01
   0  -8   0    9.20    0.59
   0   7   2    1.19    0.41
   0  -7  -2    1.02    0.78
   0  -7  -2    0.73    0.39
   0   7   2    1.10    0.50
   7  -2   0    0.37    0.43
  -7   2   0    1.92    0.57
  -7   2   0    3.25    1.19
  -7   2   0    1.05    0.48
   7  -2   0   -0.66    0.94
   7  -2   0    1.77    0.59
   4   0  -8    3.62    0.63
  -4   0   8    1.75    0.65
   4   0  -8    3.50    0.80
  -4   0   8    4.24    0.46
  -3   4  -8   11.45    0.65
   3  -4   8   11.21    0.88
  -6  -1   6   12.94    1.24
   6   1  -6   12.14    0.80
  -6  -1   6   11.97    0.70
  -6  -1   6    9.35    0.83
  -3   1   8    2.06    0.56
  -3   1   8    0.42    0.65
   3  -1  -8    0.73    0.77
   3  -1  -8    1.67    0.60
   1  -5  -5   34.22    1.46
  -1   5   5   35.06    1.41
   1  -5  -5   35.55    1.34
   1  -5  -5   36.46    1.63
  -1   5   5   34.81    1.31
   1  -9   4    5.51    0.67
   1  -9   4    4.98    0.59
   1  -9   4    5.35    0.46
   1  -9   4    5.46    0.44
   1  -9   4    4.66    0.69
   1  -9   4    6.05    1.14
   1   8  -7    3.04    0.42
  -1  -8   7    2.23    0.45
   1   8  -7    2.74    0.55
  -1  -8   7    3.82    1.28
  -1  -8   7    1.78    0.49
  -1  -8   7    1.73    0.54
   1  -4  -6   -0.40    0.54
  -1   4   6    1.36    0.58
   1  -4  -6   -0.62    0.56
  -1   4   6    0.13    0.36
  -6  -3   5   17.62    0.96
  -6  -3   5   18.76    1.45
   6   3  -5   16.85    1.04
   6   3  -5   18.04    0.92
  -4   3  -7   12.21    0.65
   4  -3   7   12.39    0.86
   4  -3   7   15.06    0.91
  -4   3  -7   11.61    0.76
   7  -2  -2   19.64    1.33
  -7   2   2   17.20    0.86
  -7   2   2   18.26    0.93
   7  -2  -2   15.65    0.81
  -7   2   2   20.66    1.32
   1   6  -9    0.51    0.44
  -1  -6   9   -0.15    0.38
  -1  -6   9   -1.46    0.87
  -4   8  -4    6.88    0.50
   4  -8   4    7.29    0.52
  -4   8  -4    8.79    0.84
   4  -8   4    7.81    0.54
  -3  -2   9    7.72    0.91
   3   2  -9    5.14    0.86
   3   2  -9    7.85    0.68
  -3  -2   9    7.07    0.75
   4  -5   7   35.10    1.47
  -4   5  -7   37.31    1.41
  -3  -6   8   -1.43    1.36
   3   6  -8   -0.20    0.42
  -3  -6   8    0.55    0.61
   3   6  -8    0.03    0.57
  -3  -6   8   -0.32    0.45
   7   0  -2    0.80    0.45
   7   0  -2    0.41    0.82
  -7   0   2    0.65    0.52
   7   0  -2   -0.06    0.45
  -7   0   2    2.81    1.27
  -6   5   2    4.29    0.44
   6  -5  -2    4.82    1.14
  -6   5   2    4.26    0.39
  -6   5   2    4.58    0.77
  -6   5   2    3.30    0.64
  -5   7   0   21.12    1.12
   5  -7   0   19.99    1.15
  -5   7   0   19.60    0.95
   0   1   8    8.37    0.62
   0   1   8    7.80    1.00
   0   1   8    6.83    0.51
   0  -1  -8    6.75    0.68
   0  -1  -8    7.47    1.08
   0  -1  -8    9.92    0.96
   3  -8   6   16.68    0.87
  -3   8  -6   18.93    0.90
   3  -8   6   16.09    1.10
   3  -8   6   16.09    1.10
  -6   3  -4   28.84    1.24
   6  -3   4   30.34    1.31
  -6   3  -4   30.18    1.17
  -6   3  -4   35.81    1.74
   6  -3   4   29.31    1.16
  -4  -5  -1   11.46    1.09
  -6  -1  -2   17.81    1.00
   6   1   2   21.13    1.00
  -6  -1  -2   19.18    1.01
  -6  -1  -2   16.43    0.79
   6   1   2   19.55    1.11
  -5  -3  -2    9.88    0.76
   6   0  -6   14.14    0.85
  -6   0   6   12.69    0.80
  -6   0   6   13.63    0.75
  -6   0   6   14.17    0.99
   1  -9   3    2.09    0.40
   1  -9   3    1.77    0.87
   1  -9   3    1.38    0.49
   1  -9   3    0.88    0.51
  -1  -6  -3    6.57    0.68
  -1  -6  -3    6.37    0.75
   1   6   3    6.82    0.55
   1   6   3    5.85    0.56
  -7   1   0   12.51    1.18
  -7   1   0   14.15    0.74
   7  -1   0   15.43    1.21
   7  -1   0   14.17    0.86
  -7   1   0   12.68    0.80
   7  -1   0   13.30    0.75
   3   4  -9    1.24    0.46
  -3  -4   9    0.82    0.43
  -3  -4   9    3.72    1.00
   3   4  -9    1.69    0.63
  -3   5  -8   23.86    1.10
   1   2   7    7.35    0.50
  -1  -2  -7    5.60    0.79
  -1  -2  -7    6.23    0.61
   1   2   7    7.33    0.83
   1   2   7    6.75    0.57
  -1  -2  -7    6.59    1.10
   4  -7   6    7.61    0.54
  -4   7  -6    8.22    0.80
  -4   7  -6    9.06    0.66
   4  -8   1   24.03    1.14
  -4   8  -1   26.05    1.26
  -4   8  -1   26.67    1.08
   4  -8   1   22.49    1.10
  -6   6  -1   11.06    0.72
  -6   6  -1   10.75    0.83
  -6   6  -1    9.91    0.87
   6  -6   1    9.80    0.80
  -3   5   5    2.53    0.31
   3  -5  -5    3.84    0.79
   3  -5  -5    6.46    0.86
  -3   5   5    5.66    0.75
  -4  -6   1    4.89    0.98
   4   6  -1    6.34    0.61
  -5  -1  -4   10.85    0.80
  -5  -1  -4   11.54    0.68
  -5  -1  -4   10.45    0.74
   5   1   4    8.96    0.72
   5   1   4    9.73    0.75
  -6   4  -4   30.09    1.29
  -6   4  -4   31.76    1.63
   6  -4   4   27.00    1.08
  -6   4  -4   28.09    1.11
   6  -4   4   27.65    1.12
  -7   0   1    3.21    1.03
  -7   0   1    3.47    0.57
   7   0  -1    6.70    0.92
   7   0  -1    4.23    0.60
   2   8  -6    1.96    0.43
  -2  -8   6    2.29    0.40
  -2  -8   6    2.81    1.19
  -2  -8   6    1.97    0.56
  -2  -8   6    2.74    1.06
  -2  -8   6    1.72    0.45
   3  -4  -6    2.86    0.79
  -3   4   6    3.93    0.44
   3  -4  -6    4.77    0.46
   3  -4  -6    5.01    0.68
  -3   4   6    6.14    0.76
   2  -8   7   11.93    1.02
  -2   8  -7   11.71    0.71
   2  -8   7   11.93    1.02
   2  -8   7   12.22    0.79
   1  -9   5   18.76    0.84
   1  -9   5   16.91    0.89
   1  -9   5   17.62    0.81
   1  -9   5   18.34    1.08
   1  -9   5   18.41    1.42
   1  -9   5   20.35    1.00
   3  -3   8    1.10    0.64
   3  -3   8   -0.37    0.53
  -3   3  -8    0.25    0.70
  -3   3  -8   -0.09    0.29
  -3   3  -8    0.30    0.56
   7  -3   0    4.43    0.54
  -7   3   0    5.15    0.58
  -7   3   0    4.10    0.46
   7  -3   0    3.08    0.93
  -7   3   0    3.22    1.05
  -2   9  -4    9.85    0.80
   2  -9   4   11.37    0.81
   2  -9   4   10.96    0.62
   2  -9   4   10.12    0.70
   2  -9   4   10.04    0.86
  -7   3   1    9.08    0.64
  -7   3   1    9.62    1.11
   7  -3  -1    8.32    0.61
  -7   3   1    9.20    0.61
   7  -3  -1    6.44    1.05
  -5   7  -4   46.22    1.26
   5  -7   4   42.87    1.53
  -5   7  -4   43.26    1.53
   3   6   1    5.08    0.52
  -3  -6  -1    6.00    1.19
  -3  -6  -1    4.55    0.59
  -7   1   3    1.00    0.57
   7  -1  -3    0.90    0.43
   7  -1  -3    2.30    0.86
  -7   1   3    3.17    1.28
  -6  -2   6    7.02    1.16
   6   2  -6    5.56    0.73
  -6  -2   6    7.24    0.77
   6   2  -6    6.91    0.66
  -4   0  -6   13.43    0.93
  -4   0  -6   13.58    0.78
   4   0   6   14.61    0.89
  -4   0  -6   14.58    0.73
   4   0   6   12.72    0.78
  -6  -2  -1    0.90    0.54
   6   2   1    0.71    0.40
   6   2   1    1.08    0.91
  -6  -2  -1    1.43    0.61
  -5  -4   7    8.37    1.24
   5   4  -7    6.79    0.62
   5   4  -7    5.13    0.63
   2  -9   3   11.93    0.99
   2  -9   3   10.81    0.75
  -2   9  -3   13.22    0.92
   2  -9   3   13.28    0.70
   2  -9   3   11.95    0.75
   2  -3  -7    0.16    0.54
   2  -3  -7   -0.20    0.58
  -2   3   7   -0.31    0.36
  -2   3   7    0.64    0.66
   6  -6   2   26.74    1.07
  -6   6  -2   28.00    1.28
  -6   6  -2   26.62    1.14
   6  -6   2   28.24    1.16
  -6   6  -2   26.51    1.15
  -2   7  -8    8.15    0.63
   2  -7   8   10.68    0.99
   2   7  -8    4.93    0.47
  -2  -7   8    4.83    0.52
   2   7  -8    4.86    0.62
  -2  -7   8    4.52    1.37
   7   0  -3    4.41    0.52
   7   0  -3    5.16    0.71
   7   0  -3    3.75    0.66
  -7   0   3    9.21    1.32
  -7   0   3    4.95    0.57
   0  -9   4    3.86    0.53
   0  -9   4    4.36    0.88
   0  -9   4    4.80    0.42
   0  -9   4    5.69    0.82
   0  -9   4    6.10    0.48
   0  -9   4    5.45    0.89
  -5   1   7   -0.02    0.75
  -5   1   7    0.27    0.39
   5  -1  -7   -0.34    0.57
  -5   1   7    1.28    0.57
   0   1  -9    5.21    0.79
   0   1  -9    3.09    0.59
   0  -1   9    3.44    0.46
   0   1  -9    4.06    0.65
   0  -1   9    4.26    0.97
   1  -2   9   10.54    0.93
  -1   2  -9   10.49    0.69
   1  -2   9   10.19    0.63
  -1   2  -9   10.84    0.83
  -3   0  -7   18.47    1.10
  -3   0  -7   16.99    0.79
  -3   0  -7   15.88    0.98
   3   0   7   16.87    0.90
   3   0   7   15.79    0.96
   6   0   3   15.17    0.84
   6   0   3   17.12    1.14
  -6   0  -3   16.57    0.80
  -6   0  -3   14.64    0.99
  -1   6   4   11.29    0.66
   1  -6  -4   12.11    1.02
   1  -6  -4   10.36    0.70
  -1   6   4   11.16    0.78
   1  -6  -4    9.53    0.83
   6  -2   4    5.23    0.63
   6  -2   4    4.56    0.57
  -6   2  -4    5.35    1.17
  -6   2  -4    5.44    0.71
  -6   2  -4    4.32    0.45
  -6   6   0   23.10    1.10
   6  -6   0   23.62    1.25
  -6   6   0   20.67    1.11
  -6   6   0   22.07    0.97
  -1   6  -9    3.78    0.42
   1  -6   9    4.10    0.75
  -5  -5   6    4.91    0.79
  -5  -5   6    6.81    1.19
   5   5  -6    5.12    0.58
   5   5  -6    6.18    0.60
  -3  -7   7    1.86    0.42
   3   7  -7    0.94    0.59
   3   7  -7    2.17    0.54
  -3  -7   7    0.32    1.39
  -3  -7   7    0.85    0.71
   0  -9   5    2.80    0.86
   0  -9   5    2.71    0.38
   0  -9   5    2.08    0.73
   0  -9   5    2.02    0.96
   0  -9   5    2.21    0.56
   0  -9   5    1.92    0.37
   1  -3  -7    5.06    0.80
  -1   3   7    6.60    0.74
  -1   3   7    7.73    0.53
   1  -3  -7    6.33    0.85
   1  -3  -7    5.47    0.60
  -3  -7   1   20.37    1.04
   3   7  -1   20.67    0.99
  -3  -7   1   20.89    1.46
  -7   2  -1   -1.70    1.27
  -7   2  -1    0.66    0.44
  -7   2  -1    1.39    0.46
   7  -2   1   -0.47    0.92
   7  -2   1   -0.90    0.47
   7  -2   1    0.42    0.57
   5  -4  -5    1.52    0.66
  -5   4   5    0.80    0.76
  -5   4   5    1.21    0.38
  -5   4   5    0.88    0.43
  -2  -8   2   10.54    0.63
  -2  -8   2   11.90    1.05
  -2  -8   2   13.23    1.01
   0  -9   3   16.97    1.02
   0  -9   3   14.38    0.85
   0  -9   3   12.51    0.94
   0  -9   3   17.36    0.81
   0  -9   3   15.72    0.77
   0  -9   3   18.37    1.22
  -5   3  -6   25.69    1.02
   5  -3   6   24.79    1.22
  -5   3  -6   25.97    1.05
   5  -3   6   26.07    1.14
  -5   3  -6   25.85    1.21
  -2   9  -5    1.25    0.46
   2  -9   5    0.30    0.42
   2  -9   5    0.53    0.57
   2  -9   5    3.07    1.22
   2  -9   5    0.59    0.56
  -3   6   4   10.36    0.85
   3  -6  -4    8.33    0.80
  -3   6   4    7.80    0.59
  -3   6   4    7.79    0.59
   3  -6  -4   10.29    1.02
  -7   3  -1    0.98    0.54
  -7   3  -1    0.37    0.43
   7  -3   1   -0.32    0.87
   7  -3   1   -0.53    0.37
  -7   3  -1    0.35    0.99
   4   5  -8    8.44    0.66
  -4  -5   8   12.42    1.62
  -4  -5   8    8.73    0.81
  -4  -5   8    8.76    0.61
  -4  -6   7   12.86    1.40
  -4  -6   7   15.49    0.81
  -4  -6   7   13.86    0.98
   4   6  -7   13.94    0.79
   4   6  -7   12.53    0.79
   7  -2  -3   -0.25    0.45
   7  -2  -3   -0.85    0.82
  -7   2   3    0.08    0.48
  -7   2   3   -0.06    0.80
  -3  -1   9   18.07    0.90
   3   1  -9   19.14    1.24
   3   1  -9   18.08    1.01
  -7   3   2    3.22    0.80
   7  -3  -2    3.85    0.52
  -7   3   2    3.47    0.49
  -7   3   2    3.43    0.47
   7  -3  -2    5.78    1.17
  -4   2  -7   10.16    0.59
   4  -2   7   12.02    0.76
  -4   2  -7    8.84    0.79
  -4   2  -7   11.62    0.76
   4  -2   7   11.80    0.89
   4  -7  -2   22.39    1.10
  -4   7   2   20.98    1.09
   4  -7  -2   23.72    1.40
  -5   5   4   10.46    0.64
  -5   5   4   11.42    0.90
   5  -5  -4   11.85    0.94
  -5   5   4   11.80    0.72
   1  -9   2   20.15    0.95
  -1   9  -2   19.94    1.00
   1  -9   2   21.67    0.89
   1  -9   2   22.22    1.40
   1  -9   2   18.63    0.97
   2  -8  -1   20.50    1.63
   2  -8  -1   18.03    0.96
  -2   8   1   18.85    1.01
   5   5  -1    8.99    0.68
   5   5  -1    8.81    0.67
  -5  -5   1    7.92    0.74
   5   5  -1   10.55    0.74
  -2  -6   9    6.13    1.30
   2   6  -9   10.51    0.78
  -2  -6   9    7.75    0.53
   2   6  -9    9.32    0.68
  -6   1   6    7.13    0.55
  -6   1   6    8.74    0.95
  -6   1   6    7.94    0.71
   6  -1  -6    8.42    0.76
   2  -9   2    6.88    0.65
  -2   9  -2    4.69    0.62
   2  -9   2    6.19    1.13
   2  -9   2    7.02    0.49
  -4   6  -7    6.90    0.61
  -3   3   7   16.01    0.84
  -3   3   7   16.46    0.99
   3  -3  -7   16.56    0.93
  -7   0   0   13.76    0.91
   7   0   0   15.14    1.27
  -7   0   0   13.01    1.32
   7   0   0   13.95    0.84
  -7   0   0   13.13    0.74
  -5   5  -6   12.09    0.80
  -5   5  -6   12.36    0.86
  -5   5  -6   12.04    0.80
  -5   5  -6   10.87    1.03
  -5   5  -6   10.14    0.82
   6  -5   4   27.92    1.17
  -6   5  -4   25.83    1.33
  -6   5  -4   28.88    1.32
   6  -5   4   29.51    1.26
  -6   5  -4   25.81    1.09
   7   1  -2    4.45    0.85
   7   1  -2    1.79    0.56
  -7  -1   2    2.08    1.22
  -7  -1   2    1.28    0.57
  -3   6  -8   34.16    0.95
  -4   8  -5   35.59    0.86
   4  -8   5   31.74    1.29
   0  -4  -6   14.49    0.88
   0  -4  -6   15.05    1.08
   0   4   6   14.54    0.90
   0   4   6   14.77    0.80
   0   5   5    1.93    0.44
   0  -5  -5    0.91    0.77
   0   5   5    0.65    0.53
   5   4   1   10.15    0.74
  -5  -4  -1    9.33    0.88
  -3  -4  -4   -0.77    0.50
   3   4   4    0.46    0.44
   3   4   4    0.61    0.45
  -3  -4  -4   -1.82    1.06
   3   3   5    9.84    0.67
  -3  -3  -5   11.54    0.79
  -3  -3  -5   13.90    1.25
   3   3   5   12.63    0.94
  -6   6  -3   21.77    1.05
  -6   6  -3   23.47    1.10
   6  -6   3   22.10    1.03
  -6   6  -3   24.93    1.35
   6  -6   3   21.41    0.99
   1  -8  -1   10.18    1.15
  -1   8   1   10.02    0.75
  -7  -1   3    9.78    0.81
   7   1  -3   10.02    0.83
   7   1  -3    8.53    0.73
  -7  -1   3    6.97    1.41
  -3  -5   9   -1.88    1.14
  -3  -5   9    0.91    0.39
   3   5  -9    0.17    0.52
   3   5  -9    0.16    0.59
  -5   3   6   19.18    0.99
   5  -3  -6   21.18    1.08
  -5   3   6   17.47    0.86
   1  -9   6   12.68    1.52
   1  -9   6   12.16    0.69
   1  -9   6   11.82    0.74
   1  -9   6   11.87    0.83
  -1   9  -6   12.13    0.74
   7  -1   1    8.75    0.75
  -7   1  -1    6.44    1.06
  -7   1  -1    8.03    0.72
   7  -1   1    6.77    1.13
  -7   1  -1    7.47    0.51
   6   4  -3    3.88    0.66
  -6  -4   3    2.35    0.59
  -6  -4   3    3.03    0.81
   6   4  -3    2.33    0.59
   6   3   0   12.40    0.84
   6   3   0   13.73    0.87
  -6  -3   0   12.31    0.86
  -6  -3   0   12.16    0.80
  -2   4  -9   -0.33    0.36
  -2   4  -9   -0.09    0.29
   2  -4   9   -0.01    0.75
  -2   4  -9   -0.95    0.48
   6   4  -4    2.34    0.62
  -6  -4   4    3.62    0.94
   6   4  -4    2.85    0.57
  -6  -4   4    4.59    0.65
  -3   2  -8    0.44    0.67
  -3   2  -8    0.81    0.36
   3  -2   8   -1.58    0.60
  -3   2  -8   -0.26    0.63
   3  -2   8   -0.36    0.58
   7  -4   0   -1.76    0.97
  -7   4   0    0.98    0.45
   7  -4   0    0.79    0.44
  -7   4   0   -0.64    0.77
  -7   4   0    1.47    0.46
   0   8  -8   14.13    0.71
   0   8  -8   14.74    0.86
   0  -8   8   12.28    1.38
   5   0   5    2.16    0.63
  -5   0  -5    2.14    0.52
  -5   0  -5    1.91    0.42
   5   0   5    2.76    0.59
  -5   0  -5    1.46    0.63
   7   0  -4    3.22    0.73
  -7   0   4    2.14    0.54
  -7   0   4    3.16    0.54
  -7   0   4    3.22    1.21
  -6  -3   6    0.68    1.29
   6   3  -6    1.07    0.62
  -6  -3   6   -0.76    0.67
  -6   4   4    7.42    0.54
  -6   4   4    7.51    0.47
   6  -4  -4   11.10    1.04
   0  -9   6    6.44    1.08
   0  -9   6    8.51    0.73
   0  -9   6    8.62    0.58
   0  -9   6    8.37    1.08
   0  -9   6    8.39    0.79
  -4   8   0   10.79    0.88
  -4   8   0   10.03    0.63
   4  -8   0    9.11    1.17
   4  -8   0   11.10    0.81
   5  -7  -1   15.71    1.15
  -5   7   1   18.27    1.07
  -5   7   1   18.31    0.93
  -2   5  -9   11.92    0.67
  -2   5  -9   11.52    0.61
   3  -9   3   20.54    1.08
  -3   9  -3   22.42    1.17
   3  -9   3   21.23    1.19
   5   2  -8    6.49    0.73
  -5  -2   8    4.43    0.78
  -5  -2   8    5.80    0.66
   7   1  -1    2.12    0.84
  -7  -1   1    2.53    1.12
   7   1  -1    0.99    0.51
  -7  -1   1    0.67    0.56
  -7   1   4    5.18    1.27
  -7   1   4    5.73    0.57
   7  -1  -4    6.54    0.76
  -7   1   4    6.24    0.64
  -4  -3  -4   14.12    0.91
   4   3   4   12.17    0.85
  -4  -3  -4   14.61    1.12
  -6   6   1    6.21    0.53
   6  -6  -1    7.50    1.16
  -6   6   1    6.31    0.74
  -6   6   1    6.80    0.48
  -3   9  -4    0.77    0.43
  -3   9  -4    1.14    0.76
   3  -9   4    0.25    0.61
   2   4   5   14.26    0.79
  -2  -4  -5   16.23    1.06
   2   4   5   14.26    0.78
   2   4   5   13.31    0.83
   2   0  -9    4.59    0.63
  -2   0   9    4.12    0.58
   2   0  -9    4.82    1.10
  -2   0   9    4.46    0.82
  -2  -8   7    7.61    1.15
  -2  -8   7    9.87    1.48
  -2  -8   7   10.30    0.69
   2   8  -7    9.65    0.64
  -2  -8   7    9.55    0.78
  -1   0   9    4.48    0.53
  -1   0   9    5.46    0.91
   1   0  -9    4.61    0.64
   1   0  -9    5.20    1.10
  -1   0   9    4.07    0.65
  -7   4   1    8.61    0.65
  -7   4   1    6.59    0.80
  -7   4   1    9.33    0.63
   7  -4  -1    7.15    1.00
   2  -7  -3   21.36    1.33
  -2   7   3   21.66    1.11
   2  -7  -3   21.16    1.09
  -2   7   3   18.92    0.92
  -1   8  -8    0.14    0.59
   1  -8   8    2.60    1.13
   7  -4   1    5.92    0.80
  -7   4  -1    6.00    0.49
  -7   4  -1    5.97    1.12
   7  -4   1    4.90    0.48
  -7   4  -1    5.85    0.55
  -6   3   5   11.94    0.68
  -6   3   5   10.67    0.71
   6  -3  -5   16.28    1.00
  -6   3   5   11.81    0.97
   4  -1  -8    7.24    0.85
  -4   1   8    7.65    0.52
  -5   2  -6   22.93    1.00
  -5   2  -6   21.16    0.98
   5  -2   6   24.14    1.13
   5  -2   6   22.90    1.15
  -3   8   1   18.09    0.88
   3  -8  -1   19.65    1.05
  -3   8   1   21.02    1.14
   3  -8  -1   21.07    1.66
   0   7  -9   13.06    0.70
   0   7  -9   15.15    0.87
   0  -7   9   16.02    1.16
  -2  -7  -1   19.29    1.37
  -2  -7  -1   18.18    0.97
   2   7   1   17.84    0.91
  -4   5   5    6.99    0.53
  -4   5   5    7.32    0.47
   4  -5  -5    8.06    0.83
  -4   5   5    9.23    0.81
  -1  -8   0    1.25    0.91
  -1  -8   0    1.36    0.82
   1   8   0    0.45    0.45
   6  -1   4    1.23    0.56
  -6   1  -4    1.56    1.10
   6  -1   4    1.51    0.82
  -6   1  -4    0.96    0.38
   0  -9   2   12.02    0.91
   0  -9   2   12.23    0.72
   0  -9   2   13.59    1.31
   0  -9   2   10.35    0.91
  -5  -1   8   10.50    0.69
  -5  -1   8    8.95    0.88
  -5  -1   8   10.24    0.85
   5   1  -8    9.21    0.75
   2  -3   9   -0.49    0.73
  -2   3  -9    1.09    0.64
  -2   3  -9    0.57    0.44
  -4   4   6    9.63    0.63
  -4   4   6    9.45    0.80
   4  -4  -6   10.49    0.79
   0  -3  -7    5.41    0.90
   0  -3  -7    7.11    0.84
   0  -3  -7    6.06    0.64
   0   3   7    7.14    0.69
   0   3   7    6.94    0.55
   4   7  -4    6.96    0.59
  -4  -7   4    8.80    1.12
   4   7  -4    6.16    0.63
   0  -6  -4    9.36    0.91
   0  -6  -4   10.10    0.89
   0   6   4   11.23    0.68
   0   6   4   10.06    0.75
  -6  -4   2    4.86    0.69
  -6  -4   2    3.99    0.66
   6   4  -2    3.38    0.57
   6   4  -2    4.38    0.59
  -5   7  -5    7.70    0.59
   5  -7   5    8.93    0.65
  -5   7  -5    9.76    0.92
   2  -2  -8    6.86    0.67
  -2   2   8    9.53    0.68
   2  -2  -8    9.65    0.98
   2  -2  -8    8.41    0.74
  -2   2   8    9.08    0.80
   5  -6  -3    8.29    1.07
  -5   6   3    8.48    0.91
  -3  -5  -3   18.14    1.39
   3   5   3   16.65    0.86
  -1  -9   4    4.92    0.85
  -1  -9   4    9.87    1.17
  -1  -9   4    9.58    0.64
  -1  -9   4    8.27    1.15
  -1  -9   4   11.33    0.70
   3   2   6    0.23    0.50
  -3  -2  -6   -0.73    1.07
  -3  -2  -6    0.68    0.56
  -3  -2  -6    1.54    0.46
   3   2   6   -0.10    0.62
   5   3  -8    1.68    0.51
  -5  -3   8    0.45    0.61
  -5  -3   8    0.18    1.04
   2   0   8   16.28    0.92
  -2   0  -8   15.72    0.76
  -2   0  -8   18.41    1.16
   2   0   8   15.67    1.00
  -2   0  -8   16.81    1.09
   1   7   2   15.82    0.96
  -1  -7  -2   18.14    1.11
  -1  -7  -2   16.59    0.96
   1   7   2   17.55    0.91
   7   1  -4   11.13    0.87
  -7  -1   4   10.35    0.77
  -7  -1   4   13.34    1.52
   7   1  -4   13.20    0.95
  -4  -4  -3   16.69    1.16
  -4  -4  -3   21.49    1.04
  -1  -9   5    5.96    0.45
  -1  -9   5    6.51    0.52
  -1  -9   5    5.09    0.59
  -1  -9   5    6.02    0.87
  -1  -9   5    5.23    1.06
  -1  -9   5    5.46    1.08
   2  -9   6    1.40    0.49
  -2   9  -6    0.54    0.43
   2  -9   6    4.27    1.37
  -2  -3  -6   14.97    0.95
   2   3   6   14.64    0.98
  -2  -3  -6   19.43    1.45
   2   3   6   17.37    0.91
   2   3   6   14.92    0.81
  -4  -2  -5   -1.03    0.55
  -4  -2  -5    0.12    0.37
   4   2   5    0.08    0.45
   4   2   5    0.27    0.49
  -4  -2  -5    0.45    0.71
  -1  -1  -8   18.60    1.12
  -1  -1  -8   18.48    1.02
   1   1   8   18.86    1.15
  -1  -1  -8   20.39    1.29
   1   1   8   20.49    0.97
  -6   5   3    3.02    0.41
   6  -5  -3    2.23    1.06
   4   7  -5    1.44    0.48
   4   7  -5    0.67    0.55
  -4  -7   5    0.09    0.88
  -4  -7   5    2.63    0.83
   2   5   4   14.42    0.83
   2   5   4   14.06    0.80
  -2  -5  -4   16.57    1.29
   2   5   4   15.83    0.86
   6   4  -5    2.68    0.57
   6   4  -5    2.10    0.55
  -6  -4   5    1.55    1.27
  -1   7   3   14.51    0.90
   1  -7  -3   17.36    1.14
  -1   7   3   16.06    0.85
   1   7  -9    0.38    0.42
  -1  -7   9    1.82    1.18
  -3   9  -2    9.99    0.79
   3  -9   2   10.51    0.78
   3  -9   2   12.23    1.21
   1   8  -8    1.30    0.43
   1   8  -8    3.01    0.65
  -1  -8   8    4.07    1.58
   7  -3   2    6.44    0.55
  -7   3  -2    6.09    0.63
  -7   3  -2    7.15    0.54
   7  -3   2    7.31    0.93
  -7   3  -2    7.93    1.20
   4   3  -9    8.03    0.91
  -4  -3   9    5.03    0.91
   4   3  -9    7.32    0.60
   1  -2  -8   13.43    1.06
   1  -2  -8   12.80    0.84
   1  -2  -8   13.62    0.93
  -1   2   8   13.92    1.03
  -1   2   8   12.32    0.74
  -7   3   3    1.03    0.42
  -7   3   3   -0.31    0.82
  -7   3   3    0.50    0.45
   7  -3  -3   -1.08    1.07
  -4  -2   9    5.87    0.85
   4   2  -9    8.16    0.71
   4   2  -9    6.85    1.03
   1  -1   9   18.71    0.90
  -1   1  -9   19.61    1.03
  -1   1  -9   22.16    1.21
  -1   1  -9   18.22    0.97
   1  -1   9   18.33    1.14
  -7   2  -2   10.26    0.67
  -7   2  -2    9.83    1.28
   7  -2   2   12.19    1.10
  -7   2  -2    9.81    0.75
   7  -2   2   10.74    0.74
  -4  -6   0   11.57    0.88
  -4  -6   0   11.93    1.19
  -5   6  -6    3.58    0.63
  -5   6  -6    3.76    0.77
   5  -6   6    3.25    0.44
   3  -7  -3    0.86    0.53
   3  -7  -3    1.78    1.10
  -3   7   3   -0.46    0.57
   3  -8   7    4.90    0.56
  -3   8  -7    5.56    0.59
   3  -8   7    5.65    0.96
  -1  -4  10    0.65    0.82
   1   4 -10    0.66    0.45
  -1  -4  10    1.54    0.66
   1   4 -10    1.31    0.61
   2  -9   1    1.88    0.48
  -2   9  -1    1.60    0.54
   2  -9   1    3.95    1.37
   2  -9   1    1.77    0.36
  -3   9  -5    0.30    0.41
  -3   9  -5    1.13    0.69
   4   7  -3    3.70    0.58
  -4  -7   3    4.67    1.02
  -1   7  -9    0.58    0.30
  -1   7  -9    0.92    0.51
   1  -7   9    0.23    0.78
   0  -8  -1   17.56    1.19
   0   8   1   14.93    0.86
   0  -8  -1   14.94    0.88
   0   8   1   16.24    0.84
  -5  -5   7    1.16    1.35
   5   5  -7    2.96    0.55
  -5  -5   7    3.48    0.73
   5   5  -7    3.39    0.59
   2  -6   9   18.27    1.11
  -2   6  -9   15.12    0.86
  -1   9  -1   22.89    1.10
   1  -9   1   24.99    1.72
   1  -9   1   26.01    1.10
  -2  -8   1    3.52    0.80
   2   8  -1    2.14    0.45
  -2  -8   1    3.20    0.98
   4  -6  -4    1.09    0.82
  -4   6   4    1.42    0.74
  -7   2   4    2.22    0.46
   7  -2  -4    2.14    0.84
  -7   2   4    1.53    0.82
  -7   2   4    1.38    0.47
  -1  -9   3    0.65    0.36
  -1  -9   3    0.09    0.39
  -1  -9   3    0.29    1.02
  -1  -9   3    0.39    0.58
  -1  -9   3    0.11    1.15
  -3  -8   4   12.24    1.25
   3   8  -4   12.04    0.75
  -3  -8   5    7.96    1.30
   3   8  -5   10.44    0.75
  -3  -8   5    7.51    1.04
  -5   2   7    7.69    0.63
  -5   2   7    6.06    0.52
   5  -2  -7    8.33    0.77
   7   0   1   15.05    0.86
   7   0   1   14.17    1.25
  -7   0  -1   14.07    0.76
  -7   0  -1   15.09    1.35
  -7   0  -1   14.41    0.88
  -5  -6   4    1.48    0.65
  -5  -6   4    0.82    0.74
   5   6  -4    3.16    0.52
   1   3 -10    1.29    0.51
   1   3 -10   -0.15    0.72
  -1  -3  10   -0.09    0.54
  -3   0   9    9.27    0.90
  -3   0   9   11.51    0.72
   3   0  -9   12.54    1.27
   3   0  -9   10.08    0.75
  -7   4   2   23.72    1.09
   7  -4  -2   28.43    1.54
  -7   4   2   31.66    1.59
   6   1  -7    1.95    0.58
  -6  -1   7    0.48    0.91
  -6  -1   7   -0.87    0.56
  -3   2   8   -0.15    0.64
   3  -2  -8   -0.59    0.78
   3  -2  -8   -0.18    0.68
  -3   2   8    0.97    0.53
  -5   8  -2    3.78    0.40
  -5   8  -2    4.08    0.45
  -5   8  -2    5.75    0.84
   5  -8   2    4.27    0.80
  -4   1  -7    1.57    0.37
  -4   1  -7    2.41    0.61
  -4   1  -7    1.04    0.87
   4  -1   7    1.50    0.52
   4  -1   7    2.13    0.68
  -7   4  -2   23.64    1.48
   7  -4   2   23.66    1.25
  -7   4  -2   23.02    1.02
  -7   4  -2   23.62    1.11
   7  -4   2   20.59    0.96
  -6   6  -4    6.18    0.69
  -6   6  -4    6.06    0.91
  -6   6  -4    7.93    0.61
   6  -6   4    5.57    0.55
  -6   2   6   -0.07    0.50
  -6   2   6   -0.89    0.69
  -6   2   6   -0.22    0.34
   6  -2  -6   -1.15    0.61
  -1  -9   6    7.86    0.66
  -1  -9   6    9.45    0.61
   1   9  -6    9.62    0.64
  -1  -9   6    8.89    1.27
  -1  -9   6    4.17    1.15
  -1  -9   6    8.64    0.58
   0   0  -9    8.88    1.03
   0   0  -9    7.37    0.67
   0   0   9    9.87    0.68
   0   0   9    8.44    0.96
  -4   3   7    4.01    0.73
  -4   3   7    4.04    0.53
   4  -3  -7    4.95    0.69
   4  -3  -7    3.09    0.71
  -5   8  -3   10.85    0.90
  -5   8  -3   11.65    0.67
  -5   8  -3   11.18    0.66
  -7  -2   3   14.00    0.96
  -7  -2   3    7.87    1.39
   7   2  -3   12.28    0.93
   7   2  -3   13.62    0.88
   0   4 -10   14.12    0.79
   0   4 -10   12.39    0.83
  -7  -1   0   10.58    1.17
   7   1   0   12.28    0.80
   7   1   0   13.89    1.26
  -7  -1   0   12.52    0.93
   4   4  -9    6.17    0.66
   4   4  -9    6.12    0.81
  -4  -4   9    6.01    1.20
   4   7  -6    0.84    0.48
  -4  -7   6    0.93    0.73
   4   7  -6    1.63    0.54
  -4  -7   6    1.19    1.24
   1   5 -10    3.50    0.69
   1   5 -10    4.10    0.48
  -1  -5  10    6.08    0.91
   3  -7   8    7.68    0.82
  -3   7  -8    4.89    0.54
  -6  -2   7    0.85    0.65
  -6  -2   7    3.52    1.20
   3   7  -8    0.46    0.49
  -3  -7   8    0.46    0.73
   3   7  -8    0.97    0.47
  -3  -7   8    0.71    1.65
  -3  -7   8    1.15    0.43
  -5  -6   5    4.39    0.72
   5   6  -5    6.25    0.61
  -5  -6   5    5.64    0.99
   5   6  -5    4.77    0.59
   6   2   2    1.26    0.87
  -6  -2  -2    1.22    0.65
   6   2   2   -0.12    0.40
   4  -7   7    5.97    0.86
  -4   7  -7    6.75    0.61
   4  -7   7    6.83    0.55
  -5   0   8    3.72    0.56
  -5   0   8    2.49    0.82
  -5   0   8    3.54    0.43
  -3  -7   0    2.84    0.59
   3   7   0    3.20    0.49
  -3  -7   0    1.44    1.33
  -6   4  -5    3.34    0.77
  -6   4  -5    3.91    0.43
  -6   4  -5    5.35    1.35
   2   4 -10    2.36    0.67
   2   4 -10    3.43    0.49
  -2  -4  10    3.22    0.58
  -2  -4  10    2.76    0.91
   1  -9   7    0.16    1.49
  -1   9  -7    1.78    0.52
   1  -9   7    1.50    0.44
   7   2  -2    8.48    0.72
   7   2  -2   11.72    0.87
  -7  -2   2    8.63    0.72
  -7  -2   2    9.79    1.27
  -4   8  -6   13.53    0.66
   4  -8   6   14.56    0.65
  -5  -6   3    1.51    0.74
   5   6  -3    2.27    0.44
  -6  -1  -3    8.33    0.56
  -6  -1  -3    8.38    0.71
  -6  -1  -3    6.67    0.86
   6   1   3    7.07    0.58
   6   1   3    7.30    1.09
  -2  -3  10   16.41    1.25
  -2  -3  10   15.21    0.81
   2   3 -10   15.90    0.93
   2   3 -10   16.51    0.71
   5   5   0    1.17    0.64
  -5  -5   0    0.28    0.85
  -2   8  -8   11.31    0.71
   2  -8   8   14.25    1.13
   0  -9   7    6.72    0.63
   0  -9   7    8.39    0.75
   0   9  -7    7.76    0.61
   0  -9   7    8.62    1.59
   0  -9   7    7.68    0.52
   6  -3   5   15.97    0.75
  -6   3  -5   16.76    1.33
  -6   3  -5   16.97    0.82
  -6   3  -5   17.43    0.66
   4   1  -9    1.16    1.04
  -4  -1   9    1.53    0.82
   4   1  -9   -0.47    0.54
   0   5 -10    9.71    0.69
   0   5 -10   12.03    0.61
   0  -5  10   10.46    0.94
   5   4  -8   -0.00    0.57
  -5  -4   8    0.44    0.74
  -5  -4   8    1.08    1.31
  -2   2  -9    3.12    0.61
  -2   2  -9    3.37    0.71
   2  -2   9    3.24    0.73
   3   6  -9    1.01    0.68
   3   6  -9    1.40    0.54
  -3  -6   9    0.08    0.38
  -3  -6   9   -1.61    1.49
  -7   1  -2    1.01    1.37
   7  -1   2    1.69    0.48
  -7   1  -2    0.55    0.57
   7  -1   2    1.96    1.10
  -7   1  -2    2.35    0.46
   6   4  -1   11.05    0.77
  -6  -4   1    9.21    0.75
   6   4  -1    7.87    0.69
  -7   0   5    4.33    0.49
   7   0  -5    4.29    0.67
  -7   0   5    4.89    1.34
  -7   0   5    2.66    0.55
  -4  -5  -2    2.49    1.20
   3   8  -3   -0.40    0.47
  -3  -8   3   -1.54    1.31
  -2  -2  -7    8.13    0.79
  -2  -2  -7    9.88    1.10
   2   2   7    8.80    0.60
   2   2   7    9.73    0.87
  -6   0   7    8.27    0.52
  -6   0   7    7.13    0.67
   6   0  -7    7.29    0.81
  -6   0   7    6.72    0.82
   0  -3  10    3.49    0.95
   0   3 -10    4.42    0.65
   0   3 -10    3.63    0.50
   4   1   6   22.41    0.92
   4   1   6   23.88    0.87
  -4  -1  -6   22.76    0.98
  -4  -1  -6   23.32    0.70
  -4  -1  -6   22.60    0.82
  -5   8  -1   -0.47    0.44
   5  -8   1   -0.61    0.96
  -5   8  -1    0.20    0.72
  -3  -8   6    0.34    1.25
   3   8  -6    0.95    0.48
  -3  -8   6    0.06    1.27
   2   6   3    5.13    0.55
  -2  -6  -3    5.54    0.70
  -2  -6  -3    6.72    1.17
  -3   1  -8   14.88    0.59
  -3   1  -8   13.43    0.86
  -3   1  -8   14.01    0.91
   3  -1   8   12.75    0.79
   3  -1   8   13.02    0.70
  -4  -6   8    9.47    1.81
  -4  -6   8   11.26    0.85
   4   6  -8   12.02    0.72
   7   2  -4    3.06    0.71
  -7  -2   4    3.39    0.73
   7   2  -4    1.97    0.69
  -7  -2   4    3.39    1.53
  -7   5   0    6.25    0.82
  -7   5   0    6.73    0.57
  -7   5   0    6.33    0.52
   7  -5   0    8.20    0.99
  -6   7  -2    8.72    0.56
  -6   7  -2    7.21    0.63
   6  -7   2    8.85    0.85
  -6   7  -2    8.35    0.83
  -3   9  -1    3.86    0.74
  -3   9  -1    4.28    0.44
   3  -9   1    4.47    1.14
   3  -9   1    3.23    0.54
  -7   5  -1   14.43    0.97
  -7   5  -1   16.55    0.71
   7  -5   1   15.55    1.12
  -7   5  -1   15.32    0.67
  -6   7  -1    6.59    0.62
   6  -7   1    5.77    0.98
  -6   7  -1    6.16    0.50
   6  -6  -2   21.05    1.43
  -6   6   2   16.86    0.62
  -6   6   2   16.39    0.66
  -6  -4   6   -2.79    1.58
   6   4  -6    2.15    0.63
  -5  -3  -3    1.13    0.63
  -5  -3  -3    2.22    0.73
   5   3   3    0.55    0.45
   5   3   3    0.53    0.32
  -7  -1   5    1.42    0.63
   7   1  -5    2.01    0.68
  -7  -1   5    4.89    1.38
  -5   1  -6   24.53    0.81
  -5   1  -6   25.44    0.72
   5  -1   6   24.09    0.90
   5  -1   6   24.57    0.86
  -5   1  -6   23.38    0.95
   2   7  -9    3.70    0.49
  -2  -7   9   -1.65    1.56
   5   2   4    5.32    0.55
   5   2   4    4.77    0.55
  -5  -2  -4    3.18    0.62
  -5  -2  -4    4.66    0.58
  -1  -4  -6    2.71    0.82
  -1  -4  -6    3.74    1.21
   1   4   6    2.18    0.41
   1   4   6    3.03    0.55
   0  -2  -8    0.59    1.02
   0  -2  -8    1.75    0.51
   0   2   8    1.51    0.41
   0  -2  -8    1.67    0.79
   0   2   8    1.16    0.74
   1   5   5    8.94    0.60
  -1  -5  -5    9.38    1.04
   1   5   5   10.03    0.62
   0  -7  -3    1.01    0.67
   0   7   3    2.63    0.43
   0   7   3    2.29    0.49
   0  -7  -3    3.11    0.83
  -3  -6  -2   22.06    0.90
  -3  -6  -2   21.97    1.29
  -5   8  -4   11.26    0.57
  -5   8  -4    8.03    0.42
   3   1   7    7.55    0.60
  -3  -1  -7    7.72    0.49
   3   1   7    6.53    0.73
  -3  -1  -7    7.68    0.81
  -3  -1  -7    9.02    1.00
  -4   8   1    1.02    0.72
   4  -8  -1   -0.01    1.32
  -6   5  -5    0.62    0.23
  -6   5  -5    0.82    0.73
  -6   5  -5    2.01    1.05
  -4  -7   2    8.20    1.17
   0  -9   1    0.07    0.78
   0  -9   1    0.04    1.30
  -1  -2  10    1.75    0.59
  -1  -2  10   -0.19    0.85
   1   2 -10    1.55    0.53
   1   2 -10    2.12    0.82
   6   3   1    4.29    0.84
  -6  -3  -1    6.46    0.72
   6   3   1    6.02    0.53
   2   5 -10    2.63    0.50
  -2  -5  10    3.43    0.58
  -2  -5  10    2.57    1.09
   2   5 -10    2.08    0.65
   7  -1  -5   15.76    0.86
  -7   1   5   12.66    0.68
  -7   1   5   10.21    1.07
  -7   1   5   13.96    0.68
   5  -7  -2    3.57    1.14
  -5   7   2    0.75    0.71
   2   2 -10   11.33    0.64
  -2  -2  10   11.55    0.74
   2   2 -10   15.38    1.09
  -6  -3   7   -1.72    1.60
  -6  -3   7    0.35    0.68
  -1  -9   2    1.31    1.09
  -1  -9   2    0.92    1.19
  -5  -6   6    5.24    1.32
   5   6  -6    3.58    0.59
   5   6  -6    7.17    0.67
  -5  -6   6    5.65    0.76
   7   2  -1    1.63    0.50
  -7  -2   1   -0.45    1.19
   7   2  -1    3.38    0.91
  -3   9  -6   17.47    0.73
   3  -9   6   17.24    0.76
   3  -9   6   15.15    1.32
  -2  -8   8    6.22    1.14
  -2  -8   8    5.54    0.55
   2   8  -8    7.07    0.56
  -2  -8   8    6.96    1.59
  -4   9  -3    0.97    0.39
   4  -9   3    1.05    0.70
  -4   9  -3    1.01    0.39
  -4   9  -3    1.58    0.83
  -6   0  -4    1.38    0.42
   6   0   4   -0.28    0.92
   6   0   4    1.46    0.67
  -6   0  -4    0.96    0.60
   6   0   4    1.00    0.51
  -6   7  -3   10.72    0.91
  -6   7  -3   10.83    0.64
  -6   7  -3   10.77    0.66
   4  -4   8   15.44    0.88
  -4   4  -8   14.78    0.70
   7  -5  -1    2.28    1.25
  -7   5   1    2.55    0.40
  -7   5   1    1.21    0.52
  -7   5   1    2.13    0.90
   2  -9   7   17.22    1.54
   2  -9   7   16.62    0.69
  -2   9  -7   18.64    0.79
   6  -2   5   17.94    0.84
  -6   2  -5   20.21    0.75
  -6   2  -5   19.16    1.28
  -6   2  -5   19.63    0.70
  -6   2  -5   20.03    0.93
  -4   7   3   14.59    0.91
   4  -7  -3   16.48    1.20
   4  -5   8    9.98    0.84
  -4   5  -8   12.71    0.74
  -5  -6   2    6.64    1.07
   5   6  -2    8.23    0.63
   2  -8  -2    9.28    1.31
  -2   8   2    8.52    0.70
   7  -5   2   15.32    0.68
  -7   5  -2   14.27    1.08
  -7   5  -2   15.43    0.66
   7  -5   2   16.33    1.06
  -7   5  -2   15.87    0.73
  -7   3  -3    8.67    1.28
   7  -3   3   13.43    0.99
  -7   3  -3   12.26    0.61
  -7   3  -3   13.91    0.79
   1   6 -10   12.76    0.84
  -1  -6  10   12.93    1.03
   1   6 -10   13.61    0.65
  -4   9  -4   13.25    0.62
  -4   9  -4   15.22    0.96
  -1  -9   7   -0.73    1.18
  -1  -9   7    0.06    1.39
  -1  -9   7    0.94    0.58
   1   9  -7    0.28    0.41
   0  -6  10    2.88    0.82
   0   6 -10    3.24    0.44
   2  -7   9   11.38    0.93
  -2   7  -9   13.24    0.74
  -6   7   0    1.05    0.32
   6  -7   0    2.36    1.15
  -6   7   0    1.06    0.54
  -5  -4  -2   22.31    0.90
  -5  -4  -2   20.00    1.17
  -2   5   6   11.98    0.73
  -2   5   6   14.61    0.64
   2  -5  -6   13.90    1.01
   2  -5  -6   11.97    0.78
  -7   3   4    0.55    0.39
  -7   3   4    0.12    0.42
  -7   3   4    1.65    0.78
   7  -3  -4    0.59    1.01
   4   5  -9   12.63    0.73
  -4  -5   9    9.33    1.47
  -1  -3  -7   -0.19    0.80
   1   3   7   -0.48    0.55
   1   3   7    0.26    0.43
  -1  -3  -7    0.39    1.08
  -4   9  -2    3.91    0.46
   4  -9   2    3.71    0.99
  -4   9  -2    3.38    0.70
  -1   4 -10    0.17    0.55
   1  -4  10    1.54    0.74
  -1   4 -10   -0.01    0.39
   5   1   5   11.89    0.71
  -5  -1  -5   10.47    0.76
   5   1   5   12.00    0.69
  -5  -1  -5   12.81    0.61
  -5  -1  -5   12.49    0.66
  -5   7  -6    0.61    0.47
   5  -7   6    0.74    0.44
  -5   7  -6    2.13    0.78
  -1  -6  -4    0.47    0.78
   1   6   4    0.63    0.42
   1   6   4    0.33    0.42
  -1  -6  -4   -0.84    1.02
  -7   4   3    4.47    0.49
  -7   4   3    4.48    0.89
   7  -4  -3    5.34    1.27
  -7   4   3    4.01    0.51
   4   7  -7    1.35    0.52
  -4  -7   7    0.01    1.59
   4   7  -7    1.36    0.51
  -4  -7   7    1.52    0.86
  -1   5 -10    0.38    0.36
  -1   5 -10    0.47    0.60
   2  -1  -9   14.39    1.27
   2  -1  -9   14.44    0.73
  -2   1   9   10.91    0.63
  -2   1   9   13.29    0.98
  -7   4  -3   12.41    0.61
  -7   4  -3   14.01    0.72
  -7   4  -3   10.29    1.26
   7  -4   3   13.01    0.92
  -3  -3  10   -0.57    0.92
   3   3 -10    2.28    1.03
   3   3 -10    0.54    0.47
   7   2  -5   -0.12    0.61
  -7  -2   5    0.94    1.65
  -7  -2   5    1.41    0.62
   0  -2  10    3.79    0.87
   0  -2  10    2.76    0.48
   0   2 -10    3.32    0.53
   0   2 -10    4.65    0.83
   2  -9   0   13.07    1.56
  -2   9   0   12.89    0.79
   1  -8  -2   20.94    1.26
  -1   8   2   21.48    0.86
  -1   8   2   20.12    0.70
   4  -2  -8    6.82    1.01
  -4   2   8    8.24    0.61
  -4   2   8    5.85    0.76
  -2  -9   5   -1.58    1.09
  -2  -9   5    3.17    1.31
   2   9  -5    1.22    0.55
   5  -8   0   12.32    1.23
  -5   8   0    8.81    0.55
  -5   8   0    9.69    0.88
  -5   4  -7   -0.67    0.14
  -5   4  -7    5.16    0.73
   5  -4   7    3.87    0.77
  -5   4  -7    4.53    0.55
  -3  -8   2    1.71    1.20
  -3  -8   2    2.03    0.90
  -5   5   5    2.99    0.41
  -5   5   5    3.05    0.83
   5  -5  -5    4.35    0.89
  -5   5   5    3.11    0.44
  -7   2  -3   15.49    0.66
   7  -2   3   16.49    1.11
  -7   2  -3   14.48    1.58
   7  -2   3   17.53    0.84
  -7   2  -3   16.06    0.76
   6  -1  -7    5.11    0.75
  -6   1   7    4.93    0.84
  -6   1   7    4.94    0.61
  -6   1   7    5.36    0.49
  -4   3  -8   15.72    0.59
  -4   3  -8   16.84    0.83
  -4   3  -8   14.76    0.87
   4  -3   8   15.07    0.87
  -3  -4  10    8.78    1.08
   3   4 -10   10.28    0.92
  -3  -4  10   11.16    0.64
   3   4 -10    9.58    0.61
   0   8  -9    8.06    0.69
   0   8  -9    8.63    0.52
   0  -8   9   10.24    1.45
  -2  -9   4    7.14    1.42
  -2  -9   4    4.90    0.50
  -2  -9   4    6.23    1.11
   1  -1  -9    3.39    0.65
  -1   1   9    0.94    0.75
   1  -1  -9    3.04    1.15
   3   8  -7   -0.19    0.53
  -3  -8   7    0.65    0.38
   3   8  -7    0.62    0.43
  -3  -8   7    0.49    1.74
  -3  -8   7    1.54    1.05
  -2   6   5    1.15    0.61
  -2   6   5    1.84    0.38
   2  -6  -5    1.29    0.87
  -2   4   7    3.15    0.43
   2  -4  -7    2.51    0.65
  -2   4   7    2.67    0.70
   2  -4  -7    2.81    0.79
   6  -4  -5    4.21    0.96
  -6   4   5    3.04    0.43
  -6   4   5    2.99    0.39
   3  -8  -2   12.33    1.41
   3  -8  -2    9.43    0.70
  -3   8   2    8.69    0.72
  -4   0   9   -0.39    0.42
   4   0  -9   -1.78    1.27
   4   0  -9    0.50    0.57
   5  -4  -6    5.31    0.71
  -5   4   6    5.33    0.76
  -5   4   6    3.92    0.50
  -5   4   6    3.51    0.52
  -3   5  -9   13.08    0.65
  -3   5  -9   12.70    0.63
   3  -5   9   13.14    0.96
  -3   4  -9   12.49    0.49
  -3   4  -9   12.43    0.58
   3  -4   9   11.82    0.87
   7   1   1   13.76    0.70
   7   1   1   20.64    1.32
  -7  -1  -1   13.89    1.25
  -6  -5   4   11.87    0.81
  -6  -5   4   12.13    1.15
   6   5  -4   10.90    0.69
   6   5  -4   10.24    0.71
  -5   5  -7    0.41    0.62
   5  -5   7   -0.25    0.72
   1  -9   0    3.67    1.48
  -1   9   0    2.30    0.56
  -3   5   6    1.30    0.37
  -3   5   6    1.77    0.70
   3  -5  -6   -0.04    0.72
   3  -5  -6    1.47    0.73
   1  -5  -6   -0.50    0.85
  -1   5   6    1.14    0.58
  -1   5   6    0.64    0.42
  -5   1   8    2.81    0.58
  -5   1   8    1.40    0.44
   1   8   1   -0.31    0.42
  -1  -8  -1   -0.66    1.01
  -1  -8  -1    1.96    0.77
  -7   0  -2   -0.12    1.23
   7   0   2    0.59    0.46
   7   0   2    1.03    1.10
  -7   0  -2    1.56    0.70
  -6   5   4    5.70    0.43
  -6   5   4    5.58    0.46
   6  -5  -4    7.07    1.26
  -6   5   4    7.22    0.84
  -1   0  -9   -0.36    0.62
  -1   0  -9    0.77    0.54
   1   0   9    0.90    0.80
  -1   0  -9   -0.21    1.15
   1   0   9    0.80    0.37
  -4   6  -8    0.01    0.58
   1  -3  10    2.03    0.87
  -1   3 -10    1.53    0.60
  -1   3 -10    2.20    0.45
   7  -2  -5   10.44    0.94
  -7   2   5    9.50    0.94
  -7   2   5    8.18    0.57
  -7   2   5    6.73    0.59
   6  -6   5   -0.13    0.45
  -6   6  -5   -0.50    0.51
  -6   6  -5    0.61    0.67
  -6   6  -5    0.76    0.78
   6   5  -3    3.90    0.56
   6   5  -3    5.10    0.67
  -6  -5   3    4.35    0.68
  -2  -8   0   10.18    1.41
  -2  -8   0    8.50    0.85
   2   8   0    8.67    0.58
  -5   8  -5    5.05    0.54
  -3  -2  10   -0.24    1.03
   3   2 -10    0.17    1.15
   3   2 -10   -0.47    0.56
  -2  -9   6    2.74    0.46
  -2  -9   6    2.25    1.23
   2   9  -6    3.98    0.52
  -2  -9   6    3.76    1.48
  -5   3  -7    4.60    0.54
   5  -3   7    5.27    0.73
  -5   3  -7    3.98    0.39
  -5  -5   8   -5.19    1.45
   5   5  -8    0.35    0.52
  -4   9  -5    9.72    0.93
  -4   9  -5    7.67    0.53
   1  -8   9    0.00    1.19
  -1   8  -9   -0.63    0.53
  -6  -5   5    0.58    0.64
  -6  -5   5   -1.42    1.32
   6   5  -5    0.20    0.52
   2   6 -10   -0.41    0.46
  -2  -6  10   -0.49    1.26
   2   6 -10    0.67    0.68
   3  -6  -5   24.01    1.04
  -3   6   5   23.64    0.74
   3  -6  -5   21.04    0.94
  -3   6   5   24.80    0.95
  -1   4   7    2.72    0.64
   1  -4  -7    1.78    1.05
  -1   4   7    2.88    0.44
  -6  -4   0    7.57    0.80
   6   4   0    8.64    0.84
   1   8  -9    2.31    0.62
   1   8  -9    4.23    0.46
  -1  -8   9    1.12    1.70
  -6   7  -4    1.79    0.50
  -6   7  -4    2.54    0.89
  -6   7  -4    3.97    0.38
   7   3  -3    7.24    0.73
   7   3  -3    6.21    0.78
  -7  -3   3    7.31    1.35
  -1   6   5   10.23    0.58
   1  -6  -5    8.87    0.99
  -1   6   5    9.85    0.68
   3  -1  -9    6.81    0.67
  -3   1   9    4.77    0.63
   3  -1  -9    4.65    1.04
  -3   1   9    2.29    0.75
  -3   4   7   11.89    0.75
   3  -4  -7   14.25    1.03
  -3   4   7   12.26    0.94
  -4  -6  -1    8.26    0.74
  -4  -6  -1    9.14    1.48
  -2  -1  -8    0.21    1.20
   2   1   8   -1.06    0.50
   2   1   8   -1.66    0.70
  -2  -1  -8   -0.31    0.73
  -2   1  -9   28.02    1.59
  -2   1  -9   25.02    1.22
   2  -1   9   26.31    1.56
  -2   1  -9   24.64    0.91
   1  -6  10    3.78    0.82
  -1   6 -10    2.98    0.39
  -5   6   4   13.62    1.07
   5  -6  -4   16.44    1.37
   3  -9   0    2.36    1.25
  -3   9   0    0.73    0.67
   3  -9   0    1.24    0.55
   6  -3  -6   -1.30    0.77
  -6   3   6    0.33    0.35
  -6   3   6    0.58    0.43
  -7   5   2   10.44    0.70
   7  -5  -2    9.99    1.31
  -7   5   2   10.66    1.03
  -7   5   2   12.15    0.77
  -4   0  -7    9.87    0.80
   4   0   7   10.70    0.88
  -4   0  -7   10.19    0.96
   4   0   7   11.22    0.82
  -4   0  -7   10.52    0.68
  -2  -7  -2    7.48    1.34
   2   7   2    7.84    0.66
  -2  -7  -2    8.67    0.84
   0  -9   8    2.89    1.42
   0   9  -8    2.08    0.56
  -4   9  -1    6.45    0.52
  -4   9  -1    5.97    0.79
   4  -9   1    7.93    1.28
   2   1 -10    2.54    1.24
  -2  -1  10    1.53    0.92
   2   1 -10    1.27    0.49
   7   2   0    4.49    0.54
   7   2   0    4.70    1.02
  -7  -2   0    6.46    1.13
   7   3  -4    0.29    0.59
  -7  -3   4   -0.51    0.59
   7   3  -4   -0.34    0.55
  -7  -3   4   -1.64    1.45
   1   1 -10    6.30    1.01
  -1  -1  10    7.84    1.02
   1   1 -10    7.80    0.74
  -2  -9   3    5.59    0.51
  -2  -9   3    4.77    1.37
  -2  -9   3    7.01    1.33
  -1   9  -8    3.54    0.57
   1  -9   8    6.74    1.64
   1 -10   4   10.34    1.08
   1 -10   4   11.63    1.15
   1 -10   4   11.52    1.54
  -7   5  -3    1.35    0.39
  -7   5  -3    1.05    0.57
   7  -5   3    0.98    0.40
  -7   5  -3    3.76    1.13
   3  -8   8   -1.13    0.88
  -3   8  -8    0.66    0.52
  -3   6  -9   14.99    0.99
   3  -3   9   23.78    1.39
  -3   3  -9   21.17    1.06
  -3   3  -9   21.77    1.24
  -3   3  -9   21.38    1.17
   5   6  -7    4.19    0.57
   5   6  -7    4.19    0.55
  -5  -6   7    3.66    1.68
  -5  -6   7    2.37    0.72
  -4  -7   1    2.00    1.24
  -3  -5  10   11.50    0.80
   3   5 -10   10.69    0.96
  -3  -5  10   12.17    1.50
   3   5 -10   11.82    0.84
  -6  -4   7    3.18    0.71
   6   4  -7    2.17    0.58
  -6  -4   7    2.46    1.48
   1 -10   5   13.01    1.32
   1 -10   5   12.14    1.71
   1 -10   5   12.83    1.19
   1 -10   5   10.26    0.76
  -7  -1   6    2.11    1.40
  -7  -1   6    0.44    0.65
   7   1  -6    2.42    0.62
   6  -1   5   11.59    0.94
  -6   1  -5   11.68    0.71
  -6   1  -5   12.55    0.83
   6  -1   5   13.94    0.95
  -4   8  -7    0.45    0.50
   4  -8   7    2.04    1.02
   4  -8   7    1.11    0.48
  -6   7   1    1.11    0.57
  -6   7   1    0.88    0.71
   6  -7  -1    2.25    1.19
  -5   3   7    4.98    0.75
   5  -3  -7    6.23    0.81
  -5   3   7    4.50    0.53
  -5   3   7    4.53    0.53
  -7   0   6    0.13    1.27
   7   0  -6   -0.10    0.62
  -7   0   6    0.51    0.53
   2 -10   4    9.55    0.82
  -2  10  -4   11.77    0.89
   2 -10   4    9.11    1.23
  -7  -3   2    3.04    1.15
   7   3  -2    3.27    0.65
   7   3  -2    2.53    0.76
  -5   6  -7    6.61    0.63
   5  -6   7    4.96    0.81
  -5  -2   9    4.70    0.83
   5   2  -9    4.86    0.62
  -5  -2   9    4.64    0.71
   7  -6   1    5.11    1.08
  -7   6  -1    4.49    0.65
  -7   6  -1    4.87    0.84
  -7   6  -1    5.54    0.57
  -1  -9   1   14.18    1.33
  -1  -9   1   15.87    1.42
  -5  -6   1   13.72    1.43
   5   6  -1   15.92    1.03
  -7   1  -3   15.98    1.47
   7  -1   3   15.73    1.41
   7  -1   3   14.32    0.93
  -7   1  -3   16.06    0.91
  -7   1  -3   15.31    0.98
  -5  -5  -1    2.95    1.22
  -2   7   4   20.37    1.22
   2  -7  -4   19.99    1.51
  -1  -2  -8   41.82    1.22
   1   2   8   43.23    1.32
  -1  -2  -8   37.27    2.03
   5   3  -9    3.62    0.60
  -5  -3   9    3.80    1.10
  -5  -3   9    1.40    0.69
  -2   3   8    1.10    0.39
  -2   3   8    1.75    0.63
   2  -3  -8    2.08    0.72
   2  -3  -8    3.56    1.03
   6  -6  -3    0.57    1.39
  -6   6   3    5.68    0.92
   6   5  -2    0.21    0.66
   6   5  -2    1.01    0.36
  -6  -5   2    2.04    0.66
  -3  -7   9    4.43    0.49
  -3  -7   9    4.07    0.79
   3   7  -9    4.82    0.57
  -3  -7   9    2.50    1.93
   0  -1  -9   21.79    1.33
   0   1   9   22.86    1.48
   0  -1  -9   24.12    1.75
  -3  -4  -5   24.91    1.67
  -3  -4  -5   26.12    1.42
   3   4   5   22.81    1.24
   3   4   5   24.68    1.26
   0   8   2   10.02    0.73
   0   8   2    8.09    0.68
   0  -8  -2   10.32    1.13
   2 -10   5    2.48    0.98
   2 -10   5    2.43    1.74
  -5   0  -6    0.81    0.39
  -5   0  -6   -0.60    0.69
   5   0   6   -0.04    0.56
   5   0   6    0.63    0.52
  -5   0  -6    0.89    0.51
   0   7 -10    0.90    0.35
   0  -7  10   -0.65    0.87
  -3   9  -7   22.03    1.15
   3  -9   7   18.57    1.05
   3  -9   7   19.33    1.57
  -3  -7  -1    3.13    1.40
  -3  -7  -1    1.73    0.68
  -4   2  -8   24.16    1.31
  -4   2  -8   28.81    1.56
   4  -2   8   23.66    1.37
  -4   2  -8   22.53    1.12
  -3   0  -8   35.74    1.89
   3   0   8   32.03    1.70
   3   0   8   31.39    1.53
  -3   0  -8   30.74    1.44
  -3   0  -8   31.88    1.64
   1 -10   3    0.18    0.36
   1 -10   3   -1.21    1.15
   1 -10   3   -0.55    1.34
   1   7   3   10.03    0.72
  -1  -7  -3   10.64    1.16
   1   7   3    9.05    0.70
  -1  -7  -3   13.07    1.02
  -7   6   0    5.64    0.69
  -7   6   0    6.40    0.98
   7  -6   0    5.74    1.27
  -7   6   0    6.67    0.58
   2 -10   3    4.64    0.55
  -2  10  -3    7.20    0.80
   2 -10   3    5.41    1.37
   0  -9   0   11.77    1.33
   0   9   0   10.46    0.76
  -1  -7  10   10.91    1.49
   1   7 -10   10.64    0.73
   0 -10   5    0.54    1.14
   0 -10   5    1.07    1.24
   0 -10   5    0.80    1.37
  -7   6  -2   12.81    0.87
  -7   6  -2   13.25    0.91
  -7   6  -2   15.32    1.20
   7  -6   2   12.08    1.10
  -6  -5   6   -0.22    1.61
  -6  -5   6   -0.42    0.68
   6   5  -6    1.26    0.58
   7   3  -5    0.76    0.70
  -7  -3   5    1.81    1.40
   7   3  -5    0.57    0.60
  -7  -3   5    0.04    0.62
   0 -10   4   -1.94    1.02
   0 -10   4   -0.19    1.11
   0 -10   4    0.12    1.19
   0 -10   4    1.68    0.41
  -6  -2   8    3.03    1.36
  -6  -2   8    2.28    0.69
  -1  -9   8    5.27    1.80
   1   9  -8    4.82    0.48
  -1  -9   8    5.89    1.36
  -4  -3  -5    2.74    1.09
   4   3   5    0.10    0.25
  -4  -3  -5    1.33    0.65
   4   3   5    2.16    0.65
   6   2   3   12.89    0.88
   6   2   3   14.49    1.29
  -6  -2  -3   14.14    0.97
   6   2   3   14.43    0.89
   7   2  -6    5.56    0.69
  -7  -2   6    5.98    0.78
  -7  -2   6    5.29    1.72
  -3  -3  -6   11.08    0.95
   3   3   6    9.20    0.88
   3   3   6   10.04    0.76
  -3  -3  -6   10.71    1.31
  -4  -4  -4   17.38    1.51
  -4  -4  -4   12.35    0.89
  -2  -9   7    5.62    1.81
  -2  -9   7    4.00    0.47
   2   9  -7    5.32    0.55
  -2  -9   7    3.75    1.30
   3  -7  -4   14.52    1.28
  -3   7   4   16.59    1.12
   3  -7  -4   11.78    0.86
  -4   5   6   17.15    0.97
   1 -10   6    5.39    1.24
   1 -10   6    8.29    1.52
   0   5   6    6.11    0.62
   0   5   6    4.73    0.49
   0  -5  -6    6.85    1.17
  -4   8   2    4.52    0.68
   4  -8  -2    4.39    1.50
  -1   3   8   14.55    1.04
  -1   3   8   11.88    0.78
   1  -3  -8   12.78    1.09
   1  -3  -8   11.22    1.28
   1  -3  -8    9.76    0.78
  -1   2 -10   20.87    1.13
  -1   2 -10   18.63    1.24
   1  -2  10   21.57    1.43
  -6  -1   8    0.10    0.57
  -6  -1   8   -0.04    0.89
  -5   2  -7    8.70    0.92
  -5   2  -7    8.80    0.69
  -5   2  -7    8.55    0.60
   5  -2   7    8.63    0.86
   5   1  -9    7.06    0.68
  -5  -1   9    4.81    0.88
  -5  -1   9    5.77    0.71
  -3  -5  -4    0.32    0.64
  -3  -5  -4    1.23    1.35
   3   1 -10    0.64    0.55
   3   1 -10    1.80    1.18
  -1   7   4    0.14    0.36
  -1   7   4    0.07    0.53
   1  -7  -4    0.22    0.94
   0  -1  10    0.96    0.86
   0   1 -10    2.09    1.04
   0   1 -10   -0.44    0.53
   0  -1  10    0.21    0.37
  -4  -6   9    5.17    1.98
  -4  -6   9   -0.40    0.66
   4   6  -9    0.15    0.49
   3  -3  -8    8.86    1.10
  -3   3   8    7.85    0.63
  -3   3   8   10.44    0.90
   5  -8  -1    9.50    1.43
  -5   8   1    9.15    0.98
   7  -1  -6   -0.02    0.64
  -7   1   6   -0.25    0.54
  -7   1   6   -0.74    0.93
  -7   1   6    0.28    0.42
  -6   4  -6    1.57    0.70
  -6   4  -6    0.20    0.32
  -6   4  -6    0.15    0.35
   4  -7   8    1.18    0.76
  -4   7  -8    2.19    0.53
   4   7  -8    4.00    0.60
  -4  -7   8    4.42    0.76
  -4  -7   8    6.44    1.65
  -3  -8   1   16.83    1.25
  -3  -8   1   16.33    1.76
  -2   9  -8    6.99    0.60
   2  -9   8    6.46    1.35
  -8   2   1    1.64    0.52
   8  -2  -1    2.03    1.27
  -8   2   1    2.59    1.48
   6   3   2   -0.36    0.15
   6   3   2   -0.30    0.45
   6   3   2    0.60    0.99
  -6  -3  -2    0.36    0.67
  -2   8  -9   11.61    0.87
   2  -8   9    9.95    1.12
  -6   2   7    5.00    0.60
  -6   2   7    4.75    0.45
   6  -2  -7    3.79    0.66
  -6   2   7    6.59    0.89
   4  -6  -5    3.68    0.90
  -4   6   5    3.12    0.67
  -3  -8   8    5.17    1.03
  -3  -8   8    3.10    1.67
   3   8  -8    2.98    0.49
   8  -1  -2    1.53    1.29
  -8   1   2    0.77    1.52
  -8   1   2    2.06    0.56
   0  -4  -7   17.10    1.25
   0   4   7   13.34    0.83
   0   4   7   14.19    0.98
   0  -4  -7   17.50    1.47
   7  -4  -4    2.89    1.20
  -7   4   4    1.20    0.44
  -7   4   4    1.34    0.94
  -7   4   4    0.99    0.38
   2  -5  10    6.56    0.86
  -2   5 -10    6.36    0.48
   5   4  -9    0.96    0.55
  -5  -4   9    1.18    0.65
  -5  -4   9    1.79    1.38
   6   1   4    0.70    0.43
   6   1   4    0.71    0.52
  -6  -1  -4    0.71    0.51
  -6  -1  -4   -0.11    0.60
  -4   9  -6    3.64    0.51
  -4   9  -6    4.18    0.89
  -5   7   3    4.03    0.79
   5  -7  -3    4.69    1.25
  -2  -8   9   -0.67    1.71
   2   8  -9    0.61    0.65
   2   8  -9    0.46    0.42
  -7   4  -4    0.34    0.56
  -7   4  -4   -1.30    1.38
  -7   4  -4    0.13    0.37
   0 -10   6    2.62    1.22
   0 -10   6    5.13    1.08
   0 -10   6    4.58    1.50
   0 -10   6    3.95    0.46
   0  -6  -5    5.89    0.94
   0  -6  -5    3.97    1.05
   0   6   5    5.78    0.50
   0   6   5    5.29    0.56
  -7   3  -4    4.76    0.67
   7  -3   4    5.87    0.93
  -7   3  -4    5.43    0.49
  -7   3  -4    7.16    1.57
  -4   4   7    0.66    0.36
   4  -4  -7    0.44    0.64
  -4   4   7    0.60    0.67
   8  -1  -1    4.05    1.23
  -8   1   1    2.13    1.66
  -8   1   1    2.96    0.60
  -6   5  -6    6.27    1.25
  -6   5  -6    4.28    0.40
  -6   5  -6    6.19    0.43
  -6   5  -6    6.47    0.73
   8  -2  -2    8.84    1.47
  -8   2   2    8.52    0.75
  -8   2   2    7.90    1.65
   8  -2  -2    7.41    0.64
  -2   4 -10    4.50    0.40
   2  -4  10    2.84    0.71
  -2   4 -10    5.57    0.68
  -2   4 -10    4.66    0.46
  -7  -3   1    4.84    0.72
   7   3  -1    7.05    1.02
   7   3  -1    4.26    0.69
  -1   7 -10    9.19    0.60
  -1   7 -10    9.97    0.85
   1  -7  10   11.24    1.06
   6   3  -8    2.74    0.69
  -6  -3   8    0.72    0.71
  -6  -3   8    3.35    1.70
  -2  -9   2    8.08    0.61
  -2  -9   2   10.19    1.56
  -2  -9   2    5.88    1.12
  -4  -3  10    1.71    0.95
   4   3 -10    1.27    1.32
   4   3 -10    1.11    0.51
   2 -10   6    3.55    1.57
  -2  10  -6    1.91    0.53
  -6   3  -6    3.18    0.45
   6  -3   6    0.69    0.70
  -6   3  -6    3.18    0.45
  -6   3  -6    4.74    0.76
  -6   3  -6    2.47    0.40
   2   4   6    4.47    0.52
  -2  -4  -6    4.29    0.80
  -2  -4  -6    6.51    1.23
   2   4   6    5.36    0.58
  -3  10  -4    1.80    0.72
   3  -7   9    1.64    0.90
  -3   7  -9    0.39    0.53
   7  -3  -5    6.37    1.04
  -7   3   5    5.40    0.53
  -7   3   5    4.87    0.46
  -7   3   5    5.49    0.85
  -3   2  -9    4.75    0.71
   3  -2   9    5.04    0.70
  -3   2  -9    3.76    0.72
  -3   2  -9    5.51    0.41
   4   8  -5    1.41    0.54
  -4  -8   5    0.48    1.22
   0 -10   3    8.14    1.18
   0 -10   3    9.25    1.30
  -2  -5  -5    4.11    1.14
   2   5   5    6.95    0.56
  -2  -5  -5    7.06    0.79
   2   5   5    8.12    0.63
  -7   6   1   -0.52    0.82
   7  -6  -1   -1.01    1.38
  -7   6   1   -0.13    0.43
  -4   1   9    2.26    0.75
   4  -1  -9    0.34    1.04
  -4   1   9    1.45    0.53
   4  -1  -9    1.39    0.63
  -4   9   0    7.74    0.82
   4  -9   0    6.84    1.40
  -4  -2  -6   14.16    1.31
   4   2   6   14.91    1.03
   4   2   6   15.68    0.94
  -4  -2  -6   18.58    1.13
  -8   2   0   -0.04    0.51
   8  -2   0   -2.60    1.34
  -8   2   0   -0.84    1.59
  -6   7  -5    4.40    0.44
  -6   7  -5    3.74    0.84
  -6   7  -5    4.45    0.61
   2 -10   2    1.40    1.46
   2 -10   2    0.62    0.35
  -2  10  -2    0.59    0.66
  -5   8  -6    0.05    0.78
  -5   8  -6    0.38    0.48
   4   8  -4    1.22    0.54
  -4  -8   4    2.31    1.45
  -4  -5  -3    9.39    1.36
  -4  -5  -3    8.73    0.83
  -6   8  -2   13.02    0.76
  -6   8  -2   14.55    0.86
   3 -10   3    1.38    1.21
  -3  10  -3    2.28    0.68
   8  -3  -1   -5.04    1.37
  -8   3   1    1.07    0.51
  -8   3   1   -1.63    1.39
  -3  -6  10    2.92    0.41
   3   6 -10    3.51    0.54
  -3  -6  10    5.40    1.64
   3   6 -10    3.36    0.72
   1 -10   2    2.60    1.51
  -1  10  -2    1.89    0.59
  -7   6  -3    1.49    0.49
  -7   6  -3    2.00    0.90
  -7   6  -3    1.62    0.65
  -6   0   8    2.25    0.83
  -6   0   8    1.26    0.55
   2  -9  -1    6.63    1.51
  -2   9   1    5.71    0.65
  -7   5   3   13.47    1.11
   7  -5  -3   11.99    1.62
  -7   5   3   11.59    0.72
  -7   5   3   11.39    0.73
  -8   1   3    6.93    0.62
   8  -1  -3    7.76    1.22
  -8   1   3    9.18    1.87
  -5   9  -3   14.64    0.85
  -5   9  -3   13.29    1.01
  -5   9  -3   13.83    0.80
  -5  -7   5   12.95    1.19
   5   7  -5   10.00    0.77
   5   7  -5   15.98    0.98
   7   1   2    7.26    1.17
   7   1   2    4.73    0.52
   4   4 -10    3.82    1.11
  -4  -4  10    1.37    1.22
   4   4 -10    2.36    0.59
  -5  -7   4    9.91    1.16
   5   7  -4    7.95    0.70
   5   7  -4    9.43    0.76
  -4  -2  10    2.78    0.91
   4   2 -10    3.03    1.25
   4   2 -10    3.61    0.64
  -8   0   2    6.83    0.74
  -8   0   2    8.62    1.78
   8   0  -2    7.08    1.19
  -8   3   0    6.12    0.55
   8  -3   0    7.90    1.45
  -8   3   0    6.10    1.40
   2   7 -10   -0.00    0.44
  -2  -7  10    0.44    1.54
  -5   2   8    0.03    0.52
  -5   2   8    0.20    0.43
   5  -2  -8   -1.28    0.61
  -5   2   8    0.94    0.73
  -3  10  -5    9.81    0.70
  -3  10  -5    9.12    0.90
  -6   8  -3    0.40    0.37
  -6   8  -3    0.84    0.41
  -5   7  -7   10.35    0.81
  -5   9  -2    9.15    0.64
  -5   9  -2    8.88    0.98
   5  -9   2    7.41    1.17
  -3  -2  -7    3.18    0.71
   3   2   7    1.56    0.69
  -3  -2  -7    3.39    1.17
   3   2   7    2.15    0.54
   4   8  -6    2.88    0.56
   4   8  -6    3.39    0.56
  -4  -8   6   -0.22    1.11
  -7   5  -4    2.75    0.40
  -7   5  -4    3.81    0.75
  -7   5  -4    0.01    1.16
  -6  -5   1    2.86    0.78
   6   5  -1    2.44    0.63
  -6   8  -1   10.18    0.99
   6  -8   1    9.23    1.27
  -6   8  -1    9.13    0.72
  -6   8  -1    8.67    0.50
  -7   2  -4    8.44    0.79
   7  -2   4    9.17    1.18
  -7   2  -4    9.04    0.65
  -7   2  -4    8.99    1.62
  -8   1   0    0.33    0.62
  -8   1   0   -0.03    1.31
   8  -1   0    0.64    1.35
   7   2   1    6.32    0.57
  -7  -2  -1    4.43    0.65
   7   2   1    6.18    1.11
  -8   0   3    1.65    1.62
  -8   0   3    2.14    0.62
   8   0  -3    1.69    1.15
  -5  -3  -4    1.97    0.99
   5   3   4    2.71    0.51
  -5  -3  -4    3.74    0.58
  -3  -6  -3    9.62    1.29
   2   0 -10    0.57    1.31
  -2   0  10   -1.06    0.79
   2   0 -10   -0.10    0.59
   2   3   7   25.31    6.16
  -2  -3  -7   23.02    1.49
  -2  -3  -7   26.58    6.49
   2   3   7   25.11    6.09
   2  -3  10    4.74    0.76
  -2   3 -10    4.88    0.71
  -2   3 -10    4.40    0.42
  -2   3 -10    4.97    0.50
  -8   3   2    3.20    0.49
   8  -3  -2    2.91    1.26
  -8   3   2    2.46    1.52
   8  -2  -3    8.41    1.41
  -8   2   3    6.27    0.56
  -8   2   3    5.48    1.42
   1  -9  -1    0.57    1.27
  -1   9   1    2.03    0.52
  -5   9  -4    2.40    0.40
  -5   9  -4    2.88    0.76
   6  -7  -2   10.51    1.53
  -6   7   2   10.65    0.89
  -8   0   1    2.38    1.43
   8   0  -1    6.62    1.19
  -8   0   1    8.11    0.71
   7   3  -6    7.85    0.79
  -7  -3   6    3.98    0.71
  -7  -3   6    5.35    1.61
  -5   0   9    4.98    0.59
  -5   0   9    5.97    0.84
   5   0  -9    5.39    0.71
  -5  -6   8    1.16    0.74
   5   6  -8    0.53    0.52
  -5  -6   8   -1.43    1.59
   7   0   3   -2.05    1.03
   7   0   3   -0.00    0.46
  -7   0  -3    2.60    1.34
   1 -10   7   -2.51    1.58
  -1  10  -7    0.55    0.53
   6   4   1    1.39    0.95
  -6  -4  -1    1.90    0.82
   6   4   1    0.82    0.43
   4  -7  -4    1.49    1.13
  -4   7   4    1.39    0.78
  -1 -10   5    4.67    1.17
  -1 -10   5    4.25    1.42
   3  -9  -1    5.65    1.51
  -3   9   1    5.60    0.65
   2   6   4   11.93    0.65
  -2  -6  -4    9.66    1.25
   0   3   8    1.54    0.64
   0  -3  -8   -0.25    1.10
   0  -3  -8    3.84    1.00
  -2   8   3   10.39    0.76
   2  -8  -3    8.88    1.34
  -6   6  -6   18.84    0.92
  -6   6  -6   18.36    1.25
  -1   0  10   12.69    1.06
   1   0 -10   14.42    1.22
   1   0 -10   16.50    0.86
  -2   2   9    5.60    0.55
   2  -2  -9    4.10    1.16
   2  -2  -9    5.62    0.69
  -2   2   9    7.17    0.80
   5   7  -6    0.47    0.47
  -5  -7   6    0.38    0.85
  -5  -7   6   -1.64    1.35
   5   7  -6    0.34    0.57
  -4  -8   3    0.94    1.51
   4   8  -3    0.90    0.55
  -6  -5   7    0.21    1.79
   6   5  -7    1.26    0.63
  -5  -7   3    0.87    1.13
  -6   0  -5    8.23    0.54
  -6   0  -5    7.27    0.75
  -6   0  -5    9.27    0.67
   6   0   5    6.88    0.72
   6   0   5    7.04    0.63
   1   4 -11    4.93    0.56
   1   4 -11    4.73    0.83
   5   2   5   19.87    0.85
   5   2   5   17.69    0.86
  -5  -2  -5   19.67    0.86
  -5  -2  -5   17.34    1.01
  -4  -7   0   -0.39    1.45
  -4  -7   0    1.37    0.67
  -7   2   6    1.42    0.84
  -7   2   6    2.08    0.55
   7  -2  -6    0.91    0.85
  -7   2   6    2.02    0.43
   3 -10   2    4.80    1.50
  -3  10  -2    7.18    0.83
  -5  -4  -3   10.05    1.14
  -5  -4  -3   10.41    0.80
   0  -7  -4   13.12    1.02
   0   7   4   12.06    0.71
   0   7   4   11.96    0.62
  -2   0  -9   21.37    0.76
  -2   0  -9   22.38    1.05
   2   0   9   21.68    1.12
  -2   0  -9   21.94    1.37
   2   0   9   20.31    0.89
   0 -10   7    6.90    1.30
   0 -10   7    7.20    1.58
  -4   3   8    6.22    0.78
  -4   3   8    6.42    0.60
   3   9  -5    9.50    0.66
  -3  -9   5    8.08    1.45
  -1 -10   4    9.28    1.45
  -1 -10   4   10.38    1.28
  -6   2  -6    6.53    0.50
  -6   2  -6    5.60    0.51
   6  -2   6    5.88    0.72
  -4   1  -8    1.49    0.38
   4  -1   8    1.02    0.60
   4  -1   8    1.40    0.67
  -4   1  -8    2.12    0.67
  -4   1  -8    2.23    0.81
  -2  -8  -1    8.13    1.45
  -2  -8  -1    6.50    0.88
   2   8   1    5.32    0.54
  -8   3  -1   11.52    0.64
   8  -3   1   13.48    1.46
  -8   3  -1   12.42    1.60
  -8   3  -1   11.98    0.72
   7   4  -4    0.10    0.63
  -7  -4   4    1.49    1.43
   7   4  -4    0.39    0.59
   5   6   0    0.96    0.60
  -5  -6   0    1.70    1.46
   1   5 -11    5.17    0.53
  -1  -5  11    6.32    1.02
   1   5 -11    5.54    0.67
  -2  -9   8    6.61    1.40
  -2  -9   8    1.74    1.97
   2   9  -8    4.46    0.52
  -8   2  -1    1.78    1.67
  -8   2  -1    3.56    0.61
   8  -2   1    6.58    1.41
  -1  -1  -9    0.03    0.76
   1   1   9   -0.57    0.75
  -1  -1  -9    1.16    1.25
   0  -9   9    5.86    1.60
   0   9  -9    0.43    0.31
   0   9  -9    1.29    0.61
  -6  -4   8    3.73    0.74
   6   4  -8    5.60    0.65
  -6  -4   8    4.15    1.62
  -1 -10   6   -0.90    1.24
  -1 -10   6   -0.57    1.37
  -1 -10   6   -1.03    1.62
  -3   8   3    1.57    0.70
   3  -8  -3    5.02    1.31
   7   4  -3    3.23    0.66
   7   4  -3    1.33    0.55
  -7  -4   3    2.99    0.76
  -8   4   0   12.70    0.72
  -8   4   0   10.63    1.41
   8  -4   0   14.71    1.35
  -1   2   9   -0.70    0.70
   1  -2  -9   -0.43    0.69
   1  -2  -9   -0.56    1.25
  -3  -9   4    6.01    2.13
   3   9  -4    7.18    0.61
  -5   9  -1    3.01    0.77
  -5   9  -1    3.74    0.46
   5  -9   1    5.39    1.26
   5   5  -9    0.27    0.60
  -5  -5   9    2.20    1.82
  -6   8  -4    1.54    0.78
  -6   8  -4    0.89    0.40
   6  -5  -5   12.36    1.36
  -6   5   5    8.34    0.53
  -6   5   5    8.36    0.53
  -6   5   5   10.54    0.99
   0 -10   2   12.76    1.39
   4   5 -10    1.93    0.50
  -4  -5  10    1.33    1.46
  -1  -9   0    6.69    1.14
  -1  -9   0    6.85    1.28
   1   9   0    5.14    0.50
  -7  -1   7    2.01    1.24
  -7  -1   7    1.77    0.72
   7   1  -7    1.90    0.67
  -5   1  -7   19.60    1.09
  -5   1  -7   17.48    0.68
  -5   1  -7   16.44    0.80
   5  -1   7   17.37    0.87
   5  -1   7   18.51    0.81
   2   4 -11    1.72    0.87
  -2  -4  11    3.71    1.03
   2   4 -11    1.07    0.45
   3   9  -6    1.12    0.47
  -3  -9   6    2.26    1.46
  -1  -8  -2    8.22    1.25
   1   8   2    6.54    0.57
  -1  -8  -2    6.88    0.86
   4   1 -10    5.41    1.36
   4   1 -10    5.35    0.73
  -1   8   3    7.52    0.64
   1  -8  -3   10.34    1.28
  -8   4   1    7.20    1.24
  -8   4   1    5.31    0.55
   8  -4  -1    6.02    1.89
   3  -2  -9    1.13    0.69
   3  -2  -9   -0.20    1.04
  -3   2   9   -0.04    0.65
  -3   2   9    0.41    0.51
   3   0 -10    4.36    0.69
  -3   0  10    4.62    0.81
   3   0 -10    2.45    1.39
   8  -1  -4   -0.44    1.06
  -8   1   4   -0.09    1.40
  -8   1   4    0.74    0.48
   8   0  -4    1.86    1.02
  -8   0   4    2.42    1.70
  -8   0   4   -0.14    0.55
  -1   1 -10   20.90    0.90
   1  -1  10   17.73    1.11
  -1   1 -10   21.45    1.25
  -6   4   6    1.16    0.41
  -6   4   6    0.38    0.78
   6  -4  -6    2.14    1.01
   6  -4  -6    2.14    1.01
  -6   4   6    1.19    0.39
   0   8 -10    0.15    0.63
   0  -8  10    1.27    1.32
   0   8 -10    0.35    0.34
   1  -9   9    2.15    1.39
  -1   9  -9    1.60    0.63
   3 -10   6    6.88    1.61
  -3  10  -6    7.53    0.60
   2 -10   7    4.36    1.70
  -2  10  -7    4.58    0.53
  -1  -3  11    0.97    0.93
   1   3 -11    3.62    1.11
   1   3 -11   -0.04    0.52
  -7   6   2    2.37    0.41
   7  -6  -2    3.43    1.54
  -6   8   0    0.57    0.49
  -6   8   0    0.25    0.85
   6  -8   0    2.82    1.17
   0   5 -11    3.67    0.46
   0   5 -11    3.25    0.68
   0   4 -11    0.88    0.44
   0   4 -11    0.12    0.66
   0  -4  11    0.38    0.82
  -8  -1   3    0.44    0.59
   8   1  -3   -1.84    0.98
  -8  -1   3   -0.92    1.49
   4   1   7   10.81    0.68
  -4  -1  -7   10.22    0.72
   4   1   7   10.29    0.79
  -4  -1  -7   13.24    1.16
  -4  -8   7    4.72    1.78
  -4  -8   7    4.06    1.17
   4   8  -7    2.19    0.58
   4   8  -7    2.23    0.58
   7   3   0    1.20    0.98
  -7  -3   0    1.82    0.68
   7   3   0    0.15    0.53
   8   1  -2   -0.12    1.20
  -8  -1   2   -0.40    0.61
  -8  -1   2   -4.04    1.62
   7   4  -5    2.20    0.63
  -7  -4   5   -1.28    1.63
   7   4  -5    1.60    0.62
   2  -7  10    8.96    0.86
  -2   7 -10    9.54    0.70
  -3   9  -8    1.44    0.50
   3  -9   8    1.55    1.37
  -4  -6  -2    3.79    1.46
  -7   0   7    0.59    0.61
  -7   0   7    3.67    1.27
   7   0  -7    0.65    0.70
   2   3 -11    5.83    0.61
   2   3 -11    4.81    1.16
  -7  -2   7    6.12    1.63
   7   2  -7    5.22    0.68
  -7  -2   7    2.80    1.78
   8   0   0    0.21    0.42
  -8   0   0   -0.53    1.52
   8   0   0   -0.47    1.40
  -8   0   0    0.53    0.60
   2   5 -11   -0.35    0.68
  -2  -5  11    0.49    1.16
   2   5 -11    0.60    0.42
   6   6  -4    2.28    0.49
  -6  -6   4    2.21    0.73
  -2  10  -1    0.99    0.63
   2 -10   1    1.78    1.47
  -5   9  -5    2.87    0.76
  -5   9  -5    3.26    0.46
  -8   4  -1    5.75    0.51
  -8   4  -1    5.56    1.41
   8  -4   1    7.73    1.34
  -8   4  -1    5.72    0.57
  -6   1   8    1.13    0.77
  -6   1   8    1.83    0.61
   6  -1  -8    2.94    0.76
  -6   1   8    2.98    0.45
  -8   3   3    8.50    0.59
  -8   3   3   11.31    1.39
   8  -3  -3    6.96    1.47
  -8   3   3    8.01    0.65
   4  -8   8    2.66    0.80
  -4   8  -8    2.83    0.50
   1   8 -10    6.20    0.51
   1   8 -10    6.89    0.72
  -1  -8  10    7.72    1.92
   5  -5  -6   -0.07    0.75
  -5   5   6    2.18    0.80
  -5   5   6    1.12    0.39
  -4   5  -9    2.49    0.62
   4  -5   9    1.41    0.75
   1   5   6   15.95    0.73
   1   5   6   14.42    0.77
  -1  -5  -6   18.21    1.04
  -1  -5  -6   17.35    1.43
  -7   7  -1   14.81    1.05
  -7   7  -1   12.22    0.66
  -7   7  -1   11.58    0.77
   7  -7   1   14.11    1.31
  -6  -6   5    0.78    0.81
   6   6  -5   -0.40    0.46
  -7   6  -4    2.76    1.15
  -7   6  -4    0.92    0.68
  -1 -10   3    3.52    1.36
  -1 -10   3    3.63    1.35
   1   9  -9    8.57    0.54
  -1  -9   9    8.66    1.81
   1   9  -9    9.28    0.75
   2   9  -1   -0.18    0.43
  -2  -9   1   -0.96    1.51
  -2  -9   1    0.99    1.09
  -8   1  -1    7.13    1.46
   8  -1   1    8.09    1.39
  -8   1  -1    6.71    0.71
  -7   7  -2   -0.30    0.53
  -7   7  -2    1.19    0.48
  -7   7  -2    0.05    0.86
   4  -9   7    2.99    1.12
  -4   9  -7    0.16    0.48
   6  -6  -4    4.70    1.36
  -6   6   4    2.44    0.90
   5  -8  -2    7.84    1.35
  -5   8   2    7.28    0.90
   7  -1   4    8.04    0.70
  -7   1  -4    7.45    0.71
   7  -1   4   11.20    1.31
  -7   1  -4    8.90    1.48
  -7   1  -4    8.21    0.56
   7   4  -2    2.60    0.60
   7   4  -2    4.84    0.85
  -7  -4   2    3.94    0.76
  -4   4  -9    1.91    0.46
   4  -4   9    4.00    0.83
  -5   5  -8    4.33    0.72
   5  -5   8    2.32    0.77
  -1  10  -1    9.35    0.69
   1 -10   1    8.43    1.78
   0   0 -10    2.09    1.20
   0   0  10    4.22    0.92
   0   0 -10    1.55    0.64
   1   6 -11    3.56    0.47
  -1  -6  11    2.03    0.99
   1   6 -11    2.80    0.63
   0  -9  -1   15.67    1.31
   0   9   1   14.24    0.71
  -1   8 -10    9.64    0.74
   1  -8  10   10.26    1.20
  -3  -8   0    9.07    1.52
  -3  -8   0    5.54    0.78
  -5  -1  -6   10.07    1.01
  -5  -1  -6   10.48    0.66
   5   1   6   10.77    0.67
   5   1   6   10.36    0.73
  -5  -7   7   -1.05    0.77
  -5  -7   7   -2.69    1.78
   5   7  -7    0.03    0.53
   5   7  -7    0.22    0.54
   3  -8   9   -0.14    0.82
  -3   8  -9    0.52    0.52
   3  -1   9   -0.43    0.66
  -3   1  -9   -0.00    0.98
  -3   1  -9   -0.22    0.34
  -3   1  -9    0.99    0.79
  -5   4  -8    2.53    0.72
   5  -4   8    2.55    0.73
  -5   4  -8    1.44    0.55
  -2  -2  -8    0.11    0.89
   2   2   8    0.68    0.76
  -2  -2  -8    3.14    1.37
   2   2   8    0.40    0.51
  -8   2   4    0.04    0.43
  -8   2   4    0.69    0.52
   8  -2  -4    0.49    1.15
  -8   2   4    3.49    1.40
  -5   6   5    0.14    0.71
   5  -6  -5    0.67    1.12
  -5  -5  -2   13.20    0.81
  -5  -5  -2   12.42    1.36
  -4  10  -4   13.19    0.91
  -4  10  -4   13.90    0.66
   1   4   7   -0.18    0.50
  -1  -4  -7    0.26    1.22
  -1  -4  -7    0.02    0.87
  -8  -1   4   -0.06    1.59
  -8  -1   4    1.60    0.59
   8   1  -4    1.99    0.95
   2  -2  10    1.49    0.74
  -2   2 -10   -0.85    0.84
  -2   2 -10    0.15    0.53
  -2   2 -10    0.07    0.34
  -4  10  -3    8.59    0.90
  -3  -9   3   -0.71    1.22
  -3  -9   3   -0.10    1.57
   8  -4  -2    0.29    1.30
  -8   4   2    0.40    1.09
  -8   4   2    1.01    0.48
  -5  -7   2    3.86    1.29
  -1 -10   7   -2.19    1.40
  -1 -10   7    0.98    1.59
  -1 -10   7    0.33    1.26
  -4  -7   9    3.37    2.14
  -4  -7   9    0.67    0.84
   4   7  -9    0.21    0.46
   0   6 -11    1.02    0.64
   0   6 -11    0.97    0.40
   0  -6  11    0.90    0.87
   3   8  -9    4.83    0.50
  -3  -8   9    5.12    1.07
  -3  -8   9    5.52    1.85
   0   3 -11   12.67    1.03
   0   3 -11   10.44    0.68
   0  -3  11   11.25    1.04
  -6  -6   3    2.43    0.86
   6   6  -3    2.13    0.68
   5  -4  -7    8.17    0.85
  -5   4   7    7.14    0.79
  -5   4   7    5.88    0.54
   1   6   5   10.99    0.69
  -1  -6  -5   10.14    1.19
   1   6   5    9.10    0.56
  -8  -1   1    5.49    0.74
   8   1  -1    5.92    1.25
  -8  -1   1    2.60    1.62
   8   1  -1    4.83    0.59
   3   1   8   23.22    0.92
   3   1   8   20.69    1.08
  -3  -1  -8   21.49    1.37
  -3  -1  -8   24.98    1.14
  -4  -8   2    5.63    1.40
   4  -9  -1    6.24    1.36
  -4   9   1    8.50    0.83
   4  -6   9    2.65    0.79
  -4   6  -9    4.88    0.71
  -6   3   7    3.03    0.43
   6  -3  -7    5.85    0.81
  -6   3   7    3.37    0.55
   3   9  -7    1.76    0.52
  -3  -9   7   -1.69    1.72
  -3  -9   7   -0.34    1.23
   2   7   3    2.57    0.49
  -2  -7  -3    1.53    1.44
  -2  -7  -3    2.75    0.74
  -7   7   0   17.03    0.87
  -7   7   0   17.92    0.71
   7  -7   0   18.96    1.53
  -3  10  -1   13.18    0.87
   3 -10   1   13.88    1.62
  -3  -7  10    5.26    1.89
   3   7 -10    3.59    0.56
   3   7 -10    3.00    0.76
  -8   3  -2    7.63    1.76
  -8   3  -2    7.50    0.57
   8  -3   2    8.61    1.35
  -8   3  -2    5.41    0.66
  -3  -7  -2    8.42    0.75
  -3  -7  -2    9.62    1.62
  -6   7  -6   10.22    0.99
  -6   7  -6    9.17    0.67
   6   6  -6    2.53    0.64
   6   6  -6    0.22    0.50
  -6  -6   6    0.48    0.64
  -6  -6   6    3.62    1.68
  -7   4   5    3.29    0.46
   7  -4  -5    4.77    1.21
  -7   4   5    2.81    0.85
   6   5   0    3.00    0.78
  -6  -5   0    1.25    1.14
  -4   8   3    6.78    0.74
   4  -8  -3    6.19    1.36
   5  -6   8    7.14    0.86
  -5   6  -8    6.09    1.61
  -7   7  -3    0.36    0.82
  -7   7  -3    1.34    0.51
  -7   4  -5    2.11    1.42
  -7   4  -5    2.11    0.71
  -2   5   7    8.63    0.80
  -2   5   7    6.54    0.52
   0  -2  -9   11.23    1.28
   0   2   9   14.64    0.98
   0  -2  -9   17.72    1.10
   2  -6  -6    4.34    0.98
  -2   6   6    3.90    0.65
   2  -9   9    2.57    1.17
  -2   9  -9    3.42    0.58
  -1  -2  11   -0.24    1.04
   1   2 -11    0.93    1.21
   1   2 -11    0.63    0.44
   3   4 -11    5.31    0.57
   3   4 -11    4.16    1.04
  -3  -4  11    5.84    1.22
   2   2 -11    3.94    1.37
  -2  -2  11    2.27    0.96
   2   2 -11    3.82    0.54
  -7   1   7    0.83    0.40
  -7   1   7    2.10    0.61
  -7   1   7    1.80    0.91
   7  -1  -7    2.12    0.68
   5  -8   7   12.08    1.16
  -5   8  -7   15.15    0.72
  -5   1   9    6.34    0.58
  -5   1   9    7.27    0.58
  -7   5   4    3.56    0.44
   7  -5  -4    4.77    1.44
  -4  10  -5    2.94    0.76
  -4  10  -5    3.27    0.46
   1 -10   8    8.71    1.93
  -1  10  -8    7.98    0.69
  -5   9   0    1.61    0.68
   5  -9   0    0.95    1.40
  -7  -3   7    1.93    1.98
  -7  -3   7    4.80    0.80
  -7  -4   6    1.06    1.81
  -7  -4   6    0.40    0.68
  -2  -6  11    0.06    1.28
   2   6 -11    0.81    0.49
   2   6 -11    1.01    0.79
  -6   8  -5    7.00    0.52
  -6   8  -5    8.64    0.88
  -4  10  -2    1.60    0.36
  -4  10  -2    2.20    0.78
   4 -10   2   -1.10    1.29
   0 -10   8    0.71    1.76
   0  10  -8    0.67    0.55
  -8   2  -2    9.66    1.69
  -8   2  -2   14.93    1.28
   8  -2   2   13.80    1.70
   3   3 -11    0.59    0.52
  -3  -3  11    3.50    1.06
   3   3 -11   -0.61    1.10
  -6   1  -6   11.74    1.17
   6  -1   6   13.74    1.21
  -6   1  -6   16.08    1.31
   6  -1   6   16.77    1.44
  -6   1  -6   12.93    1.05
  -8   4  -2    3.46    1.66
  -8   4  -2    2.71    0.46
   8  -4   2    2.56    1.27
  -8   4  -2    3.79    0.68
   3  -5  10    1.95    0.83
   5  -3   8    3.72    0.81
  -5   3  -8    1.93    0.57
  -1   5 -11    2.15    0.41
  -1   5 -11    4.06    0.75
  -4   3  -9    9.75    1.08
  -4   3  -9   11.29    1.08
   4  -3   9   11.08    1.17
   0   8   3    1.32    0.47
   0  -8  -3    2.92    0.95
  -8   5   0   15.50    1.72
  -8   5   0   13.27    1.11
   8  -5   0   10.97    1.45
  -8   0   5    3.07    0.68
  -8   0   5    4.92    1.86
   8   0  -5    3.92    0.96
  -7   3  -5   -0.50    1.44
  -7   3  -5   -0.85    0.71
  -7   3  -5   -0.27    0.34
  -4   2   9    5.00    0.72
   4  -2  -9    4.17    1.29
  -4   2   9    5.04    0.95
   4  -2  -9    6.30    0.87
  -3   5   7    0.81    0.63
   3  -5  -7    0.19    0.72
  -3   6   6    1.85    0.70
   3  -6  -6   -0.08    0.88
  -7   5  -5   13.86    1.79
  -7   5  -5   12.67    1.26
  -4  -6  10    1.86    1.66
   4   6 -10   -0.01    0.54
  -4  -6  10    0.29    0.69
  -6  -2   9    5.23    1.42
  -6  -2   9    3.46    0.81
   6   2  -9    5.06    0.78
  -1   4 -11    0.49    0.46
  -1   4 -11   -0.74    0.71
   1  -4  11    1.94    0.92
  -6  -3  -3   14.42    1.27
  -6  -3  -3   16.62    1.56
   6   3   3   11.44    1.02
   2   8 -10    0.99    0.44
  -2  -8  10    0.68    2.04
   2   8 -10    0.54    0.71
  -6  -2  -4   14.18    1.25
   6   2   4   10.61    1.00
  -6  -2  -4   12.67    1.24
   8  -5   1    8.14    1.47
  -8   5  -1    4.93    0.69
  -8   5  -1    7.41    1.55
  -8   5  -1    5.83    0.72
  -7   3   6    3.26    0.47
  -7   3   6    2.14    0.85
  -7   3   6    2.33    0.50
   7  -3  -6    4.28    1.02
   4   0 -10    7.80    1.53
  -4   0  10    5.77    0.98
   4   0 -10    7.01    0.85
   6  -8  -1    3.60    1.50
  -6   8   1   -0.69    0.78
   3 -10   7    1.39    1.57
  -3  10  -7    3.80    0.65
   5  -7  -4    8.25    1.46
  -5   7   4    8.09    1.04
   3  -4  10   12.64    1.28
  -3   4 -10   10.82    1.05
  -3   4 -10   11.16    0.95
   6   5  -8    5.78    0.81
  -6  -5   8    1.38    1.72
   8  -1  -5    1.84    1.04
  -8   1   5    0.69    1.57
  -8   1   5    1.81    0.51
  -1  -3  -8   14.10    1.73
  -1  -3  -8   11.64    1.26
   1   3   8   13.28    1.23
  -5  -3  10    4.40    0.81
   5   3 -10    3.53    0.66
  -5  -3  10    4.91    1.26
  -5  -3  10    4.91    1.26
  -7  -2  -2    5.06    0.85
   7   2   2    4.28    1.31
   0 -10   1    2.28    1.38
  -8  -2   3    1.00    1.54
   8   2  -3   -0.08    0.97
  -8  -2   3    0.12    0.71
   3   5 -11    2.13    0.52
   3   5 -11    1.92    0.86
  -3  -5  11    1.88    1.42
  -7  -1  -3    0.86    0.62
   7   1   3   -2.75    1.22
   7   1   3    0.37    0.46
   6  -7  -3    6.55    1.50
  -6   7   3    4.24    0.88
  -1   5   7   -0.43    0.36
  -1   5   7    1.28    0.59
   3  -6  10    1.23    0.78
  -3   6 -10   -0.11    0.56
  -4  -8   8   -1.52    1.12
  -4  -8   8   -2.07    1.89
   4   8  -8    2.12    0.57
  -2 -10   5    4.41    1.58
  -2 -10   5    1.20    1.49
  -1   6   6   10.02    0.99
   1  -6  -6   11.92    1.36
   8  -5  -1    7.61    1.58
  -8   5   1    2.46    1.10
  -8   5   1    5.20    0.64
   8   1  -5    3.90    0.92
  -8  -1   5   10.43    2.11
  -8  -1   5    4.42    0.78
   8   0   1    5.57    1.34
  -8   0  -1    4.89    1.57
   8   0   1    3.12    0.60
  -8   0  -1    3.28    0.76
  -2   4   8    0.57    0.38
   2  -4  -8    0.68    0.79
  -2   4   8   -0.24    0.61
  -1 -10   2   -0.41    1.37
  -6  -3   9    0.87    0.77
  -6  -3   9    1.77    1.46
   6   3  -9    2.84    0.65
  -7  -4   1    7.55    0.95
   7   4  -1    8.88    1.17
  -5  -2  10    1.37    0.87
   5   2 -10    1.92    0.60
  -5  -2  10    1.17    0.62
  -1   6 -11    8.33    0.77
   1  -6  11    7.84    1.07
   6   6  -2    4.90    0.77
  -6  -6   2    4.61    1.13
  -5   9  -6    4.98    0.65
   2  -9  -2   -0.11    1.43
  -2   9   2    1.74    0.59
   2  -7  -5    1.00    1.05
  -2   7   5   -0.61    0.57
   6  -4   7    9.27    1.09
  -6   4  -7    7.57    0.73
  -6   4  -7    8.43    1.04
  -1  -7  -4    0.32    0.76
   1   7   4    0.40    0.44
  -6   5  -7    6.95    0.89
   6  -5   7    4.44    0.91
   6   1  -9    2.37    0.63
  -6  -1   9    2.14    0.71
  -6  -1   9    3.38    1.02
  -5   3   8   -0.00    0.46
  -5   3   8    0.60    0.74
   5  -3  -8    1.64    0.72
  -5   3   8    1.19    0.45
  -8   3   4    6.41    0.75
  -8   3   4    5.43    0.72
  -8   3   4    9.44    1.41
   8  -3  -4    5.69    1.34
   2  -1 -10    2.02    1.37
  -2   1  10    1.78    0.76
   2  -1 -10    1.49    0.61
  -5  -6   9    1.15    0.78
   5   6  -9    3.86    0.67
  -5  -6   9    3.54    1.88
  -4   7  -9    7.46    0.80
   7  -7  -1    4.26    1.36
   2   9  -9    0.08    0.42
  -2  -9   9    0.48    2.00
  -2  -9   9   -2.11    1.46
  -2 -10   6    5.72    1.64
   8   2  -4    1.77    0.89
  -8  -2   4   -0.74    1.90
  -8  -2   4    1.78    0.63
  -8   4   3    5.85    1.26
  -8   4   3    7.20    0.75
   8  -4  -3   10.83    1.64
  -8   4   3    6.90    0.51
  -8  -1   0    8.20    1.64
   8   1   0    5.86    0.76
  -8  -1   0    6.85    0.79
   8   1   0    8.39    1.48
   8   2  -2    0.39    0.51
   8   2  -2    0.65    1.09
  -8  -2   2    0.64    0.67
  -8  -2   2    1.75    1.67
  -1  -7  11    3.03    1.39
   1   7 -11    1.25    0.44
   2 -10   8    4.39    1.67
  -2  10  -8    6.98    0.79
   0  -7  11    2.33    1.04
   0   7 -11    0.58    0.38
   7  -6  -3    6.62    1.58
   0   2 -11   22.48    0.81
   0  -2  11   19.50    1.79
   0   2 -11   21.55    1.27
   2  -8  10   -0.19    0.84
  -2   8 -10    0.57    0.58
  -3  -9   2    2.22    1.06
  -3  -9   2    1.87    1.67
  -3   4   8    5.11    0.83
   3   2 -11    0.09    0.53
   3   2 -11   -0.41    1.37
  -2 -10   4    0.55    1.53
  -2 -10   4    1.02    1.43
   3  -7  -5   11.63    1.40
  -3   7   5   11.70    1.11
  -5  -4  10    2.21    0.68
  -5  -4  10    1.20    1.37
   5   4 -10    1.24    0.58
  -4   0  -8    1.26    0.97
   4   0   8    0.93    0.65
   4   0   8    0.09    0.46
  -4   0  -8    0.45    0.70
  -3   9   2   10.15    1.06
   3  -9  -2   11.31    1.92
  -6  -4  -2    1.46    0.98
  -6  -4  -2    1.24    0.65
  -6  -1  -5    1.92    0.73
  -6  -1  -5    0.79    0.55
   6   1   5    0.32    0.50
   1  10  -8    3.48    0.53
  -1 -10   8    2.54    1.70
  -1 -10   8    4.68    1.51
  -8   1  -2    7.10    0.85
  -8   1  -2    3.58    1.51
   8  -1   2    7.58    1.50
  -1   1  10   10.87    1.17
   1  -1 -10   10.86    1.64
   1  -1 -10    9.19    0.95
  -6  -6   7    1.31    0.77
   6   6  -7    3.70    0.72
  -6  -6   7    3.79    1.90
  -7  -3  -1    1.91    0.71
   7   3   1    2.37    1.15
  -5   7  -8   19.10    1.52
  -8   5  -2    0.45    0.40
  -8   5  -2   -1.69    1.20
  -8   5  -2   -1.48    0.54
  -7   2  -5    0.86    0.65
  -7   2  -5   -0.65    1.42
  -7   2  -5    0.72    0.40
  -7   2  -5   -0.16    0.44
   5   7  -8    1.13    0.56
  -5  -7   8   -3.01    1.56
  -5  -7   8    3.74    0.93
  -3  -9   8    3.31    1.41
   3   9  -8    3.55    0.61
  -3  -9   8    4.32    1.87
  -7   7  -4    9.13    1.16
  -7   7  -4   11.02    1.03
  -5   0  -7    1.53    0.90
  -5   0  -7    2.58    0.52
   5   0   7    3.51    0.63
   5   0   7    3.91    0.74
  -4  -7  -1    5.73    0.89
  -4  -7  -1    7.13    1.63
  -4  10  -6   -0.00    0.42
  -4  10  -6   -0.77    0.73
  -2  10   0    2.06    0.63
   2 -10   0    9.63    1.91
   6  -2  -8    3.73    0.80
  -6   2   8    3.64    0.55
  -6   2   8    3.75    0.67
   1  -4  -8   21.02    1.83
  -1   4   8   20.85    1.72
   1  -4  -8   16.50    1.77
  -1   4   8   18.35    1.44
  -1   3 -11    1.39    0.45
  -1   3 -11    2.30    0.86
   1  -3  11   -1.11    0.79
  -4  -4  -5    3.70    0.70
  -4  -4  -5    4.66    1.54
  -5  -6  -1    2.69    1.45
  -1   9   2    4.32    0.69
   1  -9  -2    4.47    1.47
   3  -1 -10    2.66    1.25
   3  -1 -10    4.04    0.71
  -3   1  10    5.43    0.91
  -4  10  -1    2.38    0.68
   4 -10   1    3.32    1.57
   7   0   4    6.13    0.91
   7   0   4    7.69    0.81
   7   0   4    6.92    1.36
  -7   6  -5    8.73    0.90
  -7   6  -5   12.30    1.56
   5   7  -1    7.35    0.91
  -5  -7   1    1.30    1.41
  -3  -4  -6   17.80    1.93
  -3  -4  -6   13.19    1.25
   3   4   6   14.24    1.21
  -6   3  -7    3.55    0.86
   6  -3   7    3.09    0.76
  -6   3  -7    3.87    0.57
  -1   7   5    4.00    0.70
   1  -7  -5    5.60    1.14
  -1   0 -10    4.98    0.79
   1   0  10    4.65    1.02
  -1   0 -10    5.50    1.53
  -3   3 -10   14.85    1.32
  -3   3 -10   16.12    1.31
   3  -3  10   14.45    1.36
   6  -6   7   18.89    1.73
  -6   6  -7   20.07    1.61
  -8   2   5    1.01    0.45
  -8   2   5    0.58    0.51
   8  -2  -5    1.59    1.13
  -8   2   5    1.70    1.36
  -3  -5  -5    6.75    1.34
  -3  -5  -5   10.22    1.07
  -4   6   6    8.37    0.99
   4  -6  -6   13.75    1.39
   4  -5  -7    8.21    0.99
  -4   5   7    4.67    0.84
  -5  -1  10    0.54    0.77
   5   1 -10    0.61    0.59
   2   1   9   14.35    1.42
  -2  -1  -9   17.36    1.98
  -2  -1  -9   18.15    1.56
   2   1   9   13.87    1.20
   4   3   6    6.56    0.89
  -4  -3  -6    8.94    1.49
  -4  -3  -6   11.19    1.08
  -4  -8   1   -0.23    0.91
  -4  -8   1    2.33    1.77
  -2   1 -10   -0.01    0.69
  -2   1 -10    2.79    1.09
   2  -1  10   -1.25    0.72
  -2   1 -10    0.31    0.32
   6   4  -9    0.56    0.59
  -6  -4   9    5.60    1.90
  -6  -4   9   -0.74    0.72
  -6   9  -3    0.11    0.78
  -6   9  -3   -0.19    0.31
  -5   2  -8   16.38    1.54
   5  -2   8   14.33    1.27
  -5   2  -8   14.69    1.26
  -8   5   2    0.22    0.40
  -8   5   2   -1.96    0.88
   8  -5  -2    0.86    1.36
   1   9   1    1.65    0.43
  -1  -9  -1    3.11    1.16
   1 -11   5    0.34    1.45
   1 -10   0    6.50    1.65
  -1  10   0    5.52    0.77
   2  10  -7    3.25    0.60
  -2 -10   7    1.99    1.93
  -2 -10   7    3.20    1.56
  -3   7 -10    5.84    0.79
  -6   9  -2    6.75    0.88
  -4  -5  -4    6.23    0.87
  -4  -5  -4    6.41    1.46
  -2  -1  11    3.57    1.01
   2   1 -11    5.33    0.80
   2   1 -11    5.88    1.50
   7  -2  -7    1.36    0.88
  -7   2   7    0.45    0.38
  -7   2   7    0.19    0.44
  -7   2   7    0.89    0.82
   7   5  -4    1.98    0.66
  -7  -5   4    1.56    0.69
  -8  -2   5   -0.45    1.84
   8   2  -5    1.62    0.80
  -8  -2   5    0.30    0.71
   4  -2   9   17.20    1.52
  -4   2  -9   17.29    1.46
  -4   2  -9   19.24    1.64
  -2  -9   0    0.46    1.07
   2   9   0    0.36    0.44
  -2  -9   0    0.80    1.60
  -3  10   0    1.88    0.60
   3 -10   0    5.96    1.91
  -8   3  -3    0.18    0.41
  -8   3  -3    1.03    1.57
  -8   3  -3   -0.13    0.56
   3   6 -11    0.75    0.87
  -3  -6  11    0.26    1.47
   3   6 -11    1.33    0.52
  -7  -4   7   -1.16    1.91
  -7  -4   7    3.88    0.88
   0   9 -10    0.14    0.61
   0   9 -10    0.41    0.31
   0  -9  10    2.50    1.66
  -8  -2   1    9.36    1.11
   8   2  -1    9.19    0.94
   8   2  -1    9.30    1.39
   2   7 -11    2.17    0.65
  -2  -7  11    1.80    1.88
   2   7 -11    2.53    0.43
  -6   0   9    0.78    0.66
  -6   0   9   -0.29    0.84
  -7  -1   8   -0.09    0.60
  -7  -1   8    0.56    1.39
   7   1  -8    0.88    0.67
   1 -11   4    6.16    1.65
  -1   7 -11    7.69    0.87
   1  -7  11    7.13    1.17
   2 -11   5    1.20    1.58
  -8   4  -3    3.26    0.53
  -8   4  -3    4.04    1.64
  -8   4  -3    3.54    0.68
   2 -11   4   -0.91    1.55
  -1  -1  11    3.42    1.07
   1   1 -11    3.19    1.47
   1   1 -11    3.83    0.70
  -7  -2   8    0.58    0.67
  -7  -2   8    0.14    1.81
  -2  -8  -2    3.75    1.58
  -2  -8  -2    4.03    0.82
   4  -9   8    7.45    1.29
  -4   9  -8    7.62    0.78
  -7  -5   5    6.26    0.93
   7   5  -5    4.95    0.82
   7   5  -5    4.52    0.71
  -2 -10   3    0.44    1.39
  -2 -10   3    1.85    1.28
  -3  -3  -7    0.42    0.68
   3   3   7    0.17    0.58
  -3  -3  -7   -0.98    1.35
   5  -9  -1    8.26    1.52
  -5   9   1    6.45    1.05
   2  -3  -9    9.83    1.06
  -2   3   9   12.88    1.26
   2  -3  -9    7.25    1.25
  -2   3   9   11.06    0.96
   1 -11   6    7.54    1.89
   7   5  -3   -0.21    0.64
  -7  -5   3    1.09    0.78
   3  -9   9    0.30    1.17
  -3   9  -9    1.40    0.51
   3   0   9   -1.01    0.75
  -3   0  -9    1.30    1.19
  -3   0  -9    0.11    0.66
   0  -5  -7   11.68    1.32
   0   5   7    9.82    0.89
   0   5   7    8.28    0.86
  -6   8  -6   11.45    1.02
  -6   8  -6    9.88    1.19
  -4   7   5    0.83    0.70
   4  -7  -5   -2.06    1.09
  -5   8   3    0.05    0.78
   5  -8  -3    1.71    1.42
   5   5 -10    1.43    0.53
  -5  -5  10    2.59    0.71
  -5  -5  10   -3.05    1.74
  -1   9 -10    7.25    0.89
   1  -9  10    7.11    1.58
  -6   9  -4    9.91    0.87
   2  -8  -4    4.88    1.58
  -2   8   4    5.26    0.80
   0   6   6    2.44    0.54
   0   6   6    2.27    0.44
  -4  -3  11    0.08    1.14
   4   3 -11    0.58    0.54
   4   3 -11    1.94    1.47
   4  -4  -8   -0.64    0.64
  -4   4   8    1.77    0.64
  -1  -2  -9    1.20    1.35
  -1  -2  -9    2.38    0.87
   1   2   9    0.84    0.79
  -3  -6  -4    2.39    1.44
   5   8  -5    2.57    0.62
  -5  -8   5    0.30    1.23
   4   4 -11    0.42    0.52
  -4  -4  11   -0.30    1.14
   4   4 -11    4.73    1.29
  -8   0   6    2.52    0.65
   8   0  -6    4.72    0.95
  -8   0   6    3.97    1.89
  -1  -9  10    6.24    2.01
   1   9 -10    3.22    0.73
   1   9 -10    1.77    0.38
  -6   9  -1   15.78    1.25
  -6   9  -1   16.72    1.50
  -5  -3  -5   10.72    1.05
  -5  -3  -5   10.22    1.42
  -5  10  -3    8.04    1.02
  -8   2  -3    6.36    1.53
  -8   2  -3    4.16    0.71
   8  -2   3    3.02    1.35
  -5  -4  -4    0.14    0.58
  -5  -4  -4    1.43    1.38
  -8   6  -1   -0.87    0.99
  -8   6  -1   -0.47    0.53
  -8   6  -1   -0.46    0.54
   0 -11   5    2.86    1.47
  -8  -1   6    0.95    0.68
   8   1  -6   -0.24    0.88
  -8  -1   6    0.36    1.93
   4  -9  -2    0.51    1.61
  -4   9   2   -0.24    0.60
   3  -3  -9    0.52    0.65
  -3   3   9    1.94    0.75
  -3   3   9    0.34    0.39
  -6   5   6    0.71    0.74
   6  -5  -6    1.22    1.06
  -3  -8  -1   -2.89    1.68
  -3  -8  -1    0.49    0.84
  -6  -6   1    1.68    1.17
   6   6  -1   -0.82    0.65
   2 -11   6    5.64    2.00
  -2  -5  -6    2.20    0.81
  -2  -5  -6    2.09    1.58
  -7   0   8    1.64    1.13
  -7   0   8    0.68    0.64
   7   0  -8    2.50    0.69
   2  -5  11    7.64    1.05
  -2   5 -11    7.19    0.85
   3  -8  -4    2.34    1.52
  -3   8   4    0.56    0.69
   3   1 -11   -0.37    0.62
   3   1 -11   -0.12    1.26
  -3  -1  11   -0.04    0.84
   0  -1 -10    2.59    0.77
   0   1  10    2.71    0.78
   0  -1 -10    3.05    1.31
  -5  10  -4    0.61    0.76
  -5  10  -4   -0.07    0.37
   0  10  -9    1.43    0.66
   0 -10   9    1.93    1.71
  -8   6   0    4.47    1.13
  -8   6   0    1.81    0.52
   8  -6   0    5.54    1.56
   2 -11   3    7.77    1.55
  -2  11  -3    8.93    0.98
  -7   8  -2    2.10    0.40
  -7   8  -2    1.15    0.81
   4   9  -5    2.84    0.59
  -4  -9   5    2.38    1.49
  -7   7   2   -0.96    0.93
   7  -7  -2   -1.40    1.54
   1 -10   9    5.34    1.85
  -1  10  -9    4.55    0.78
  -5  -8   6    1.69    1.35
   5   8  -6    0.80    0.59
  -5  -8   4    4.02    1.40
   5   8  -4    2.01    0.59
  -6  -5  -1   13.11    1.63
   6   5   1   11.81    1.35
  -7  -4   0   -0.75    0.79
   7   4   0    3.81    1.14
  -6   0  -6   14.70    1.21
  -6   0  -6   12.50    1.22
   6   0   6   16.00    1.36
  -8   5  -3    2.89    0.73
  -8   5  -3    4.61    1.54
   4   2   7   10.18    1.07
  -4  -2  -7    6.96    1.43
  -4  -2  -7   10.45    1.05
  -3  -8  10    0.67    2.09
   3   8 -10    1.10    0.50
  -3  -8  10    0.61    1.02
  -6   8   2   10.74    1.16
   6  -8  -2   13.96    1.94
   1 -11   3    2.74    1.66
  -1  -8  -3   12.49    1.32
  -5   2   9    4.12    0.55
  -5   2   9    4.68    0.85
  -5   2   9    3.58    0.50
   1  -3  -9    2.10    0.77
   1  -3  -9    2.17    1.24
  -1   3   9    5.49    0.75
  -7  -3   8    0.35    0.68
  -7  -3   8    1.82    1.74
   0 -11   6   10.28    1.82
   0 -11   6    4.23    1.84
   4  -8   9   15.84    1.47
  -4   8  -9   13.10    0.87
  -1 -10   1   11.76    1.63
  -4  -9   6    3.49    1.31
   4   9  -6    4.03    0.65
   3 -10   8   -0.52    1.50
  -3  10  -8    1.40    0.54
  -6   6   5    8.33    0.95
   6  -6  -5   11.13    1.36
  -7   8  -1    4.37    0.59
  -4  -7  10    0.53    0.88
   4   7 -10    0.79    0.55
  -4  -7  10    1.68    1.82
  -2  -4  -7    8.51    0.95
  -2  -4  -7    8.67    1.71
   2   4   7    8.87    0.76
   8   1   1    0.79    1.34
  -8  -1  -1    0.03    0.72
   0 -11   4    2.72    1.43
  -7  -5   6    4.41    1.82
   6  -2   7    0.06    0.68
  -6   2  -7    1.22    0.49
   0  -4  -8    2.78    1.06
   0  -4  -8    1.65    1.28
   0   4   8    0.47    0.58
  -6   7  -7   10.04    0.80
   6  -7   7   11.54    1.11
   0  -9  -2    5.78    1.19
  -1   2 -11    1.40    1.16
  -1   2 -11    1.17    0.52
   1  -2  11    2.30    0.87
  -8   4   4    3.84    0.51
   8  -4  -4    4.67    1.47
  -8   4   4    3.21    1.00
  -8   1   6    3.63    0.59
  -8   1   6    3.75    1.70
   8  -1  -6    4.20    0.95
   2  -4  11   15.22    1.24
  -2   4 -11   16.43    1.12
  -2   4 -11   16.87    0.98
  -5  10  -2   14.05    1.11
   8   0   2    2.98    1.28
  -8   0  -2    3.17    0.68
   8   0   2    3.31    0.54
   4  -1 -10    0.24    0.62
  -4   1  10    1.20    0.72
   4  -1 -10   -0.64    1.45
  -3  11  -4    7.24    0.83
  -4  -6  -3    2.75    1.54
   4   2 -11    2.69    1.34
  -4  -2  11    0.93    0.88
   4   2 -11    1.61    0.60
  -7   1  -5    3.23    0.54
   7  -1   5    3.31    0.76
  -4  -8   9   -2.56    1.12
   4   8  -9    0.23    0.53
  -4  -8   9   -3.16    2.31
   8   3  -3    1.84    1.06
  -8  -3   3    2.38    0.70
   8   3  -3    0.70    0.67
  -6   4   7    1.27    0.42
   6  -4  -7   -0.77    0.87
  -6   4   7    1.92    0.79
  -8  -3   4   11.43    2.02
  -8  -3   4    7.04    0.77
   8   3  -4   10.83    1.06
  -2  -6  -5    7.39    1.55
  -7   8  -3   13.02    0.83
  -7   8  -3   14.54    1.16
  -8   6  -2    2.14    0.55
  -8   6  -2    3.10    1.16
   4   9  -4    0.40    0.55
  -4  -9   4   -1.86    1.37
  -1   8   4    1.77    0.56
   1  -8  -4    1.31    1.08
   0   8 -11    4.46    0.65
   0  -8  11    5.69    1.49
  -5   9  -7    8.35    0.70
   5  -9   7    8.02    1.20
   0   1 -11    4.13    1.31
   0   1 -11    4.92    0.61
   0  -1  11    3.56    0.89
   4   5 -11    0.88    1.07
   4   5 -11    1.15    0.52
  -4  -5  11   -0.48    1.59
  -4  10  -7    7.08    0.66
   4 -10   7    6.38    1.45
   5   2   6    4.54    0.59
  -5  -2  -6    7.39    0.74
   5   2   6    4.54    0.59
   5   2   6    5.08    0.61
  -5  -2  -6    4.26    1.15
   0 -10   0    3.39    1.47
   0  -7  -5   14.18    1.22
   0   7   5    8.80    0.74
   7  -5  -5   -3.57    1.41
  -3  -9   1    6.02    1.15
  -3  -9   1    4.26    1.78
   8  -3  -5   -0.27    1.26
  -8   3   5    0.65    0.45
  -8   3   5   -1.15    0.97
   3  -2  10    6.72    0.84
  -3   2 -10    7.29    0.99
  -3   2 -10    8.37    0.80
   5   0 -10    0.66    0.61
   5   0 -10    0.20    1.61
  -6  -6   8    0.79    0.75
  -6  -6   8    0.28    1.70
   6   6  -8    2.21    0.60
   2  10  -8    0.70    0.48
  -2 -10   8    2.65    1.89
  -2 -10   8    4.31    1.61
   1   8 -11    1.12    0.40
   1   8 -11    2.61    0.74
  -1  -8  11   -0.35    1.91
   7   5  -2    1.29    0.74
  -7  -5   2    2.05    0.73
  -7   7  -5   13.09    0.92
  -7   7  -5    9.94    1.20
   1 -11   7   -0.24    1.68
   1 -11   7    2.25    1.54
   5  -8   8   10.17    1.04
  -5   8  -8   11.72    0.81
  -5  -5  -3    6.08    1.50
  -5  -5  -3    6.03    0.69
  -8   6   1    6.99    1.07
   8  -6  -1    4.74    1.61
  -8   6   1    7.39    0.63
   7  -4  -6    7.54    1.23
  -7   4   6    5.99    0.49
   4 -10   0   12.20    1.82
  -4  10   0   14.15    1.07
  -8  -2   6    2.16    0.64
   8   2  -6    1.91    0.72
  -8  -2   6    5.27    1.90
  -5  10  -5    5.44    0.82
  -5  10  -5    4.19    0.46
   6   5  -9    1.21    0.54
  -6  -5   9   -1.96    1.92
  -6  -5   9    0.84    0.72
  -7   4  -6   15.52    0.89
  -7   4  -6   17.08    1.18
  -7   4  -6   18.86    1.70
   8  -5  -3   -0.89    1.47
  -8   5   3    0.88    0.38
  -8   5   3    2.14    0.89
  -6  -7   5    0.67    1.08
   6   7  -5   -0.74    0.59
  -3  11  -3   -0.39    0.73
   8   2   0    4.07    1.26
  -1 -10   9    4.57    1.99
  -1 -10   9    2.45    1.61
   1  10  -9    3.74    0.48
  -7   5  -6   11.87    0.95
  -7   5  -6   15.90    1.96
   3   9  -9    3.00    0.52
  -3  -9   9    0.00    2.03
  -3  -9   9    1.25    1.53
  -6   9  -5   13.32    0.82
  -3  -2  -8   10.35    1.04
   3   2   8    9.53    0.97
  -3  -2  -8    7.99    1.55
   3  -8  10    5.01    0.90
  -3   8 -10    3.97    0.60
  -6  -7   4   -1.37    1.24
  -4  -9   7    1.75    1.63
   4   9  -7    1.82    0.53
  -5  -8   7    1.94    1.18
   5   8  -7    0.57    0.56
  -5  -8   3    2.22    1.62
   5   8  -3    2.38    0.65
   8   3  -2   -0.81    1.18
  -8  -3   5    2.21    0.76
   8   3  -5    0.59    0.83
  -8  -3   5    1.27    1.68
  -7   8   0    9.17    0.98
   7  -8   0    5.71    1.39
   0 -11   7    2.64    1.70
   0 -11   7    3.90    1.46
  -6   9   0   13.12    1.08
   6  -9   0    9.78    1.50
  -2 -10   2    9.18    1.48
  -2 -10   2    4.29    1.69
   2  -9  10    1.72    1.43
  -2   9 -10   -0.04    0.54
  -6   1   9    0.53    0.58
  -6   1   9   -1.38    0.81
   2 -10   9    4.45    1.66
  -2  10  -9    2.22    0.58
  -7   6   4    1.94    0.96
   7  -6  -4    1.69    1.45
  -5  -7   9    1.74    0.88
   5   7  -9    2.70    0.60
  -5  -7   9    2.89    2.21
   4  -8  -4    8.96    1.45
  -4   8   4   11.89    1.02
   2 -11   7    4.60    1.83
  -2  11  -7    7.03    0.64
   5  -6  -6    0.74    1.05
  -5   6   6   -0.17    0.76
  -8   1  -3    1.54    0.60
   8  -1   3    1.92    1.45
  -8   1  -3   -0.13    1.69
  -5   5   7    3.41    0.73
   5  -5  -7    5.23    0.84
  -3  -7  11    2.01    2.15
   3   7 -11    0.11    0.49
   3   7 -11    0.61    0.73
  -6   7   4    1.41    0.75
   6  -7  -4    1.88    1.43
   0 -11   3    2.11    1.36
   1  -8  11    1.76    1.07
  -1   8 -11    1.45    0.57
  -6  -7   6   -0.43    0.79
   6   7  -6    2.48    0.56
  -7  -2  -3    1.52    0.71
   7   2   3    0.54    0.48
   7   2   3   -0.88    1.32
  -4   3   9    4.73    0.72
   2 -11   2    5.06    1.67
  -2  11  -2    7.89    0.82
   2   3   8    3.13    0.62
  -2  -3  -8    3.29    0.98
  -2  -3  -8    5.57    1.45
   3 -11   6    3.66    2.15
  -3  11  -6    2.89    0.46
   7  -1  -8    0.07    0.72
  -7   1   8    0.92    0.89
  -7   1   8    2.07    0.62
   2  -7  11    1.16    0.88
  -2   7 -11    1.19    0.61
  -2  -9  10    4.08    1.35
   2   9 -10    2.82    0.43
  -2  -9  10    2.35    2.10
  -5   1  -8   13.56    0.97
  -5   1  -8   11.92    1.05
   5  -1   8   14.76    1.08
  -3  -7  -3    9.88    1.62
  -3  -7  -3    8.54    0.89
  -5  -7   0    8.23    0.83
  -5  -7   0   10.57    1.86
  -7   3  -6    9.10    0.66
  -7   3  -6    9.12    0.66
  -7   3  -6    9.37    0.94
   7  -3   6    8.88    1.00
  -2   3 -11    6.91    0.89
   2  -3  11    8.47    0.97
  -2   3 -11    7.76    0.65
   5  -5   9    8.63    0.95
  -5   5  -9    8.87    0.88
  -5  10  -1    3.78    0.78
  -7   8  -4   12.12    1.19
  -7   8  -4   10.33    0.75
  -1  -5  12    5.45    1.05
   1   5 -12    2.49    0.80
   1   5 -12    2.07    0.46
  -4  -9   3    4.95    1.19
  -4  -9   3    4.14    1.70
  -4   1  -9   17.70    0.94
   4  -1   9   13.18    0.97
  -4   1  -9   14.69    1.23
  -3 -10   5    0.07    1.61
   2 -10  -1    1.23    1.74
  -2  10   1    3.84    0.62
   1 -11   2    1.26    1.88
   1   4 -12    3.71    1.06
   1   4 -12    3.21    0.47
  -8   6  -3   10.46    0.82
  -8   6  -3   12.26    1.42
  -8   2   6    0.07    1.24
  -8   2   6    1.87    0.54
   8  -2  -6    4.34    1.10
   3  10  -6   -0.49    0.48
  -3 -10   6    1.96    1.74
   7   3   2   11.33    1.54
  -7  -3  -2    6.91    0.87
   2   0 -11    7.99    0.77
   2   0 -11    7.62    1.65
  -2   0  11    8.18    1.03
  -5  -6  10    3.70    2.21
   5   6 -10    0.98    0.53
  -2  -7  -4    4.98    1.35
  -2  -7  -4    4.88    0.77
   6  -3  -8    4.66    0.77
  -6   3   8    2.97    0.58
  -6   3   8    3.69    0.83
  -7   3   7    1.73    0.46
  -7   3   7    2.00    0.86
   7  -3  -7    2.87    0.99
  -1 -11   5    3.92    1.39
  -1 -11   5    1.28    1.70
  -7  -1  -4    7.02    0.80
  -7  -1  -4    7.74    0.76
   7   1   4    4.83    0.62
   7   4  -8    0.22    0.61
  -7  -4   8   -1.77    0.70
  -7  -4   8   -3.50    1.95
  -8   4  -4    7.34    0.85
  -8   4  -4    4.29    1.65
   4  -5  10    9.80    1.07
  -4   5 -10    7.18    0.75
  -7   6  -6   14.85    1.63
  -7   6  -6   12.31    0.90
  -4  -8   0    0.63    1.69
  -4  -8   0   -0.92    0.84
   4   1 -11    2.78    1.42
   4   1 -11    5.05    0.69
  -7  -5   7    3.29    1.86
   7   5  -7   -0.87    0.55
   0  -3  -9    7.68    1.64
   0  -3  -9    9.05    1.06
   0   3   9    8.24    0.84
  -1 -11   6   -1.24    1.77
  -1 -11   6    1.45    1.55
  -5   6  -9    5.59    0.66
   5  -6   9    7.32    0.95
  -2  -8  11    4.94    2.07
   2   8 -11    1.39    0.42
   2  -2 -10    3.13    1.43
   2  -2 -10    3.72    0.67
  -2   2  10    2.38    0.70
  -2  -4  12    1.22    1.11
   2   4 -12    0.32    0.52
   2   4 -12    1.07    1.13
   5  -4   9   11.30    1.07
  -6  -7   3    6.75    1.36
   2   5 -12    0.69    0.91
   2   5 -12    1.36    0.43
  -2  -5  12    0.62    1.00
  -6  -3  -4    4.71    0.65
  -6  -3  -4    4.31    1.11
  -5   7   5    6.07    0.81
   5  -7  -5    8.09    1.37
  -8   3  -4    1.08    1.59
  -8   3  -4    3.17    0.67
   3 -10  -1    2.08    1.92
  -3  10   1    0.89    0.57
   4  -6  10    3.59    0.84
  -4   6 -10    5.32    0.68
  -4  -1  -8   -0.20    0.63
   4   1   8    0.99    0.62
   4   1   8    0.98    0.62
  -4  -1  -8    3.27    1.28
  -3  11  -2    4.37    0.74
   3 -11   2    6.57    1.71
   4   6 -11    0.86    0.55
  -4  -6  11   -0.08    1.84
   1   0 -11    4.75    0.67
  -1   0  11    4.00    0.94
   1   0 -11    3.71    1.56
  -2   0 -10    4.23    1.33
  -2   0 -10    5.07    0.81
   2   0  10    5.88    0.96
   5   1   7    1.33    0.59
  -5  -1  -7    2.23    1.05
  -5  -1  -7    1.63    0.66
  -2   9   3    0.15    0.57
   2  -9  -3    4.51    1.65
  -5   4   8    6.61    0.91
  -5   4   8    3.12    0.46
   5  -4  -8    4.78    0.75
   0   5 -12    0.98    0.73
   0   5 -12    0.65    0.39
  -8   6   2    6.46    1.05
   8  -6  -2    2.16    1.70
  -1  -6  12    0.88    1.19
   1   6 -12    0.22    0.71
   1   6 -12    0.79    0.41
  -9   2   1    4.15    0.68
  -9   2   1    3.79    1.91
   9  -2  -1    7.80    1.56
  -3 -10   4    1.13    1.59
  -3 -10   4    3.33    1.49
  -9   2   2    1.74    1.96
  -9   2   2    0.80    0.57
   9  -2  -2   -2.27    1.67
   0  -8  -4    9.28    1.22
  -5  10  -6   12.10    0.81
  -5  10  -6   12.37    1.05
  -1 -11   4    4.52    1.48
  -1  10   1    1.81    0.50
   1 -10  -1    1.64    1.70
  -3   2  10    5.87    0.87
   3  -2 -10    7.98    0.80
  -9   1   2    0.59    0.49
  -9   1   2    2.58    2.12
   9  -1  -2    3.50    1.56
  -6  -2  10    0.56    0.66
  -6  -2  10    1.01    1.40
   6   2 -10    2.38    0.57
   6   3 -10    1.76    0.64
  -6  -3  10    1.15    0.70
  -6  -3  10    4.09    1.51
   4  -4  10    2.52    0.78
  -8   5  -4   12.55    1.71
  -8   5  -4   11.52    0.90
   3   0 -11    0.44    1.45
  -3   0  11    1.94    0.78
   3   0 -11    2.05    0.63
   3  -9  -3    7.93    1.66
  -3   9   3    5.07    0.64
  -1  -5  -7    1.12    0.90
   1   5   7   -0.41    0.42
  -1  -5  -7   -0.40    1.58
  -6  -2  -5    0.27    0.59
  -6  -2  -5    0.91    0.88
  -5  -6  -2    1.39    1.45
   5  -9  -2    7.19    1.78
  -5   9   2    6.85    0.90
   8   3  -1    7.37    1.30
  -8  -3   6   -0.46    0.63
  -8  -3   6    0.90    2.27
   8   3  -6   -0.44    0.69
  -6  -4  -3    2.04    1.29
  -6  -4  -3    2.34    0.60
  -3 -10   7    3.49    1.90
   3  10  -7    1.07    0.44
   7   5  -1    4.95    1.00
  -7  -5   1    2.64    1.00
  -4  -7  -2    9.47    1.86
  -4  -7  -2    3.17    0.69
   1   1  10    4.29    0.95
  -1  -1 -10    1.95    1.44
  -1  -1 -10    4.76    0.77
  -6  -7   7    0.40    0.81
   6   7  -7    1.21    0.63
   0   4 -12   -0.65    0.43
   0   4 -12    0.36    0.86
   0  -4  12   -0.61    0.93
  -4  11  -4    5.95    0.78
  -6  -6   0    5.20    1.37
   6   6   0    4.18    0.84
   1 -11   8    4.33    2.12
  -1  11  -8    3.93    0.59
  -1   2  10    1.54    0.70
   1  -2 -10    0.68    0.70
   1  -2 -10    0.88    1.47
  -8  -1   7   -0.65    1.72
  -8  -1   7    2.42    0.68
   8   1  -7    0.80    0.73
  -6   1  -7    3.82    0.49
  -6   1  -7    3.29    0.84
   6  -1   7    4.13    0.62
  -1  -3  12    8.71    1.17
   1   3 -12    5.58    1.26
   1   3 -12    5.19    0.61
   9  -3  -1    9.18    1.59
  -9   3   1    7.25    1.85
  -9   3   1    4.19    0.63
   2   3 -12    2.49    1.17
   2   3 -12    2.29    0.58
  -6   8  -7    3.21    0.98
  -6   8  -7    2.49    0.59
   0  -6  12    2.32    0.94
   0   6 -12    2.28    0.64
   0   6 -12    1.25    0.41
  -9   1   1   -0.43    0.57
  -9   1   1    3.98    1.95
   9  -1  -1    1.66    1.54
  -6   5  -8    7.84    0.85
   6  -5   8    6.60    0.91
  -4  -9   8   -0.62    1.32
   4   9  -8    0.14    0.54
  -2  -9  -1    6.24    0.99
   7  -7  -3    5.36    1.68
  -7   7   3    4.25    0.83
  -1 -11   7   -0.00    1.59
   7  -8  -1    6.77    1.84
  -7   8   1    9.25    1.01
  -8   0   7    0.78    0.54
  -8   0   7   -0.12    1.83
   8   0  -7    1.47    0.77
  -9   1   3    0.97    0.63
   9  -1  -3    3.07    1.43
  -9   1   3    3.74    2.03
  -5  -8   8    1.44    1.03
   5   8  -8    3.10    0.55
  -5  -8   2    3.18    1.78
   0 -11   8    2.90    2.05
   0 -11   8    2.01    1.85
  -1   1 -11    6.44    1.24
   1  -1  11    6.63    0.98
  -1   1 -11    6.78    0.70
  -4  11  -5   -0.00    0.38
  -4  11  -5   -0.74    0.75
  -4  11  -3   11.78    1.02
  -8   7  -1    2.57    0.89
  -8   7  -1    4.03    0.54
   2   6 -12    3.48    0.52
  -2  -6  12    4.83    1.38
   2   6 -12    4.05    0.76
   3 -11   7    0.52    2.06
  -3  11  -7    0.50    0.48
  -9   2   0    5.60    1.76
   9  -2   0    4.69    1.46
  -9   2   0    4.22    0.63
  -7   2  -6    4.29    0.83
   7  -2   6    3.19    0.80
  -7   2  -6    3.91    0.50
  -6   4  -8    5.17    0.75
   6  -4   8    6.40    0.86
  -7  -4  -1    1.81    0.83
   7   4   1   -0.21    1.14
  -9   3   0    3.37    1.73
   9  -3   0    4.10    1.71
  -9   3   0    4.09    0.63
  -9   3   2    3.12    0.51
   9  -3  -2    0.59    1.58
  -9   3   2    5.25    1.82
  -2 -10   9   -5.04    2.17
  -2 -10   9   -0.09    1.58
   2  10  -9    0.43    0.44
   9  -2  -3    2.28    1.49
  -9   2   3    0.25    2.07
  -9   2   3    0.33    0.59
  -1   9   3    8.01    0.74
   1  -9  -3   11.82    1.47
  -6   9  -6    3.33    0.51
  -6   9  -6    2.41    0.94
   8   1   2    1.34    1.38
   5  -7   9    6.03    0.91
  -5   7  -9    7.76    0.72
  -7   0  -5   14.93    0.94
   7   0   5   13.32    0.98
  -7   0  -5   14.40    1.04
   4  -9   9    4.38    0.95
  -4   9  -9    6.87    0.63
  -8   2  -4    0.53    0.61
  -8   2  -4   -1.27    1.63
  -5  -3  11    1.69    0.62
   5   3 -11    2.03    0.61
  -5  -3  11   -0.40    1.12
  -1  -9  -2    2.94    1.13
   0 -11   2    9.42    1.71
  -6   6  -8    4.12    0.70
   6  -6   8    3.93    0.86
  -2   6   7    9.13    0.86
   2  -6  -7    8.64    1.09
  -4   7 -10    1.67    0.60
   4  -7  10    2.77    0.85
  -6  -1  10    2.80    0.70
   6   1 -10    1.35    0.70
  -6  -1  10    1.35    0.94
   5  -1 -10    1.16    0.71
  -5   1  10    2.14    0.80
   1   4   8    5.07    0.62
  -1  -4  -8    8.93    1.71
  -1  -4  -8    6.65    1.05
   6   4 -10   -0.44    0.57
  -6  -4  10    1.74    1.74
  -6  -4  10    0.83    0.69
   5  -3   9    3.29    0.76
  -8   7  -2    4.90    0.58
  -8   7  -2    7.59    1.12
  -8  -2   7   -0.15    0.60
   8   2  -7   -0.88    0.76
  -8  -2   7   -1.21    1.99
  -1 -10   0    8.23    1.47
  -9   0   2   -0.71    2.11
   9   0  -2    2.55    1.38
  -9   0   2    0.21    0.62
   8  -4  -5    2.53    1.44
  -8   4   5    1.94    1.00
  -8   4   5    1.90    0.42
  -3   1 -10    6.36    0.82
   3  -1  10    5.51    0.76
  -3   1 -10    8.15    1.34
  -7  -2   9    0.55    1.52
   7   2  -9    0.57    0.60
  -7  -2   9   -0.83    0.70
  -3   6   7   -1.48    0.65
   3  -6  -7   -1.51    0.84
   3   4 -12    4.42    0.58
   3   4 -12    4.96    1.26
  -3  -4  12    4.72    1.18
  -2   8 -11   -1.26    0.64
   2  -8  11   -0.55    0.89
  -6   9   1    1.27    0.75
   6  -9  -1    4.76    1.48
  -6   8   3   10.04    0.90
   6  -8  -3   12.05    1.63
  -4  10  -8    4.71    0.59
   4 -10   8    0.69    1.37
   9   0  -3    4.45    1.40
  -9   0   3    4.85    0.66
  -9   0   3    3.40    2.26
   2 -11   8    2.25    2.00
  -2  11  -8    0.93    0.48
  -8   7   0    1.38    0.90
   0 -10  10    1.27    2.16
   0  10 -10    1.66    0.68
  -2  -2  -9    6.11    1.01
  -2  -2  -9    5.16    1.53
   2   2   9    4.04    1.39
  -5  -4  11    1.54    0.69
  -5  -4  11    0.06    1.38
   5   4 -11    0.21    0.60
   8   2   1    0.76    1.35
  -8   5   4    3.47    0.93
   8  -5  -4    1.69    1.50
  -3  10  -9    2.69    0.58
   3 -10   9    3.86    1.42
  -3  -1  -9    3.30    1.53
   3   1   9    2.81    0.77
  -3  -1  -9    1.98    0.90
  -7   8  -5    0.24    0.49
  -7   8  -5    1.50    1.05
  -7  -6   5    1.49    0.78
   2 -11   1    1.67    1.71
  -2  11  -1    0.96    0.58
  -2   5   8    3.73    0.69
  -1  -7  -5    2.49    0.94
  -5  10   0    1.17    0.75
   5 -10   0   -0.34    1.48
  -4  -9   2    7.06    1.15
  -4  -9   2    4.36    1.93
  -7  -1   9    5.31    1.38
  -7  -1   9    1.47    0.66
  -6  -6   9    1.25    2.28
   6   6  -9    0.81    0.57
  -2   2 -11    2.78    1.16
  -2   2 -11    3.32    0.56
   2  -2  11    4.13    0.85
   8   4  -4    1.49    0.86
  -7   7  -6    1.67    0.66
  -7   7  -6    0.84    1.21
  -7  -6   4    1.66    0.94
   7   6  -4    1.89    0.64
   8   0   3    4.31    1.56
  -8   0  -3    6.92    0.73
   3  -5  11    1.05    0.80
   0  -9  11    7.23    1.77
   0   9 -11    0.60    0.61
   4 -10  -1   10.14    1.91
  -4  10   1   10.67    0.81
  -3  -5  12    0.50    1.45
   3   5 -12    2.03    1.12
   3   5 -12   -0.09    0.52
  -6  -7   2    2.85    1.29
   6   7  -2    2.71    0.75
  -3 -10   3    0.56    1.37
  -3 -10   3    2.05    1.65
  -5  -2  11    0.63    0.89
   5   2 -11   -0.16    0.58
   5   2 -11    4.47    1.54
  -1 -11   3    0.37    1.63
  -1  10 -10    3.00    0.64
   1 -10  10    7.07    1.93
   7  -2  -8   -0.07    0.75
  -7   2   8    2.50    0.90
  -7   2   8    1.15    0.54
   2  -7  -6   -0.11    1.00
  -2   7   6    0.08    0.58
   0   3 -12    0.97    0.51
   0   3 -12    0.70    1.12
   0  -3  12    0.65    0.97
  -3   5   8    7.32    0.74
   0   0 -11    1.04    0.54
   0   0  11    0.48    0.86
   0   0 -11   -2.53    1.43
   6   1   6    9.61    0.68
  -6  -1  -6   11.83    0.76
  -6  -1  -6    7.71    0.89
   9  -1   0    3.31    1.51
  -9   1   0    8.08    1.77
  -9   1   0    5.18    0.69
  -3  -9   0    5.35    1.13
  -3  -9   0    4.63    1.90
   5  -8  -4    2.11    1.46
  -5   8   4    3.47    0.80
  -1  -7  12    0.33    1.44
   1   7 -12    0.82    0.39
   1   7 -12    0.65    0.64
  -8   1   7    0.52    1.36
  -8   1   7    1.78    0.52
   8  -1  -7    0.55    1.02
  -4   3 -10    0.96    0.74
   4  -3  10    0.62    0.78
  -4  -8  10    1.26    2.06
  -4  -8  10    2.47    1.01
   4   8 -10    1.28    0.56
  -3   6 -11    1.57    0.72
   3  -6  11    3.47    0.78
  -2 -10   1    6.03    1.52
  -8   6  -4    8.80    1.38
  -8   6  -4    8.08    0.74
  -5   9  -8    3.54    0.58
   5  -9   8    4.03    1.62
  -3   7   6    3.18    0.71
   3  -7  -6    2.44    1.08
  -4   9   3    3.54    0.69
   4  -9  -3    3.73    1.56
   3   3 -12    2.50    0.54
   3   3 -12    3.66    1.46
  -9   4   1    5.82    0.56
  -9   4   1    6.88    1.76
   9  -4  -1    6.00    1.51
  -6  -5  -2    0.07    1.26
  -6  -5  -2    2.86    0.69
   7   3  -9   -0.13    0.56
  -7  -3   9    1.06    1.70
  -7  -3   9   -0.21    0.80
   9  -4   0    6.18    1.56
  -9   4   0   -0.48    1.61
  -9   4   0    0.21    0.47
  -3   9 -10    7.57    0.67
   3  -9  10    7.29    1.12
  -9   0   1   -0.09    0.63
   9   0  -1    0.89    1.48
  -9   0   1    1.30    1.99
   8   4  -3    4.12    1.02
  -9   1   4    4.07    1.26
   9  -1  -4    7.38    1.60
  -9   1   4    3.98    2.53
   4  -2 -10    1.19    0.72
  -4   2  10    0.86    0.72
   0  -7  12    6.12    1.19
  -1   5 -12    6.72    0.79
   1  -5  12    7.93    1.06
  -5   3   9    0.02    0.46
  -5   3   9    0.30    0.74
  -8  -4   5   -0.02    0.74
   8   4  -5    0.44    0.66
  -8   3   6    0.61    1.02
   8  -3  -6    4.29    1.20
  -8   3   6    1.31    0.45
  -4  11  -6    0.56    0.44
   4 -11   6    0.53    1.85
  -4  11  -2    5.19    0.82
  -2  -8  -3   -0.28    0.76
  -3 -10   8    4.69    1.76
   3  10  -8    2.13    0.81
  -6   2   9    0.37    0.54
   1   9 -11    0.09    0.65
  -1  -9  11   -0.40    2.18
   1   9 -11    0.57    0.37
   1 -11   1    7.42    1.84
  -1  11  -1    5.14    0.62
  -9   3  -1   -0.36    1.97
  -9   3  -1    0.30    0.57
   9  -3   1   -1.29    1.66
   9  -3  -3   -1.56    1.58
  -9   3   3   -0.84    0.49
  -9   3   3   -0.79    1.74
  -3  -8  -2   -0.33    1.50
  -3  -8  -2   -0.01    0.77
  -3  11  -1    6.03    0.74
   3 -11   1   11.50    1.74
   6  -3   8    5.66    0.76
  -1   6   7    0.43    0.53
  -7  -6   6    0.17    0.76
   9   0  -4    2.74    1.50
  -9   0   4    4.37    2.10
  -9   0   4    2.28    0.63
   0 -10  -1    1.85    1.45
  -2  -2  12    2.37    1.04
   2   2 -12    3.17    0.66
   2   2 -12    2.06    1.65
  -1   6 -12    3.72    0.69
   3   9 -10    0.07    0.49
  -3  -9  10    2.18    1.50
  -3  -9  10    1.95    2.57
  -6  10  -3    2.17    1.03
   1  10 -10    0.14    0.35
  -1 -10  10    0.70    2.18
   1  10 -10    0.63    0.60
  -8   7  -3    6.19    1.14
  -8   7  -3    5.22    0.65
  -4   0  11    1.71    0.76
   4   0 -11    2.74    1.83
   4   0 -11    0.95    0.64
   3  -4  11   -0.24    0.71
  -3   4 -11    0.54    0.73
  -7  -5   8   -1.12    0.78
   7   5  -8    2.27    0.58
  -7  -5   8    0.24    2.01
   1  -9  11    0.74    1.40
  -1   9 -11   -1.43    0.57
   1  -9  11    0.74    1.40
  -1 -11   8    5.26    2.39
  -1 -11   8   -0.06    1.87
   3   8 -11    0.41    0.45
  -3  -8  11    2.06    2.18
  -3  -8  11   -0.13    0.98
   1   2 -12    4.70    0.62
  -1  -2  12    3.83    1.03
   1   2 -12    6.39    1.39
  -9   2  -1    2.03    0.58
   9  -2   1    2.05    1.72
  -9   2  -1    1.19    1.76
   0   2  10    4.99    0.83
   0  -2 -10    6.52    1.51
   0  -2 -10    4.23    0.80
  -7  -6   3    1.23    0.91
   7   6  -3    1.12    0.70
  -6   7  -8    2.50    0.68
   6  -7   8    4.07    1.51
  -1   5   8    7.49    0.73
   1  -5  -8    9.30    1.10
  -4  -4  -6    3.88    1.67
  -4  -4  -6    1.41    0.67
  -6  -7   8    1.08    0.83
   6   7  -8    1.58    0.59
   5   5 -11    1.63    0.62
  -5  -5  11    0.55    0.82
  -5  -5  11    6.39    1.87
  -8   6   3    2.35    0.94
   8  -6  -3   -0.58    1.54
  -9   2   4    1.96    0.55
  -9   2   4    4.16    1.79
   9  -2  -4    1.05    1.35
  -1   4 -12    5.83    0.53
  -1   4 -12    4.97    0.86
   1  -4  12    3.92    1.45
  -8   7   1    5.08    0.96
   8  -7  -1    1.85    1.72
  -9   4   2    4.05    1.23
   9  -4  -2    9.37    1.83
  -9   4   2    7.50    1.61
  -7   9  -2    2.78    0.83
  -4   6   7    1.21    0.66
   4  -6  -7    2.44    0.85
  -6  10  -4    6.38    0.84
  -4  -5  -5    3.28    0.72
  -4  -5  -5    5.24    1.81
  -6  10  -2    0.38    0.77
  -7   0   9    1.66    1.11
  -7   0   9    1.64    1.11
  -7   0   9    1.80    0.60
  -4  -7  11    0.47    0.75
  -4  -7  11    0.60    2.11
   4   7 -11    0.73    0.56
  -9   4  -1   -1.67    1.73
  -9   4  -1    0.47    0.47
   8   3   0    1.42    1.30
  -8  -3   0    4.53    0.75
   2   7 -12    1.36    0.77
  -2  -7  12    0.54    1.88
   2   7 -12    1.71    0.47
   5 -10   7    5.53    1.56
  -5  10  -7    4.67    0.52
   8   3  -7    0.31    0.72
  -8  -3   7   -2.17    2.31
  -8  -3   7    0.49    0.68
   1  -7  -6    9.85    1.05
  -1   7   6   10.47    0.71
  -3   7 -11    3.91    0.64
   5   0   8   12.94    3.67
  -5   0  -8   11.88    0.76
  -5   0  -8   11.45    1.16
  -9  -1   3    3.38    0.71
  -9  -1   3    3.19    1.99
   9   1  -3    4.12    1.33
   2  -4  -9    6.16    0.84
  -2   4   9    4.28    0.65
   3   6 -12   -0.09    0.47
   3   6 -12   -0.10    0.91
  -3  -6  12   -3.21    1.58
  -5  -7  10    1.26    0.85
  -5  -7  10   -0.13    2.02
   5   7 -10    1.23    0.57
  -6   0  10    0.50    0.63
   6   0 -10    1.61    0.65
  -6   0  10    0.70    0.87
   1   3   9    3.62    0.65
  -1  -3  -9    3.26    1.69
  -1  -3  -9    2.71    1.05
   7  -5  -6    9.42    1.60
  -7   5   6    3.58    0.88
  -2 -11   6    2.46    1.94
  -2 -11   6    3.10    1.67
  -3  -5  -6    7.35    0.77
  -3  -5  -6    7.59    1.77
   6   5 -10    0.09    0.54
  -6  -5  10    1.15    0.78
  -6  -5  10   -0.13    1.99
  -2 -11   5    4.43    1.52
  -2 -11   5    4.81    1.88
   6  -6  -6   10.69    1.48
  -6   6   6    7.05    0.86
   3  -4  -9    1.48    0.72
  -3   4   9    1.73    0.79
  -8  -4   2    2.26    0.80
   8   4  -2    1.18    1.05
  -9  -1   2    0.79    0.69
   9   1  -2   -1.82    1.56
  -8   1  -4    1.01    0.64
  -4   5   8   -0.69    0.63
   4  -5  -8    1.65    0.81
   6  -5  -7    0.07    1.06
  -6   5   7    0.25    0.76
   5   1 -11    0.51    1.78
  -5  -1  11    1.47    0.79
   5   1 -11    0.96    0.69
   0  -9  -3    0.14    1.28
   4  -7  -6    5.04    1.33
  -4   7   6    2.79    0.68
  -4   8 -10    8.65    0.67
   2  -8  -5    3.78    1.31
  -2   8   5    3.30    0.63
  -4   0  -9    3.96    1.32
   4   0   9    4.70    0.78
  -4   0  -9    5.62    1.38
  -5   8  -9    2.58    0.57
  -2  10 -10    1.95    0.62
   2 -10  10   -1.02    1.79
  -4  -9   9    3.12    1.38
  -4  -9   9    1.07    2.35
   4   9  -9    1.49    0.47
  -7   6   5    0.92    0.81
   7  -6  -5   -1.21    1.44
   8   4  -6    0.33    0.72
  -8  -4   6    1.73    2.13
  -8  -4   6    1.13    0.70
  -5  -7  -1    1.94    0.70
  -5  -7  -1    8.65    1.70
  -3  -2  12    2.11    0.93
   3   2 -12   -2.25    1.52
   3   2 -12    0.09    0.54
  -7   9  -1    0.81    0.91
  -3  -4  -7   -2.69    1.67
  -3  -4  -7    0.14    0.90
  -7  -5   0    1.42    1.12
   7   5   0    1.99    1.02
   7  -8  -2    3.39    1.84
  -7   8   2    3.41    0.86
  -3   8   5    4.00    1.32
   3  -8  -5    3.54    1.34
  -9  -1   4    0.35    0.60
  -9  -1   4   -5.31    2.38
   9   1  -4   -1.03    1.21
  -4  -3  -7    6.24    0.75
  -4  -3  -7    4.63    1.67
  -1  11  -9    5.92    0.68
   1 -11   9    5.88    2.03
   7   4  -9    1.58    0.65
  -7  -4   9   -1.09    2.14
  -7  -4   9   -0.38    0.69
  -9   0   0    3.33    0.68
   9   0   0    5.96    1.39
  -5  -4  -5    5.44    0.69
  -5  -4  -5    2.78    1.50
   1  -7  12    0.21    0.91
  -5   2  -9    0.09    0.66
  -5   2  -9    0.26    0.83
   5  -2   9    1.92    0.74
  -8   4  -5    5.47    1.89
  -8   4  -5    4.06    1.41
   7  -1   6    0.24    0.57
  -7   1  -6    0.47    0.42
  -3  11  -8    3.74    0.59
   3 -11   8    5.76    1.96
   7  -5   7    0.35    0.85
  -7   5  -7   -0.01    0.82
   2  -1 -11    1.06    0.60
   2  -1 -11    0.17    1.42
  -2   1  11    1.92    0.76
   0 -11   9   -0.76    1.62
   0 -11   9   -3.01    2.47
  -5  -8   9   -0.00    2.29
   5   8  -9    1.47    0.54
  -5  -8   9    2.19    1.32
  -5  -8   1    0.02    0.91
  -5  -8   1    2.17    1.75
   7  -4  -7    3.01    1.19
  -1  -8  -4    0.23    1.00
  -3  -6  -5    1.20    0.73
  -3  -6  -5   -1.75    1.51
  -9   1  -1    4.70    0.64
   9  -1   1    3.13    1.54
  -9   1  -1    5.29    1.76
  -2 -11   7    0.47    1.50
  -2 -11   7    1.15    1.78
  -7   4  -7    3.92    0.81
   7  -4   7    0.65    0.77
  -8   5  -5    8.10    0.78
  -8   5  -5    6.44    1.71
   7   6  -7    0.34    0.64
  -7  -6   7   -1.51    0.75
   8  -2  -7    3.60    1.00
  -8   2   7    2.23    0.79
  -8   2   7    5.24    1.20
  -9   5   0    0.31    0.44
  -9   5   0    1.34    1.53
  -4  -6  -4    1.26    1.42
  -4  -6  -4    2.70    0.68
   2   9 -11    1.27    0.45
   2   9 -11    1.74    0.73
  -2  -9  11   -0.26    2.38
  -7   9  -4    8.18    1.02
  -5  -3  -6    4.35    0.63
  -5  -3  -6    6.82    1.31
  -4  -8  -1    4.02    1.39
  -4  -8  -1    3.22    2.10
  -6  10  -5    7.93    0.90
   0   2 -12    2.95    1.16
   0  -2  12    2.31    1.07
   0   2 -12    2.07    0.51
  -1   4   9    1.79    0.56
   1  -4  -9    2.70    0.88
  -2 -11   4    0.76    1.82
  -2 -11   4    2.92    1.84
  -2  10   2    2.40    0.59
   2 -10  -2    6.43    1.69
  -6  10  -1    5.60    0.80
  -9   0   5    0.45    0.63
   9   0  -5    0.78    1.23
  -9   0   5   -1.32    2.12
   0 -11   1    4.24    1.86
   6  -7  -5    2.45    1.63
  -6   7   5    2.33    0.87
  -1 -11   2   -2.45    1.63
  -3 -10   2    2.51    1.73
  -3 -10   2    0.69    1.26
  -3   3 -11    3.29    0.90
   3  -3  11    2.02    0.70
   4 -11   7   10.50    1.87
  -4  11  -7    8.99    0.60
  -5  -5  -4    1.00    0.64
  -5  -5  -4    1.94    1.54
  -9   1   5    0.59    0.52
  -9   1   5    7.26    1.94
   9  -1  -5    3.10    1.35
  -4  11  -1   -0.00    0.64
  -4  -4  12   -0.73    1.30
   4   4 -12    0.61    0.53
   4   4 -12    2.88    1.31
  -3   1  11    0.64    0.65
   3  -1 -11    3.14    0.62
   3  -1 -11    1.27    1.52
  -6   0  -7    3.78    1.06
  -6   0  -7    5.27    0.63
   6   0   7    4.78    0.65
  -7  -2  -4   -0.09    0.79
  -7  -2  -4    0.82    0.55
  -8   3  -5    9.37    1.98
  -8   3  -5    9.35    0.90
  -9   5   1   -0.26    1.53
   9  -5  -1    2.54    1.56
  -9   5   1    0.85    0.45
  -7  -3  -3    4.35    0.91
  -7  -3  -3    2.37    0.71
   7  -6   7    0.82    0.87
  -7   6  -7    1.07    0.71
  -1   3 -12    3.60    0.50
  -1   3 -12    5.24    1.15
   1  -3  12    1.65    0.88
  -9   3  -2    2.96    0.61
  -9   3  -2    2.31    1.73
  -9   3   4    1.56    0.50
   9  -3  -4   -0.20    1.44
  -9   3   4   -2.57    1.63
   5   9  -5    0.61    0.53
  -5  -9   5    1.96    1.69
  -6   9  -7   -0.30    0.43
  -6   9  -7   -0.70    0.84
   3 -10  -2    5.82    1.75
  -3  10   2    2.93    0.65
   7   6  -2    0.48    0.81
  -7  -6   2   -0.01    1.05
  -4   2 -10    2.43    0.69
  -4   2 -10   -0.59    0.98
   4  -2  10    1.11    0.68
  -6   4   8    3.36    0.85
   6  -4  -8    2.21    1.05
  -5  11  -4    2.43    0.76
   5   9  -6    0.19    0.57
  -5  -9   6    1.72    1.47
  -9  -1   1    1.20    0.69
   9   1  -1    3.29    1.50
  -9   4   3   -0.14    1.64
  -9   4   3   -0.31    0.44
   9  -4  -3    0.25    1.44
  -8   7  -4    3.46    0.68
  -8   7  -4    2.96    1.21
  -9   5  -1    0.75    1.54
  -9   5  -1    2.61    0.48
  -1   1  11    2.59    0.83
   1  -1 -11    3.57    0.69
   1  -1 -11    2.24    1.62
  -6  -7   1    2.43    1.34
   6   7  -1   -0.43    0.67
   0  -8  12    4.11    1.55
   0   8 -12    4.11    1.36
  -1  -8  12    2.43    1.91
  -6  -6  -1    2.68    1.50
  -6  -6  -1    4.73    0.70
  -6   2  -8    3.21    0.61
   6  -2   8    3.40    0.76
   1  -8  -5    0.12    1.23
   4   3 -12    0.79    0.53
   4   3 -12   -0.98    1.36
  -4  -3  12    1.22    1.14
  -9   4  -2    2.26    0.62
  -9   4  -2    1.26    1.71
  -5  11  -3    4.09    1.41
   2  -9  11    3.35    1.33
  -2   9 -11    1.59    0.60
  -7   8  -6    0.13    0.54
  -7   8  -6    1.63    1.30
   8   1  -8   -0.25    0.78
  -8  -1   8    6.23    2.03
  -8  -1   8   -0.80    0.59
   2  10 -10    3.07    0.46
  -2 -10  10    3.43    1.59
  -2 -10  10    1.69    2.65
  -4  -9   1    1.82    2.08
  -4  -9   1    3.98    1.58
  -2  11  -9    0.79    0.60
   2 -11   9    0.63    1.88
   7  -7  -4   10.17    1.69
  -7   7   4    6.26    0.86
  -6   9   2    4.86    0.88
   6  -9  -2    1.73    1.64
  -4   4   9    5.67    0.88
   5 -10  -1    1.43    1.61
  -5  10   1    5.06    0.75
  -3 -10   9    2.54    1.68
   3  10  -9    1.74    0.46
   5  -9  -3    0.11    1.67
  -5   9   3    1.28    0.70
  -3  -3  -8    7.35    1.67
  -3  -3  -8    4.92    0.96
   2 -12   5   -1.74    2.16
  -2  -1 -10    5.94    0.95
  -2  -1 -10    6.16    1.57
   2   1  10    5.98    0.94
  -4  -5  12   -0.95    1.70
   4   5 -12   -0.56    1.35
   4   5 -12    0.44    0.51
   1   0  11    5.90    0.97
  -1   0 -11    6.15    1.72
  -1   0 -11    6.95    0.69
  -4   8   5   -0.85    0.74
   4  -8  -5   -3.47    1.37
  -5  -6  11    4.03    2.42
   5   6 -11    1.21    0.55
  -9  -1   5    1.22    0.60
  -9  -1   5    3.81    2.40
   9   1  -5    3.07    1.21
   8  -7  -2    8.91    1.98
  -7   9   0    4.75    0.99
  -2  11   0    2.08    0.61
   2 -11   0    3.41    1.84
  -2   1 -11    0.39    1.17
  -2   1 -11    1.24    0.61
   2  -1  11   -0.98    0.80
   8   2  -8    2.63    0.77
  -8  -2   8    0.58    0.70
  -8  -2   8    4.23    2.16
  -7   1   9    0.98    0.54
  -7   1   9    1.04    0.99
   7  -1  -9    0.31    0.67
   3  -8  11    4.19    0.93
  -3   8 -11    5.35    0.70
  -5  11  -5    2.39    0.89
  -9   2  -2    2.20    2.11
  -9   2  -2   -0.18    0.59
   7  -3   7    4.75    0.77
  -7   3  -7    3.82    0.81
   2   1 -12    1.97    0.56
   2   1 -12    0.41    1.58
  -2  -1  12    1.92    0.94
   0  -5  -8    4.94    1.03
   0   5   8    3.26    0.59
   6   8  -5    2.06    0.63
  -6  -8   5    0.04    1.31
  -2  -5  -7    4.00    1.42
  -2  -5  -7    5.39    1.76
  -8   6  -5    0.97    1.51
  -8   6  -5   -0.05    0.69
  -6   8  -8    0.63    0.52
   1 -10  -2    2.34    1.61
   5   9  -4    3.76    0.69
  -5  -9   4    0.53    1.63
  -1 -11   9    0.23    2.16
  -1 -11   9    2.47    1.67
  -5   2  10    1.41    0.76
   5  -2 -10   -0.17    0.71
  -8   0   8    1.18    1.47
   8   0  -8    0.12    0.80
  -8   0   8    0.10    0.63
   4  10  -6    3.29    0.63
  -4 -10   6    0.05    1.79
   2 -12   6    2.96    2.02
  -2  -6  -6   -1.26    0.85
  -2  -6  -6   -0.82    1.56
  -7  -1  -5    7.60    0.84
  -7  -1  -5    8.03    0.98
  -5  -9   7    1.34    1.36
   5   9  -7   -0.03    0.60
  -3  -7  12   -4.60    2.07
   3   7 -12   -0.72    0.83
   3   7 -12    0.26    0.50
  -6  -8   6    3.87    1.30
   6   8  -6    4.49    0.68
  -8  -2  -2    0.45    0.80
   8   2   2   -1.08    1.53
   9  -2  -5    0.29    1.25
  -9   2   5    0.92    0.57
  -9   2   5    3.03    2.05
  -8  -4   1    0.81    0.84
   8   4  -1    1.85    1.10
   8   1   3   14.21    1.84
  -7  -4  -2    4.58    1.28
  -4 -10   5    2.86    1.97
   4  10  -5    2.47    0.59
   0  -7  -6    0.91    1.02
  -5  -2  -7   -0.41    1.33
  -5  -2  -7    0.12    0.61
  -3  11   0    5.36    0.72
   3 -11   0    2.94    2.02
  -3  -7  -4    5.79    1.79
   2  -3 -10    3.31    0.78
  -2   3  10    2.01    0.76
   7  -3  -8   -0.09    0.94
  -7   3   8   -0.19    0.44
  -2   5 -12    0.48    0.74
   2  -5  12    1.26    0.85
   8  -5  -5    3.46    1.63
  -4  -2  -8    2.75    1.33
  -4  -2  -8    0.63    0.72
   2  -6  12    0.01    0.99
  -2 -11   8   -0.84    1.86
   2  11  -8    0.38    0.42
  -3   0 -10    1.18    1.35
  -3   0 -10    1.41    0.73
   3   0  10    1.95    0.73
  -8   8  -2    7.52    1.06
  -9   5   2    1.71    1.59
   9  -5  -2    2.16    1.74
  -9   5   2    3.71    0.53
   1   1 -12   -2.09    1.49
   1   1 -12    0.15    0.51
  -1  -1  12    0.96    0.95
  -9  -2   3    3.21    0.83
   9   2  -3   -0.02    1.27
  -4  10  -9    4.47    0.65
   4 -10   9    3.51    1.38
  -8   8  -1    3.70    1.02
  -8  -4   7    1.65    0.74
  -8  -4   7   -2.00    2.25
  -5   6   7    1.20    0.74
   5  -6  -7    1.64    1.08
  -5  11  -2    4.78    0.91
  -8   4   6   -0.71    1.01
   8  -4  -6    0.38    1.27
   9   2  -4   -1.60    1.25
  -9  -2   4    0.39    0.67
   3  -3 -10    2.65    0.69
  -3   3  10    1.09    0.66
   6   8  -4    0.71    0.69
  -6  -8   4    1.24    1.30
  -2 -10   0    1.84    1.23
  -1 -10  -1    2.82    1.39
  -9   5  -2    4.73    1.76
  -9   5  -2    4.43    0.70
   1  -8  12    4.03    1.31
  -1   8 -12   -0.99    0.62
   6   7  -9    0.70    0.57
  -6  -7   9   -0.70    0.82
  -6  -7   9    1.29    2.12
   1 -11   0   -2.90    1.71
  -2  -9  -2    5.45    1.11
   5   0 -11    0.82    1.61
   5   0 -11   -1.14    0.63
   4   2 -12    0.11    1.84
   4   2 -12   -1.27    0.61
   2   8 -12    1.78    0.45
  -2  -8  12    4.43    1.95
  -2 -11   3    1.15    1.80
  -7   9  -5    0.22    0.42
  -7   9  -5    0.46    0.92
   6  -1 -10    1.43    0.73
  -6   1  10    2.20    0.60
  -5  -6  -3    5.75    0.77
  -5  -6  -3    7.02    1.89
  -8   2  -5    1.34    0.74
  -3  -1  12    3.65    1.05
   3   1 -12    2.21    0.58
   3   1 -12    4.15    1.66
   4 -10  -2    1.31    1.85
  -4  10   2    0.05    0.70
  -2  -4  -8    5.79    0.95
  -2  -4  -8    6.55    1.65
   4  10  -7    1.30    0.56
  -4 -10   7    1.19    1.60
  -1  -2 -10    0.94    1.65
   1   2  10    1.20    0.77
  -1  -2 -10   -1.62    0.91
  -6  -6  10   -0.98    2.35
   6   6 -10    1.12    0.55
  -7   7  -7    1.80    1.55
  -7   7  -7   -0.33    0.60
  -2   9   4    5.02    0.69
   2  -9  -4    7.71    1.53
   9   0   1    2.58    1.62
  -9   0  -1    0.73    0.66
  -6   8   4    0.05    0.82
   6  -8  -4   -0.55    1.78
  -3   9   4    0.56    0.67
   3  -9  -4   -2.42    1.52
   1 -12   7    0.62    2.00
  -5   7   6    0.78    0.70
   5  -7  -6   -0.44    1.23
   5  -5  -8    2.62    0.94
  -5   5   8    1.17    0.79
  -4  -7  -3    2.99    1.91
   4  -1 -11    3.59    0.73
  -4   1  11    2.51    0.76
   7   5  -9    0.91    0.64
  -7  -5   9   -0.17    0.73
  -7  -5   9    3.20    2.24
  -6  -3  -5    3.06    0.62
  -6  -3  -5    4.67    1.22
   3 -12   5    6.22    2.34
  -6  10  -6    1.38    0.43
   9   2  -2    3.68    1.56
  -9  -2   2    2.77    0.73
   8  -6  -4   -0.47    1.70
  -6  10   0    3.21    0.82
  -6  -4  -4    5.17    0.75
  -6  -4  -4    3.41    1.39
   8   3   1    3.50    1.40
  -8  -3  -1    1.93    0.79
  -8   8  -3    6.13    1.08
  -8  -3   8    3.19    0.72
  -8  -3   8    0.17    2.27
  -6  -8   7    2.58    1.17
   6   8  -7    2.07    0.61
  -3  10 -10    7.10    0.80
   3 -10  10    3.55    1.44
  -3  12  -4    6.15    0.89
  -4 -10   4    0.36    1.44
  -4 -10   4   -3.03    1.74
   7   6  -8    1.49    0.70
  -2   4 -12    1.14    0.86
   2  -4  12    0.89    0.73
  -9  -1   0    0.94    0.71
   9   1   0    1.62    1.75
  -8  -5   4    0.40    0.86
   8   5  -4    1.20    0.72
   8   0   4    0.89    0.65
   8   0   4    3.33    1.49
  -3  -9  -1    0.03    1.05
   0  10 -11    0.45    0.64
   0 -10  11    3.72    2.02
  -5   5 -10    5.08    0.82
   5  -5  10    2.06    0.82
   4   6 -12    2.23    0.55
  -4  -6  12   -4.94    1.85
   4   6 -12    0.91    1.17
   0   4   9    2.39    0.61
   0  -4  -9    1.70    0.98
  -2   7 -12    3.05    0.66
   8   5  -5   -0.19    0.83
   5 -10   8    3.55    1.30
  -5  10  -8   -0.26    0.50
   1  -3 -10    0.15    0.74
  -1   3  10    1.60    0.70
   5  -6  10    2.02    0.91
  -5   6 -10    2.95    0.66
   4  -9  10    0.89    0.91
  -4   9 -10    2.15    0.59
   6  -3  -9    0.18    0.80
  -6   3   9    0.97    0.78
   0  -1 -11   -1.50    0.66
   0  -1 -11    2.53    1.73
   0   1  11   -0.68    0.88
  -5  11  -6    5.05    0.86
   2 -12   7    1.06    2.30
  -6  -3  11    2.48    1.53
  -6  -3  11   -0.42    0.70
   6   3 -11    1.47    0.62
  -5   9  -9    0.79    0.58
   5  -9   9   -0.03    1.00
  -4  -8  11    1.48    1.02
   4   8 -11    2.10    0.51
  -4  -8  11   -4.44    2.45
   9  -1   2    2.51    1.69
  -9   1  -2    0.54    0.62
  -9  -2   5    1.29    0.75
   9   2  -5    1.15    1.12
  -9  -2   5   -4.07    2.17
  -9   0   6    0.79    2.24
  -9   0   6    0.89    0.64
   9   0  -6    1.82    1.24
  -8   1   8    0.52    0.59
  -8   1   8    0.25    1.48
   8  -1  -8    1.22    1.04
   3 -12   6    2.41    1.98
  -5  -9   3    3.79    1.83
   5   9  -3    0.06    0.67
   3  -2  11    3.50    0.86
  -3   2 -11    7.94    1.28
  -3   2 -11    2.55    0.61
  -9   6   0    2.39    1.36
   1  -2  12    2.25    0.90
  -1   2 -12    2.84    1.31
  -1   2 -12    1.97    0.50
  -9   4   4   -4.38    1.48
   9  -4  -4   -2.61    1.63
   1 -12   3   -1.06    1.98
  -1  -9  -3    5.58    1.24
  -1  10 -11    1.35    0.62
   1 -10  11   -0.11    1.72
  -9   6  -1    6.25    1.53
  -9   6  -1    4.59    0.65
  -5   1  -9   -0.26    1.02
  -5   1  -9    0.69    0.70
   5  -1   9   -0.34    0.57
   8  -3  -7    2.42    1.21
  -8   3   7    1.46    0.96
   0 -12   4   -1.33    1.77
  -6  -2  11   -1.14    1.13
   6   2 -11    1.00    0.67
  -6  -2  11    1.30    0.66
  -5  -9   8    0.64    1.52
   5   9  -8    2.12    0.64
  -7  -6   1    4.27    1.42
   7   6  -1    4.09    0.93
   7   2 -10    1.02    0.65
  -7  -2  10    0.09    0.66
  -7  -2  10    0.80    1.65
  -4  -9  10   -1.41    1.39
  -4  -9  10    0.40    2.60
   4   9 -10    0.84    0.54
  -6  -2  -6    3.71    0.66
  -6  -2  -6    1.94    1.13
   0  -8  -5   12.74    1.28
  -3  -9  11    1.86    1.45
  -3  -9  11    1.91    1.46
  -3  -9  11    0.05    2.43
   3   9 -11   -0.23    0.46
   7  -8  -3    4.16    1.88
  -7   8   3   -0.30    0.77
  -9   4  -3    9.61    0.88
  -9   4  -3   11.24    1.98
   1  10 -11    0.73    0.62
  -1 -10  11   -0.75    2.40
  -6   5  -9    1.81    0.67
   6  -5   9    0.13    0.70
   8   5  -3    2.32    0.96
  -8  -5   3   -0.02    0.77
   4 -11   8    3.69    1.84
  -4  11  -8    4.78    0.65
  -6  -4  11    0.20    1.78
  -6  -4  11   -0.55    0.65
   6   4 -11    1.37    0.62
   4 -11   0    7.32    1.99
  -4  11   0    5.65    0.79
  -9  -1   6    1.15    0.59
  -9  -1   6    2.12    2.22
   9   1  -6    1.25    1.09
   3 -11   9    3.05    1.83
  -3  11  -9    1.22    0.51
   7  -2   7    3.52    0.71
  -7   2  -7    4.97    0.59
   3   2   9    2.76    0.80
  -3  -2  -9    4.18    0.95
  -3  -2  -9    7.64    1.63
  -6  -8   3    7.09    1.63
   1  -9  -4    1.64    1.30
  -9   1   6   -0.50    2.09
   9  -1  -6    1.30    1.21
  -9   1   6   -0.86    0.46
   7   3 -10    2.03    0.66
  -7  -3  10    1.47    1.75
  -7  -3  10    1.31    0.67
  -7   0  -6    0.51    0.57
  -7   0  -6    0.49    0.87
   7   0   6    1.65    0.60
  -4   3  10    0.63    0.77
   4  -3 -10    1.45    0.71
  -8   7  -5    0.83    0.69
  -8   7  -5    3.42    1.51
  -9   3  -3    5.78    0.83
  -9   3  -3    8.05    2.12
   0  -1  12    3.44    1.13
   0   1 -12    7.77    1.65
   0   1 -12    3.72    0.59
   9  -3  -5    5.08    1.59
  -9   3   5    3.06    0.54
  -9   3   5    3.83    1.58
  -7   9   1    3.56    0.87
   4  -6  11    2.13    0.79
  -4   6 -11    5.83    0.88
   5  -4  10   10.34    1.12
   6  -6   9    0.43    0.76
  -6   6  -9   -0.29    0.63
  -6  -5  -3    1.05    1.43
  -6  -5  -3    1.04    0.76
  -1 -11   1    2.09    1.78
  -3  12  -3    1.44    0.71
   8   5  -6    0.05    0.72
  -7  -5  -1    0.48    1.29
   7   5   1    1.20    1.14
   4  -5  11    9.88    1.07
  -3 -10   1   -1.11    1.35
  -4   9   4    6.71    0.84
   4  -9  -4   10.34    1.80
   0 -11  10    5.32    2.49
   0  11 -10    4.85    0.72
  -5   7 -10   -0.86    0.56
   5  -7  10   -0.51    0.89
   0 -10  -2    6.06    1.55
   4  10  -8    0.23    0.48
  -4 -10   8    1.75    1.63
  -5  11  -1    3.94    0.82
   5   8 -10    1.50    0.55
  -5  -8  10    0.72    0.96
  -5  -8  10    1.46    2.45
  -5  -8   0    4.17    1.86
  -5  -8   0    5.04    0.91
   9  -5  -3    4.32    1.74
  -9   5   3   -0.07    1.36
   1 -11  10    0.25    2.05
  -1  11 -10   -0.30    0.65
  -7  -7   5    1.71    1.09
  -9   6   1   -2.74    1.32
  -5   8   5    7.99    0.99
   5  -8  -5   14.32    1.72
   5  -4  -9   -0.28    0.81
  -5   4   9   -0.38    0.76
   1   5 -13    1.79    1.08
   1   5 -13   -0.67    0.43
   7   1 -10    0.19    0.69
  -7  -1  10    0.27    0.61
  -7  -1  10    0.64    1.42
  -9  -2   1    0.95    0.72
   9   2  -1    1.81    1.38
  -6   1  -8    0.90    0.53
  -6   1  -8    0.08    0.96
   6  -1   8    0.60    0.58
  -2  -3  -9    0.32    0.94
  -2  -3  -9   -1.24    1.67
  -5  -1  -8    3.08    0.75
  -5  -1  -8    4.29    1.39
  -3 -11   6   -2.17    1.75
  -3 -11   6    0.57    2.04
  -4   1 -10    1.60    1.11
   4  -1  10    3.54    0.77
  -4   1 -10    3.19    0.78
   0  -9  12   -0.30    1.82
   0   9 -12    0.99    0.65
  -9   6  -2    4.72    0.68
  -9   6  -2    6.75    1.72
  -8   8  -4   -0.13    0.51
  -8   8  -4   -0.15    1.15
  -7  -7   6    1.02    1.06
   7   7  -6   -0.34    0.67
  -6   4  -9    5.24    0.90
   6  -4   9    4.10    0.82
   2  11  -9    1.45    0.42
  -2 -11   9    4.18    1.98
  -9   5  -3    1.46    1.81
  -9   5  -3    4.31    0.70
   0 -11   0    2.52    1.76
   1 -12   8    1.88    2.37
   8  -7  -3   -1.20    1.74
   2   5 -13    3.05    1.44
  -2  -5  13    4.24    1.34
   2   5 -13    1.29    0.48
  -3   9 -11    4.46    0.62
   3  -9  11    5.68    1.26
  -7  -7   4    2.16    1.39
   4   1 -12    1.33    1.63
   4   1 -12   -0.67    0.68
  -4  -1  12   -0.72    0.82
  -5  -7  11    8.20    2.38
   5   7 -11    0.08    0.53
  -5  -7  11    1.01    0.78
  -1  -6  13    0.29    1.13
   1   6 -13   -0.24    0.88
  -3  -8  -3    5.21    0.94
  -3 -11   5   -0.76    1.62
  -3 -11   5    0.24    1.83
  -6  -7   0    0.50    1.72
   7  -2  -9    3.52    0.90
  -7   2   9    2.71    0.58
  -1  -9  12    1.75    1.97
   1   9 -12    0.57    0.68
  -4 -10   3    1.23    1.42
  -4 -10   3    3.68    2.12
  -4   7 -11    1.81    0.58
   4  -7  11    2.59    0.91
   1   4 -13    1.26    0.48
   1   4 -13    3.39    1.44
  -1  -4  13    1.94    1.10
   2  -3  12    3.24    0.99
  -2   3 -12    2.97    1.10
  -6  -8   8    0.47    1.23
   6   8  -8    1.09    0.59
   8   4   0    3.04    1.30
  -8  -4   0    1.34    0.86
   3  10 -10   -0.49    0.49
  -3 -10  10    0.96    2.92
  -3 -10  10    0.19    1.60
   2   4 -13   -1.56    1.36
   2   4 -13    0.79    0.46
   6   1 -11    0.55    0.64
  -6  -1  11    1.56    0.97
  -6  -1  11   -0.50    0.64
   3 -12   7    0.85    2.09
  -4  -1  -9    2.99    1.62
  -4  -1  -9    2.18    0.78
   4   1   9    1.40    0.73
  -3 -11   7    1.97    2.07
   3  11  -7    1.47    0.51
  -8   5  -6    0.88    0.73
  -8   5  -6    1.39    1.59
   2  -8  12    4.60    1.11
  -2   8 -12    4.65    0.76
  -9   2  -3    2.22    0.65
  -9   2  -3    1.40    2.03
   4  -4  11    7.95    1.01
  -4   4 -11    7.31    0.92
  -2 -11   2    0.95    1.50
  -6   7  -9    1.34    0.58
   6  -7   9    1.49    0.91
  -5  -4  12    1.36    1.41
   5   4 -12    1.28    0.55
  -5  -4  12    0.90    0.69
  -8   1  -5   -1.31    0.69
  -8   1  -5    0.63    0.55
   8  -1   5    0.44    0.68
   3   8 -12    0.63    0.47
  -3  -8  12    2.67    2.31
   3   8 -12   -0.38    0.79
  -1  -6  -7    1.85    1.02
  -7  -4  10    1.55    2.15
   7   4 -10   -0.41    0.62
  -7  -4  10    0.42    0.75
  -8   4  -6    3.33    0.87
  -8   4  -6   -3.90    1.91
  -5  -7  -2    2.01    1.75
  -5  -3  12    1.00    1.11
   5   3 -12    2.12    0.63
   6  -9   8    4.14    1.12
  -6   9  -8    3.72    0.55
  -8  -4   8    0.63    0.70
  -8  -4   8    2.49    2.46
  -7   9  -6    2.41    0.99
  -7   9  -6    2.00    0.47
  -7   8  -7    8.19    1.43
  -7   8  -7    6.96    0.74
   9   2  -6    1.45    1.06
  -9  -2   6    0.27    2.28
  -9  -2   6   -0.10    0.70
  -2  12  -2    5.74    0.75
   2 -12   2    7.46    2.16
   0  -5  13    1.96    1.11
   0   5 -13    4.06    1.06
  -2  -8  -4    2.93    0.88
   2 -12   8   -0.26    2.11
   2   6 -13    0.98    0.47
   2   6 -13    2.09    1.05
  -2  -6  13    1.01    1.36
   0 -12   3    0.50    2.03
  -4  -9   0   -0.05    1.07
  -4  -9   0    2.42    1.98
  -6  -5  11    2.41    0.78
  -6  -5  11   -1.78    2.02
   6   5 -11    2.36    0.60
  -9   2   6    0.19    0.45
  -9   2   6   -0.22    1.77
   9  -2  -6    0.20    1.37
  -1 -11  10    1.73    2.01
  -1 -11  10    1.14    2.66
  -1 -12   5    1.84    1.67
  -4  12  -4    2.35    0.79
  -2   0  12    0.29    0.90
   2   0 -12    2.73    0.62
   2   0 -12    1.97    1.64
  -4  12  -5   -0.11    0.69
  -8  -5   2    1.49    0.92
   8   5  -2   -0.05    0.99
  -1  -5  -8    2.23    1.07
   0   6 -13    1.09    0.81
  -5  10   2   10.34    1.10
   5 -10  -2    7.47    1.83
  -2  10 -11    4.22    0.64
   2 -10  11    6.63    1.62
  -9  -3   4    0.06    0.70
   9   3  -4   -1.37    1.15
   7  -6  -6   -2.51    1.52
  -7   6   6    0.28    0.83
   0   3  10    6.25    0.82
   0  -3 -10    4.76    1.93
   0  -3 -10    8.27    1.12
  -5  11  -7    2.27    0.49
   5 -11   7    3.71    1.71
   2  -2 -11   -0.48    0.61
  -2   2  11    0.54    0.70
  -1   9 -12    0.61    0.65
   1  -9  12    0.42    1.42
  -2  11 -10    1.41    0.57
   2 -11  10   -0.42    1.97
  -7   5   7    3.65    0.95
   7  -5  -7    4.09    1.45
   4   7 -12    1.29    0.49
  -4  -7  12    1.82    0.87
  -4  -7  12    3.80    2.46
  -6  -1  -7    5.63    1.23
  -6  -1  -7    6.42    0.77
  -7  10  -3    4.13    0.97
  -6   9   3    5.43    0.95
   6  -9  -3   10.06    1.98
  -9  -3   3    0.83    0.75
   9   3  -3    2.67    1.29
  -6  10  -7    1.17    0.45
   7   7  -7    0.85    0.63
  -7  -7   7   -1.30    0.94
  -8  -5   7    1.24    0.87
  -5   3 -10    8.28    1.04
   5  -3  10    6.64    0.91
   9  -6  -2    5.80    1.73
  -9   6   2    2.45    1.24
  -6  10   1    1.84    0.75
   6 -10  -1    0.00    1.74
  -9  -1  -1    0.28    0.73
   9   1   1    4.93    1.62
  -3   2  11    2.32    0.75
   3  -2 -11    4.99    0.80
  -7  10  -2    3.17    0.90
  -2 -10  11    2.54    2.70
  -2 -10  11    1.55    1.73
   2 -11  -1    3.79    2.09
  -8   6  -6   -0.43    0.72
  -8   6  -6    4.19    1.78
  -8   2   8    2.44    0.54
  -8   2   8    2.76    1.22
   8  -2  -8    1.73    1.05
  -3  12  -2    2.36    0.72
   1 -12   2   -0.03    1.96
  -3 -11   4    2.67    1.56
  -3 -11   4    3.53    1.96
  -7   0  10   -2.43    0.66
  -7   0  10    0.17    1.07
  -4  -8  -2    3.71    0.86
  -4  -8  -2    5.51    1.83
   5  -1 -11    0.31    0.76
  -5   1  11    1.84    0.90
  -2   0 -11    0.56    0.76
   2   0  11   -1.78    0.77
  -2   0 -11    3.88    1.59
   9   0   2    1.15    1.68
  -9   0  -2    1.49    0.64
  -3   6   8    4.69    0.74
   3  -6  -8    8.42    1.12
  -5  -9   2    3.01    1.13
  -5  -9   2   -0.17    1.81
  -3   0  12    1.00    0.85
   3   0 -12   -0.36    1.70
   3   0 -12    1.79    0.64
  -5  -5  12    0.94    0.74
   5   5 -12   -0.89    0.61
  -5  -5  12    2.03    1.69
  -7  -7   3    0.16    1.40
   7   7  -3    1.50    0.77
  -2   6   8    2.94    0.68
  -2   6   8    2.94    0.68
  -5   8 -10    1.71    0.55
   5  -8  10    2.01    0.94
   0  -4  13    0.47    1.00
   0   4 -13    1.41    1.19
  -3   7   7    0.65    0.59
   3  -7  -7    0.30    1.12
   1   7 -13   -0.14    0.83
  -1  -7  13   -1.27    1.31
   9   3  -5    1.46    1.01
  -9  -3   5    1.51    0.77
   3 -11  -1   -0.16    1.99
  -3  11   1    0.75    0.61
  -1   0  12   -1.20    0.85
   1   0 -12   -0.97    0.53
   1   0 -12   -2.22    1.54
  -6  -6  -2    3.44    1.67
  -6  -6  -2    3.71    0.75
   2   3 -13    1.84    1.22
   2   3 -13    3.37    0.76
  -2  -3  13    0.25    1.08
   2  -7  -7    7.14    1.48
  -2   7   7    5.28    0.99
  -8   3  -6    2.73    0.84
   8  -3   6    2.11    0.86
  -4  12  -3    4.02    0.94
   5   2 -12    3.43    1.97
  -5  -2  12   -0.28    0.93
   5   2 -12    1.67    0.60
   5   9  -9    3.29    0.74
  -5  -9   9    3.43    1.42
   6   8  -2    2.95    0.74
  -6  -8   2    2.39    1.70
   7  -5   8    0.77    0.88
  -7   5  -8    0.05    0.77
  -8  -2   9    1.10    0.67
  -8  -2   9    1.78    2.01
  -6   2  10    1.21    0.84
  -6   2  10   -0.10    0.45
  -7  -6   9    2.73    2.58
   7   6  -9    1.64    0.71
  -7  10  -4    1.16    0.93
  -6  11  -3    1.93    0.78
   6  -3   9   10.31    1.63
   3   5 -13    0.09    0.51
   3   5 -13    0.61    1.42
  -3  -5  13    0.36    1.31
  -8  -1   9   -1.13    1.68
  -8  -1   9    2.04    0.71
   2 -10  -3   -0.03    1.66
   4 -12   6    5.94    2.35
  -6  11  -4    5.26    1.14
   3   4 -13    2.80    1.45
   3   4 -13    0.60    0.54
  -3  -4  13   -0.43    1.11
   1   3 -13    0.47    1.43
   1   3 -13    1.98    0.51
  -1  -3  13    1.81    1.12
   6  -6  -7    2.49    1.21
  -6   6   7    0.66    0.71
  -3  10   3    4.61    0.92
   3 -10  -3    3.35    1.64
  -9   6  -3    0.99    0.60
  -9   6  -3    1.80    1.62
   7  -7  -5    2.78    1.70
  -7   7   5    1.45    0.99
   2   9 -12    1.91    0.72
  -2  -9  12    0.70    2.04
   3  11  -8    2.47    0.54
  -3 -11   8    1.11    1.77
   0  -9  -4    2.12    1.33
   6   7 -10   -0.09    0.51
  -6  -7  10    0.69    0.90
  -6  -7  10    2.88    2.66
  -1 -12   4    1.59    2.07
  -1  -1 -11    5.91    1.95
   1   1  11    6.96    1.35
  -1  -1 -11    3.15    0.88
   3  -6  12    9.83    1.69
   7  -6   8    1.82    0.86
  -7   6  -8    3.00    0.74
   1  -2 -11    6.24    1.14
  -1   2  11    5.00    1.01
   0  -7  13    1.41    1.13
   0   7 -13    2.34    0.80
  -4 -10   9    4.70    1.70
   4  10  -9    1.67    0.56
  -8  -2  -3    2.12    0.80
   8   2   3    6.87    2.02
  -7  -3  -4    0.86    0.66
  -7  -3  -4   -0.14    1.04
  -4   8 -11    0.09    0.51
  -7   4   8   -1.89    0.88
   7  -4  -8    1.70    1.06
   9   2   0   -1.80    1.58
  -9  -2   0    1.18    0.75
  -9  -3   2    1.69    0.75
   9   3  -2    1.89    1.31
   3  -5  12    5.61    1.19
  -3   5 -12    6.11    1.18
  -1  -4  -9    4.08    1.19
   5  -9  -4   -0.66    1.75
  -5   9   4    0.60    0.77
  -6   7   6    5.22    1.19
   6  -7  -6    3.28    1.54
  -5   3  10   -0.89    0.84
   7  -4   8    2.24    0.83
  -7   4  -8    0.92    0.88
  -3   5   9    4.76    0.97
   6  -5  -8    2.42    1.17
  -6   5   8   -0.40    0.79
  -9   0   7    1.32    0.54
   9   0  -7    0.47    1.10
  -9   0   7    2.86    2.09
   2  -5  -9    2.09    0.91
  -2   5   9    3.47    0.79
   8  -5  -6   -0.44    1.55
  -5  11   0    3.01    0.81
   9  -4  -5    4.24    1.59
  -9   4   5    1.42    1.31
  -7  10  -1    0.69    0.91
   9   1  -7    0.44    1.03
  -9  -1   7    1.80    2.57
  -9  -1   7    2.34    0.68
  -2  -7  13    1.57    1.59
   2   7 -13    0.16    0.90
   1 -11  -1    3.71    1.98
  -4  -5  -6   -0.18    0.71
  -4  -5  -6   -3.73    1.89
   7  -1   7    3.05    0.60
  -7   1  -7    5.04    0.90
  -7   1  -7    5.04    0.90
   7  -1   7    3.06    0.59
  -1   1 -12   -0.12    0.48
  -1   1 -12    1.17    1.17
   1  -1  12   -0.41    0.95
  -8   8  -5    1.41    0.52
  -8   8  -5    0.43    1.22
  -7  -2  -5    4.12    0.89
  -7  -2  -5    2.88    1.05
  -9   7  -1    2.97    1.29
   4  -3  11    0.48    0.79
  -4   3 -11    1.63    1.07
  -9   5   4   -3.02    1.36
   9  -5  -4    0.71    1.57
  -9   1  -3    0.94    0.63
  -3   1 -11    4.32    0.95
  -3   1 -11    5.94    1.67
   3  -1  11    4.20    1.01
  -6  11  -2   -0.64    0.67
  -8  -1  -4    3.17    0.72
  -8  -1  -4    3.72    1.04
   7   6   0    3.04    1.14
  -7  -6   0    5.45    1.82
  -8  -3  -2   -0.92    0.89
   8   3   2    0.38    1.69
  -2 -10  -1    3.02    1.23
  -7   9   2    1.39    0.82
   7  -9  -2    1.24    2.07
  -6  11  -5   -0.29    0.89
  -8  -3   9    2.83    2.34
  -8  -3   9    0.23    0.75
  -1 -12   8    2.96    1.92
   6  -8   9    2.15    1.02
  -6   8  -9    3.88    0.78
   8  -6  -5    5.08    1.72
  -8   6   5    3.30    1.06
   3  -8  -6    3.22    1.38
  -3   8   6    4.55    0.95
  -9   4  -4    0.86    2.00
  -9   4  -4    3.62    0.91
  -6   0  11    2.10    0.59
   6   0 -11    1.80    0.69
   3   6 -13    1.83    1.24
  -3  -6  13    1.95    1.58
   3   6 -13   -0.43    0.48
  -7  -4  -3    5.70    1.48
  -7  -4  -3    3.44    0.88
   4  -6  -8    1.21    0.92
  -4   6   8    1.56    0.74
   4 -10  10    0.49    1.26
  -4  10 -10   -0.10    0.54
   3   1  10    0.83    0.71
  -3  -1 -10    3.04    0.91
  -3  -1 -10    2.51    1.72
  -4  -4  -7    4.48    1.05
  -4  -4  -7    2.84    1.71
  -3   7 -12    1.27    0.66
   3  -7  12    2.04    0.91
  -8   0   9    2.20    1.62
   8   0  -9    0.46    0.81
  -8   0   9    1.05    0.61
   3   3 -13    1.84    0.54
   3   3 -13   -0.92    1.55
  -3  12  -8    4.25    0.81
   3 -12   8   -1.44    2.03
   7   5 -10   -0.17    0.54
  -7  -5  10   -2.10    2.39
  -7  -5  10    0.04    0.71
   4  -7  -7    0.47    1.14
  -4   7   7    1.69    0.69
  -2  -2 -10   -0.20    1.58
   2   2  10    5.52    1.10
  -2  -2 -10    5.33    1.16
   2  -8  -6   -0.35    1.18
  -9   7   0    2.59    1.39
   1 -12   9    5.24    2.47
  -8   8   2    5.70    1.28
   8  -8  -2    3.77    1.92
   4  -2 -11    1.65    0.79
  -4   2  11    0.29    0.77
  -1   6 -13    0.08    0.80
   1  -6  13    1.84    1.09
  -4 -10   2    2.42    1.31
  -4 -10   2    3.39    2.01
   5 -10   9   -2.19    1.27
  -5  10  -9   -0.03    0.51
  -1  -8  -5    2.05    1.12
   1  -7  -7    5.06    1.27
   1 -10  -3    2.41    1.72
   9   3  -6    0.01    1.02
  -9  -3   6    2.77    0.77
   1  -5  13    1.74    0.88
  -1   5 -13    2.91    0.94
  -5  -4  -6    8.04    1.95
  -5  -4  -6    6.54    1.21
  -6  -8   9    0.69    1.14
   6   8  -9    0.08    0.56
   8  -4  -7   -0.35    1.32
  -9   5  -4   -0.55    0.66
  -9   5  -4    3.90    1.99
  -4  11  -9    0.21    0.48
   4 -11   9    3.02    1.80
  -9   7  -2    2.81    1.34
  -4  -6  -5    4.40    0.98
  -4  -6  -5    9.82    2.34
   4 -11  -1    5.44    2.08
  -4  11   1    6.14    1.11
  -8   7  -6    6.92    1.80
  -8   7  -6    5.01    0.96
   2  -2  12    2.00    0.92
  -2   2 -12    2.71    1.23
  -2   2 -12    4.51    0.83
  -4  10   3    0.55    0.73
   4 -10  -3    0.76    1.65
  -5  -5  -5    0.40    0.65
  -5  -5  -5   -0.48    1.60
  -9   3  -4    4.15    2.24
  -9   3  -4    2.88    0.70
   9  -3  -6    0.49    1.60
  -9   3   6   -0.95    1.38
   0 -12   9    1.70    2.41
   0 -12   9    5.26    2.29
  -9   1   7    5.35    1.83
   9  -1  -7    0.62    1.20
  -9   1   7    0.71    0.56
  -8   9  -3   -0.98    0.92
  -1 -10  -2    4.09    1.57
  -7   7  -8    3.25    0.79
   7  -7   8    4.46    1.16
   0   3 -13   -1.60    1.32
   0  -3  13   -1.04    1.05
   0   3 -13   -0.23    0.50
   6   6 -11    0.94    0.64
  -6  -6  11    0.66    0.80
  -6  -6  11    2.71    2.30
  -5  -6  12   -0.28    0.89
   5   6 -12   -0.64    0.57
  -5  -6  12   -3.68    2.07
   7   7  -8    0.99    0.64
  -7  -7   8    1.14    0.91
  -3  -5  -7    5.92    2.11
  -3  -5  -7    4.22    1.02
  -4  12  -2    4.55    0.98
   4   0 -12    1.80    1.75
   4   0 -12    1.43    0.66
  -4   0  12   -0.67    0.80
   0 -12   2    6.74    2.12
   8   5  -1    1.28    1.25
  -8  -5   1   -1.23    1.06
   2  11 -10    1.14    0.42
  -2 -11  10   -1.77    3.01
  -2 -11  10    0.19    1.82
  -3 -11   3    3.15    1.50
  -5   0  -9    3.77    0.86
   5   0   9    2.53    0.68
  -5   0  -9    4.58    1.46
  -2   9 -12    3.36    0.82
   2  -9  12   -0.24    1.29
   3  -4  12    3.19    0.92
  -3   4 -12    2.02    0.97
  -9  -2   7    1.66    0.70
   9   2  -7    2.26    1.08
  -9  -2   7    0.67    2.45
   4 -12   7   11.53    2.80
  -3  -6  -6    4.89    2.13
  -3  -6  -6    7.61    1.39
  -1 -11   0    4.91    1.64
   0   0  12    4.59    1.16
   0   0 -12    3.02    1.62
   0   0 -12    3.86    0.82
  -4  -9  11    2.74    2.36
  -4  -9  11    0.25    1.20
   4   9 -11    0.91    0.47
  -4   5   9    0.88    0.74
   5   1 -12    2.76    0.71
   5   1 -12   -0.58    2.03
  -7  -7   2   -1.36    1.45
   7   7  -2   -0.76    0.84
   2 -12   1   -3.60    1.95
  -8   2  -6    8.44    1.43
   8  -2   6    5.88    1.14
   1  -5  -9    6.46    1.39
  -1   5   9    3.32    0.77
  -3 -10   0    4.18    1.40
 -10   2   2    4.81    2.45
  10  -2  -2    1.17    1.64
 -10   2   2    1.98    0.57
  -9   6   3    1.57    1.35
   9  -6  -3    4.58    2.05
   2 -12   9    3.32    2.17
  -2  12  -9    0.14    0.50
  -3  11 -10    2.12    0.63
   3 -11  10   -0.17    1.74
  -7   8   4    4.87    1.15
   7  -8  -4    4.92    1.96
  -6   8   5    1.27    0.69
   6  -8  -5   -3.36    1.53
   2   2 -13   -2.42    1.80
   2   2 -13    0.18    0.53
  -2  -2  13    0.15    1.01
  -1 -12   3    5.23    1.94
  -1  -8  13    0.23    1.60
  -8  -5   8   -0.53    0.78
   8   5  -8    1.02    0.80
  -4   8   6    0.73    0.67
   4  -8  -6    1.08    1.46
 -10   2   1    1.06    0.68
  10  -2  -1    0.44    1.67
 -10   2   1    1.07    1.97
  -5  -3  -7   -2.57    1.63
  -5  -3  -7   -0.48    0.64
  -8  -6   5    1.59    0.85
   8   6  -5   -0.30    0.75
  -6   4   9    1.75    0.81
   6  -4  -9    3.82    1.02
  -7   3  -8    4.80    1.11
   7  -3   8    3.74    0.90
  -3  -9  -2   -1.41    1.11
  -9   7   1    1.73    1.18
  -7   1  10    0.94    0.60
  -7   1  10   -0.69    1.00
  -7  -1  -6    3.14    0.77
  -7  -1  -6    2.60    1.07
  -2  -9  -3    0.43    1.11
   8  -7  -4   -0.54    1.97
  -8   7   4    0.01    0.98
  -2 -11   1    4.91    1.81
 -10   1   2    2.64    2.27
  10  -1  -2    0.17    1.72
 -10   1   2    0.71    0.63
  -6   0  -8    0.68    1.14
  -6   0  -8    0.37    0.53
  -4  -3  -8    6.49    2.02
  -4  -3  -8    3.92    0.99
   0  -8  13    4.81    1.62
  -1   4 -13    2.13    1.15
   1  -4  13    2.65    0.96
 -10   3   1    0.34    1.88
  10  -3  -1   -1.59    1.76
 -10   3   1    0.96    0.58
   5  -2  10    3.32    0.83
  -5   2 -10   11.24    1.94
  -3  12  -1    6.08    1.10
  -8   0  -5    0.98    0.55
   3 -10  11    1.36    1.39
  -3  10 -11    0.73    0.59
  -8  -4  -1    2.74    1.08
   8   4   1    4.62    1.67
   3  11  -9    0.73    0.49
  -3 -11   9    1.41    2.19
   9   3  -1    0.87    1.44
  -3  -4  -8   -0.37    1.97
  -3  -4  -8    0.70    0.84
   5 -11   8   -0.80    1.71
  -5  11  -8    0.21    0.42
   0 -11  11   10.72    3.02
   0  11 -11    1.80    0.63
  -8  -6   4    2.37    1.08
   8   6  -4    0.42    0.85
   1  -8  -6    5.82    1.49
  -1  -2  13    4.88    1.24
   1   2 -13    3.55    1.68
   1   2 -13    2.82    0.60
  -7   9  -7    6.26    1.02
  -7   9  -7    7.12    1.52
  -6  11  -1    1.63    0.85
  -2   4  10    2.94    0.78
   2  -4 -10    5.15    1.07
  -3   4  10   -0.26    0.74
   3  -4 -10    0.87    0.75
  -7  10   0    0.59    0.89
 -10   3   2    1.92    2.01
  10  -3  -2    2.48    1.73
 -10   3   2    2.32    0.52
  -7  -5  -2    1.24    0.69
  -7  -5  -2   -2.08    1.39
   5   8 -11    0.51    0.57
  -5  -8  11   -1.24    1.04
  -5  -8  11   -1.36    2.40
  -5  -8  -1    2.81    0.85
  -5  -8  -1   -1.00    1.97
 -10   1   3    0.08    0.61
  10  -1  -3    1.26    1.58
 -10   1   3   -5.89    2.32
   0  -2 -11    1.59    1.77
   0   2  11    1.08    0.72
   0  -2 -11    2.02    0.75
   7  -3  -9   -0.15    0.92
  -7   3   9    1.74    0.92
   0 -10  12    2.83    2.11
   0  10 -12    0.13    0.66
 -10   2   3    1.46    0.56
  10  -2  -3    4.96    2.03
 -10   2   3    4.39    2.19
  -6  11  -6   -0.35    0.85
  -5  -6  -4    2.78    1.70
  -5  -6  -4    2.92    0.77
  -4   0 -10    5.28    1.64
  -4   0 -10    3.15    0.86
   4   0  10    1.41    0.74
  -3   8 -12    0.08    0.56
  -6   2  -9    7.72    1.43
   6  -2   9    4.93    0.98
  -8  -6   6    1.02    0.94
  -5   9 -10    4.91    0.90
   5  -9  10    3.61    1.20
  -9   6  -4    0.40    0.68
  -9   6  -4    3.55    1.93
   5  10  -6   -0.21    0.57
  -5 -10   6    1.43    1.80
  -4  -4  13   -0.08    1.47
   4   4 -13    1.05    0.52
   4   4 -13    1.00    1.59
  -1  11 -11    0.32    0.57
   1 -11  11   -1.54    2.13
  -8   9  -4    0.63    0.99
  -9   7  -3    0.65    1.50
  -9   7  -3    0.48    0.54
  -8  -4   9    1.71    0.77
  -8  -4   9    2.04    2.33
   8   4  -9    1.31    0.76
  -4  -8  12    1.44    0.96
   4   8 -12    0.70    0.49
  -4  -8  12    1.56    2.22
   1 -12   1    1.87    1.97
   3   7 -13    2.10    0.52
  -3  -7  13    2.80    2.10
   3   7 -13    2.21    1.02
  -5  12  -4    3.14    0.99
  -8   9   0    0.58    0.98
  -1  -3 -10    1.55    1.81
  -1  -3 -10    0.25    0.89
 -10   1   1    2.38    0.67
  10  -1  -1    2.68    1.86
 -10   1   1   -1.81    2.02
   6   9  -6    0.40    0.65
  -6  -9   6   -0.78    1.41
  -2 -12   7    7.29    2.49
  -3  -2  13    0.72    0.97
   3   2 -13    1.25    0.59
   3   2 -13    0.39    1.74
  -8   1   9    0.65    0.54
   8  -1  -9    1.19    0.88
  -8   1   9    0.03    1.36
  -3 -10  11    5.80    2.64
  -3 -10  11   -1.75    1.73
   3  10 -11    0.81    0.46
  -9   2  -4    3.32    0.85
   4   5 -13    3.68    1.69
  -4  -5  13    1.26    1.64
   4   5 -13    1.06    0.57
  -6  -7  -1    1.93    1.82
 -10   3   0   -0.57    0.52
 -10   3   0   -2.39    2.01
  -3  -7  -5   -1.93    0.82
  -2 -12   5    2.42    1.95
  -3  -9  12    2.76    1.28
   3   9 -12   -0.07    0.45
  -3  -9  12    3.02    2.70
   0 -11  -1   -1.79    1.85
  -5  -9   1    4.10    2.11
  -5  -9   1   -0.46    1.05
  -8   3   8    0.75    1.03
   8  -3  -8    2.29    1.30
   5  10  -5    1.58    0.67
  -5 -10   5   -4.36    1.87
  -4  -7  -4    0.98    0.87
  -4  -7  -4    0.93    1.75
   3  -9  -5    2.01    1.46
  -3   9   5    0.08    0.63
  -5  12  -5    3.53    0.97
  -6  -9   5    3.34    1.72
   6   9  -5   -0.05    0.61
  -6  -8   1    3.66    1.02
  -6  -8   1    2.65    1.75
   1  10 -12   -0.41    0.69
  -1 -10  12    4.09    2.34
  -4   9 -11    0.15    0.53
   4  -9  11    1.27    1.09
 -10   2   0    3.06    2.05
 -10   2   0   -1.74    0.58
  10  -2   0    2.71    1.89
   5  10  -7    2.97    0.58
  -5 -10   7    2.69    1.85
  -1 -12   9    1.51    2.25
   2   8 -13    1.52    0.92
  -2  -8  13   -1.62    1.93
   2  -9  -5   10.07    2.10
  -9  -1  -2    4.04    0.98
   9   1   2    1.78    1.73
  -9  -4   4    1.09    0.74
   9   4  -4    1.25    1.08
   6 -10   8   10.45    1.97
  -6  10  -8    4.01    0.75
  -6  -4  -5    7.37    1.89
  -6  -4  -5    2.14    0.64
   9  -2  -7   -0.33    1.40
  -9   2   7   -0.34    1.66
  -9   2   7    0.48    0.45
   5   9 -10    0.06    0.54
  -5  -9  10    2.39    1.41
   6 -10  -2   -2.22    1.84
  -6  10   2    0.32    0.73
  -1  10 -12    1.10    0.66
   1 -10  12   -2.64    1.90
  -5  12  -3    0.85    0.79
   4   3 -13    0.17    1.61
   4   3 -13   -0.85    0.55
  -4  -3  13    0.49    1.04
  -1 -11  11    3.52    1.93
  -1 -11  11    3.08    2.90
  -9  -4   5    1.95    0.79
   9   4  -5    0.76    1.04
 -10   4   1    3.69    1.89
 -10   4   1   -0.45    0.50
 -10   0   3   -0.78    0.66
 -10   0   3    4.65    2.60
  10   0  -3    1.95    1.65
   5  -6  -8    1.69    1.27
  -5   6   8    1.91    0.79
   4  10 -10    1.04    0.53
  -4 -10  10    0.38    1.67
  -5   7   7   -0.71    0.78
   5  -7  -7   -0.12    1.36
   6   9  -7   -1.16    0.62
  -6  -9   7    0.21    1.53
 -10   3   3    4.19    2.05
 -10   3   3    2.71    0.57
  10  -3  -3    4.22    1.84
  -9  -3   7    1.81    0.74
  -9  -3   7    6.27    2.53
   9   3  -7    1.56    0.94
  10   0  -2    1.01    1.60
 -10   0   2   -0.45    0.72
   8   6  -3   -0.82    0.93
  -8  -6   3   -1.28    1.06
  -6  -3  -6   -0.76    0.62
  -6  -3  -6   -1.74    1.42
   9   2   1    1.35    1.77
 -10   1   4   -0.67    0.53
  -4   2 -11   -1.12    1.07
   4  -2  11    2.04    0.73
  -7   8  -8    7.38    1.24
  -2   1  12    1.16    0.76
 -10   4   0    2.04    0.52
   3  -3  12    0.18    0.76
  -3   3 -12    0.47    1.07
  -9   0  -3    1.33    0.71
  -1   8 -13    1.38    0.71
   0 -10  -3    2.13    1.75
  -4  -9  -1    0.54    1.06
  -4  -9  -1    1.96    1.96
  -6  -5  -4    0.55    1.52
;
_shelx_hkl_checksum     19626
_shelx_res_file
;
TITL MMDH10
    shelxl.res
    created by SHELXL-2018/3 at 13:04:25 on 13-Mar-2023
CELL  0.71073 8.43600 10.75000 11.33800 113.913 97.392 98.975
ZERR  2 0.00200 0.00300 0.00300 0.005 0.004 0.005
LATT 1
SFAC C H F I N O
UNIT 30 26 6 2 2 14
L.S. 5
FMAP 2
PLAN 5
EQIV $1 x, y+1, z
HTAB C8 O12_$1
EQIV $2 x, y-1, z
HTAB C11 F16_$2
EQIV $3 x+1, y, z
HTAB C15 O6_$3
BOND $H
CONF
LIST 4
TEMP -100.0
ACTA
SIZE 0.160 0.030 0.010
WGHT    0.063500    4.132600
FVAR       0.13582
I4    4    0.209702    0.429811    0.120129    11.00000    0.05292    0.04487 =
         0.04302    0.01025   -0.00623    0.01663
F16   3    0.245896    0.926979    0.280653    11.00000    0.08465    0.13531 =
         0.13039   -0.02334    0.02751   -0.04083
F17   3    0.037753    0.985356    0.342738    11.00000    0.09948    0.06825 =
         0.09807   -0.02077   -0.03063    0.03828
F18   3    0.148991    0.854783    0.400834    11.00000    0.21185    0.09775 =
         0.05701    0.01672   -0.04216    0.02508
O1    6    0.433172    0.683428    0.523775    11.00000    0.06745    0.06195 =
         0.04001    0.00726   -0.00449    0.01392
O3    6    0.505425    0.737091    0.256953    11.00000    0.06878    0.06838 =
         0.07699    0.03487    0.00859    0.00928
O6    6    0.116209    0.381232    0.383780    11.00000    0.07520    0.07100 =
         0.07331    0.02949    0.00337   -0.00505
O7    6    0.268236    0.499645    0.585270    11.00000    0.08005    0.10140 =
         0.06260    0.03684    0.00931    0.02330
O12   6    0.711591    0.069479    0.138117    11.00000    0.10482    0.09511 =
         0.09258    0.04703    0.01867    0.03783
O17   6   -0.091263    0.777462    0.105293    11.00000    0.08937    0.05440 =
         0.06037    0.01105   -0.02353    0.02047
O18   6    0.034172    0.642263    0.165603    11.00000    0.09561    0.05655 =
         0.08285    0.01315   -0.01913    0.03169
N2    5    0.517093    0.764717    0.471525    11.00000    0.06997    0.06677 =
         0.06762    0.01892   -0.00215    0.00628
C3    1    0.457682    0.699282    0.344182    11.00000    0.05194    0.04614 =
         0.05405   -0.00247   -0.01522    0.01236
C4    1    0.334189    0.574156    0.310924    11.00000    0.05696    0.06004 =
         0.04512    0.01140    0.00035    0.02680
C5    1    0.325573    0.571389    0.426485    11.00000    0.05578    0.06537 =
         0.05472    0.01269    0.00219    0.01856
C6    1    0.223205    0.471635    0.457407    11.00000    0.05773    0.06945 =
         0.05708    0.02094   -0.00169    0.02706
C7    1    0.166463    0.407436    0.625484    11.00000    0.07828    0.11771 =
         0.11844    0.07256    0.03586    0.02872
AFIX 137
H7A   2    0.165550    0.309983    0.568918    11.00000   -1.50000
H7B   2    0.054106    0.421058    0.616962    11.00000   -1.50000
H7C   2    0.211381    0.429339    0.717581    11.00000   -1.50000
AFIX   0
C8    1    0.625229    0.878817    0.316237    11.00000    0.06529    0.06657 =
         0.09130    0.02034   -0.01012   -0.00183
AFIX 137
H8A   2    0.723922    0.876368    0.370487    11.00000   -1.50000
H8B   2    0.573436    0.950570    0.371279    11.00000   -1.50000
H8C   2    0.655593    0.900916    0.245180    11.00000   -1.50000
AFIX   0
C9    1    0.379924    0.306419    0.111254    11.00000    0.05927    0.05091 =
         0.04262    0.00978   -0.00569    0.02264
C10   1    0.359882    0.216225    0.170504    11.00000    0.11520    0.07289 =
         0.05114    0.01630    0.00946    0.05368
AFIX  43
H10   2    0.267985    0.210169    0.209962    11.00000   -1.20000
AFIX   0
C11   1    0.468570    0.136778    0.173191    11.00000    0.09907    0.08989 =
         0.06163    0.02814    0.01575    0.04389
AFIX  43
H11   2    0.447999    0.068052    0.205282    11.00000   -1.20000
AFIX   0
C12   1    0.598575    0.156292    0.131824    11.00000    0.05709    0.08310 =
         0.07929    0.05069    0.00161    0.01239
C13   1    0.635963    0.240134    0.069853    11.00000    0.05526    0.08303 =
         0.07753   -0.01493    0.02483   -0.00038
AFIX  43
H13   2    0.733464    0.245200    0.036741    11.00000   -1.20000
AFIX   0
C14   1    0.511334    0.323951    0.057855    11.00000    0.07405    0.05985 =
         0.07909    0.00962    0.02467    0.01410
AFIX  43
H14   2    0.524458    0.384409    0.015910    11.00000   -1.20000
AFIX   0
C15   1    0.856054    0.102127    0.105288    11.00000    0.04169    0.15417 =
         0.12198   -0.01819    0.03875   -0.03554
AFIX  33
H15A  2    0.925082    0.038937    0.112025    11.00000   -1.50000
H15B  2    0.835017    0.092238    0.014517    11.00000   -1.50000
H15C  2    0.912545    0.198818    0.165580    11.00000   -1.50000
AFIX   0
C16   1    0.108267    0.882068    0.300208    11.00000    0.04316    0.05701 =
         0.05093    0.01277   -0.00323    0.00836
C17   1    0.008329    0.754235    0.177359    11.00000    0.04275    0.04847 =
         0.04732    0.01182    0.00533    0.01813
HKLF 4
REM  MMDH10
REM wR2 = 0.1445, GooF = S = 1.042, Restrained GooF = 1.042 for all data
REM R1 = 0.0601 for 2423 Fo > 4sig(Fo) and 0.0925 for all 3270 data
REM 246 parameters refined using 0 restraints
END
WGHT      0.0635      4.1328
REM Highest difference peak  1.485,  deepest hole -0.647,  1-sigma level  0.122
Q1    1   0.1265  0.3570  0.1284  11.00000  0.05    1.48
Q2    1   0.8005  0.1745  0.0800  11.00000  0.05    1.26
Q3    1   0.5735  0.8539  0.3992  11.00000  0.05    0.93
Q4    1   0.6459  0.2910  0.0071  11.00000  0.05    0.90
Q5    1   0.3551  0.5936  0.5482  11.00000  0.05    0.73
;
_shelx_res_checksum     46134
