# Supplementary material for: [3-Meth­oxy-5-(meth­oxy­carbon­yl)isoxazol-4-yl](4-meth­oxy­phen­yl)iodo­nium 2,2,2-tri­fluoro­acetate
Source: IUCrdata. 2023 Apr 6;8(Pt 4):x230300. doi: 10.1107/S2414314623003000 (PMC10162032; doi:10.1107/S2414314623003000)
Supplement: Supplementary file 2 [file x-08-x230300-Isup2.hkl]

data_I                                                                          
_shelx_title ' MMDH10'                                                          
_shelx_refln_list_code          4                                               
_shelx_F_calc_maximum      215.05                                               
_exptl_crystal_F_000       492.00                                               
_reflns_d_resolution_high  0.8298                                               
                                                                                
loop_                                                                           
 _space_group_symop_operation_xyz                                               
 'x, y, z'                                                                      
 '-x, -y, -z'                                                                   
                                                                                
_cell_length_a     8.4360                                                       
_cell_length_b    10.7500                                                       
_cell_length_c    11.3380                                                       
_cell_angle_alpha 113.913                                                       
_cell_angle_beta   97.392                                                       
_cell_angle_gamma  98.975                                                       
                                                                                
_shelx_F_squared_multiplier     1.000                                           
                                                                                
loop_                                                                           
 _refln_index_h                                                                 
 _refln_index_k                                                                 
 _refln_index_l                                                                 
 _refln_F_squared_calc                                                          
 _refln_F_squared_meas                                                          
 _refln_F_squared_sigma                                                         
 _refln_observed_status                                                         
   1   0   0         25.06         98.37        39.03 o                         
   2   0   0       2175.41       2013.70        35.68 o                         
   3   0   0       3282.33       3496.55        96.16 o                         
   4   0   0       1458.82       1230.86        23.67 o                         
   5   0   0       1234.89       1285.14        20.22 o                         
   6   0   0          4.65          0.00        11.04 o                         
   7   0   0        832.86        743.07        22.82 o                         
   8   0   0          1.15          6.99        17.69 o                         
   9   0   0        153.93        223.26        71.28 o                         
  -9   1   0        317.47        294.00        64.06 o                         
  -8   1   0          0.29         17.10        28.06 o                         
  -7   1   0        717.66        741.88        21.25 o                         
  -6   1   0        252.06        219.21        12.09 o                         
  -5   1   0       1919.45       1908.20        25.32 o                         
  -4   1   0       2958.37       2924.91        30.86 o                         
  -3   1   0        659.77        630.57        17.22 o                         
  -2   1   0      11357.38      11321.46       106.04 o                         
  -1   1   0        247.94        276.80        22.52 o                         
   1   1   0        744.10        439.05        17.56 o                         
   2   1   0       2348.22       2078.03        34.15 o                         
   3   1   0       4315.47       4261.90        59.12 o                         
   4   1   0        134.62        118.15        12.73 o                         
   5   1   0       1281.94       1237.73        35.15 o                         
   6   1   0        368.39        301.72        13.85 o                         
   7   1   0        643.07        670.43        27.78 o                         
   8   1   0        393.33        371.26        30.37 o                         
   9   1   0         39.56         61.59        35.66 o                         
 -10   2   0          1.00         -1.45        96.29 o                         
  -9   2   0        307.25        241.82        29.79 o                         
  -8   2   0          0.57        -33.69        33.69 o                         
  -7   2   0         71.51         64.43        24.97 o                         
  -6   2   0       1317.04       1329.48        23.79 o                         
  -5   2   0        985.65        913.33        16.39 o                         
  -4   2   0       6015.60       6137.24        55.16 o                         
  -3   2   0       2024.12       1775.63        21.35 o                         
  -2   2   0      46246.61      51208.73       413.39 o                         
  -1   2   0       1670.87       1324.49        59.85 o                         
   0   2   0        819.20        563.94        24.68 o                         
   1   2   0      26210.33      25498.33       511.75 o                         
   2   2   0        655.88        375.66        18.16 o                         
   3   2   0       3152.86       3428.44        43.16 o                         
   4   2   0        185.85        210.36        20.32 o                         
   5   2   0        753.67        762.69        21.05 o                         
   6   2   0        199.25        194.92        13.30 o                         
   7   2   0        290.55        267.08        28.07 o                         
   8   2   0        243.25        220.62        68.30 o                         
   9   2   0          1.97         11.97        80.77 o                         
 -10   3   0          4.50        -49.33        49.33 o                         
  -9   3   0        188.40        216.87        30.32 o                         
  -8   3   0        357.02        345.00        26.17 o                         
  -7   3   0        233.29        236.56        19.21 o                         
  -6   3   0       2191.37       2337.81        40.24 o                         
  -5   3   0         53.07         36.74        11.49 o                         
  -4   3   0       4702.13       4865.19        78.24 o                         
  -3   3   0        912.41        915.03        22.54 o                         
  -2   3   0       9715.10       9707.44        82.31 o                         
  -1   3   0       1904.16       1988.12        30.62 o                         
   0   3   0        427.17        327.25        16.35 o                         
   1   3   0       2186.05       2460.71        64.08 o                         
   2   3   0        473.29        555.46        18.94 o                         
   3   3   0       1928.52       1888.54        43.09 o                         
   4   3   0       2842.71       2983.58        44.98 o                         
   5   3   0        237.11        261.86        12.23 o                         
   6   3   0        810.94        685.88        22.80 o                         
   7   3   0          1.37         51.81        24.46 o                         
   8   3   0        143.10        208.01        84.29 o                         
 -10   4   0         62.83        110.58        28.19 o                         
  -9   4   0         45.85         81.11       101.53 o                         
  -8   4   0        635.71        695.79        53.87 o                         
  -7   4   0         50.10         28.06        27.77 o                         
  -6   4   0        840.66        757.77        28.52 o                         
  -5   4   0       1791.85       1757.73        35.32 o                         
  -4   4   0       5370.96       5142.10        49.75 o                         
  -3   4   0       4148.80       4152.39        53.64 o                         
  -2   4   0        705.69        804.28        37.32 o                         
  -1   4   0      10541.02      10636.34       138.28 o                         
   0   4   0        200.08        283.59        12.53 o                         
   1   4   0       4123.20       4092.49        47.78 o                         
   2   4   0       3474.90       3502.66        51.25 o                         
   3   4   0        407.37        331.96        15.51 o                         
   4   4   0        565.68        536.70        14.80 o                         
   5   4   0        275.66        250.04        16.17 o                         
   6   4   0        410.99        439.84        31.40 o                         
   7   4   0          6.79         67.03       123.59 o                         
   8   4   0        103.06        109.33        46.08 o                         
  -9   5   0          3.92         29.27        27.92 o                         
  -8   5   0        629.49        718.51        58.07 o                         
  -7   5   0        317.21        363.47        18.39 o                         
  -6   5   0       1324.42       1351.68        29.08 o                         
  -5   5   0       1766.58       1842.84        31.88 o                         
  -4   5   0       1706.01       1815.65        32.17 o                         
  -3   5   0        796.34        886.16        24.65 o                         
  -2   5   0        269.94        301.72        19.81 o                         
  -1   5   0       7356.28       7138.93        56.39 o                         
   0   5   0        637.41        663.91        15.10 o                         
   1   5   0         46.09         39.73        10.25 o                         
   2   5   0       2378.20       2561.77        71.75 o                         
   3   5   0         45.06         62.96        22.01 o                         
   4   5   0       1167.43       1148.37        34.33 o                         
   5   5   0         13.21         42.70        27.71 o                         
   6   5   0        119.84        129.61        47.43 o                         
   7   5   0        154.96         93.14        40.88 o                         
  -9   6   0        100.37        129.55        73.72 o                         
  -8   6   0        142.41        175.50        63.40 o                         
  -7   6   0        434.37        339.16        20.89 o                         
  -6   6   0       1238.49       1210.61        31.14 o                         
  -5   6   0       1275.05       1159.50        43.31 o                         
  -4   6   0          4.20        -13.00        13.00 o                         
  -3   6   0       3194.03       3106.32        51.40 o                         
  -2   6   0       2092.71       2030.15        46.32 o                         
  -1   6   0        735.47        787.15        16.92 o                         
   0   6   0       2465.85       2296.50        26.67 o                         
   1   6   0         61.83         50.96        10.21 o                         
   2   6   0       1401.97       1367.80        28.57 o                         
   3   6   0          1.51         38.46        18.04 o                         
   4   6   0        459.61        634.20        38.35 o                         
   5   6   0         74.20         63.72        30.08 o                         
   6   6   0        128.37        244.20        38.82 o                         
   7   6   0        129.64        215.10        65.32 o                         
  -9   7   0        143.82        140.39        75.35 o                         
  -8   7   0        146.69         74.80        48.79 o                         
  -7   7   0        792.83        961.87        28.06 o                         
  -6   7   0         93.84         67.14        19.02 o                         
  -5   7   0        928.01       1094.25        33.23 o                         
  -4   7   0        304.95        287.31        16.18 o                         
  -3   7   0       1992.04       1832.50        58.05 o                         
  -2   7   0        920.66       1034.13        28.50 o                         
  -1   7   0          6.01         -3.72        10.49 o                         
   0   7   0       1780.56       1815.18        45.21 o                         
   1   7   0          0.72         -1.79         9.38 o                         
   2   7   0        679.03        632.56        26.50 o                         
   3   7   0        155.81        157.69        23.37 o                         
   4   7   0         33.90         44.11        47.70 o                         
   5   7   0        387.46        471.95        63.42 o                         
   6   7   0          1.28         27.10        93.23 o                         
  -7   8   0        461.56        452.74        93.78 o                         
  -6   8   0         89.28         51.49        37.69 o                         
  -5   8   0        494.16        520.67        45.93 o                         
  -4   8   0        590.66        563.18        22.01 o                         
  -3   8   0         85.12         95.71        16.50 o                         
  -2   8   0       2026.71       2137.90        55.86 o                         
  -1   8   0        169.21        155.04        16.70 o                         
   0   8   0        590.61        542.70        19.38 o                         
   1   8   0         24.25         48.14        19.62 o                         
   2   8   0        399.77        477.25        24.59 o                         
   3   8   0        401.82        357.95        95.67 o                         
   4   8   0         14.02        -21.97        42.01 o                         
   5   8   0        173.90        263.32        44.31 o                         
  -8   9   0          0.71         31.44        53.12 o                         
  -7   9   0        255.15        257.48        53.66 o                         
  -6   9   0        504.47        660.73        90.52 o                         
  -5   9   0        140.18         75.58        33.16 o                         
  -4   9   0        386.62        408.21        38.35 o                         
  -3   9   0          5.02         68.99        21.82 o                         
  -2   9   0        757.03        700.73        38.20 o                         
  -1   9   0        170.16        140.76        37.13 o                         
   0   9   0        576.24        586.08        35.77 o                         
   1   9   0        367.97        306.06        35.18 o                         
   2   9   0          1.41         24.73        21.38 o                         
   3   9   0        188.83        279.32        52.65 o                         
   4   9   0         10.03         44.26        66.94 o                         
  -7  10   0         26.22         31.98        48.24 o                         
  -6  10   0        240.09        174.00        44.45 o                         
  -5  10   0          0.75         35.89        40.93 o                         
  -4  10   0        640.64        742.75        52.85 o                         
  -3  10   0        135.61        154.61       110.58 o                         
  -2  10   0        202.33        250.00       205.17 o                         
  -1  10   0        254.82        310.06        37.82 o                         
   0  10   0         37.03        183.76        79.68 o                         
   1  10   0        330.25        446.12        79.68 o                         
   2  10   0         11.27         99.74        66.67 o                         
   3  10   0        118.86        226.58        75.89 o                         
  -5  11   0         81.38        163.16        43.91 o                         
  -4  11   0        333.95        321.62        45.26 o                         
  -3  11   0        239.73        274.07        65.59 o                         
  -2  11   0         94.25        129.03        36.05 o                         
  -1  11   0         93.50        -92.69        92.69 o                         
   0  11   0         40.86        136.60        95.40 o                         
   1  11   0        156.74        266.15        88.90 o                         
   1 -12   1         64.15        101.37       106.79 o                         
   2 -12   1        123.93       -105.70       105.70 o                         
   3 -12   1        287.27        329.57        59.63 o                         
  -2 -11   1        185.15        266.15        98.11 o                         
  -1 -11   1         38.52        113.29        96.49 o                         
   0 -11   1        149.66        229.84       100.82 o                         
   1 -11   1        232.57        296.03        61.80 o                         
   2 -11   1         11.59         61.79        29.77 o                         
   3 -11   1        525.71        402.91       148.25 o                         
   4 -11   1          5.23          0.00        34.69 o                         
   5 -11   1        242.62        213.57        44.45 o                         
   6 -11   1         47.99         88.36        46.08 o                         
  -3 -10   1          7.46        -60.17        73.18 o                         
  -2 -10   1        250.99        326.86        82.39 o                         
  -1 -10   1        436.44        637.47        88.36 o                         
   0 -10   1         13.92        123.59        74.80 o                         
   1 -10   1        505.70        500.88        34.87 o                         
   2 -10   1         15.62         66.51        31.39 o                         
   3 -10   1        684.74        723.28        41.55 o                         
   4 -10   1         93.80        142.81        33.82 o                         
   5 -10   1        313.01        204.90        42.28 o                         
   6 -10   1        354.84        303.56        43.37 o                         
   7 -10   1         33.47         37.40        49.33 o                         
  -5  -9   1          4.58         57.20       123.59 o                         
  -4  -9   1        157.67        165.20        68.20 o                         
  -3  -9   1        184.70        300.54        52.36 o                         
  -2  -9   1          2.76         -2.03        26.74 o                         
  -1  -9   1        768.20        814.03        52.62 o                         
   0  -9   1          9.81          3.18        36.26 o                         
   1  -9   1       1308.97       1334.87        44.52 o                         
   2  -9   1        156.00        104.61        20.03 o                         
   3  -9   1        184.63        214.70        16.20 o                         
   4  -9   1        357.67        353.27        25.90 o                         
   5  -9   1        172.01        206.66        31.33 o                         
   6  -9   1        780.48        876.98        52.05 o                         
   7  -9   1         42.02         43.91        49.33 o                         
  -6  -8   1        139.50        180.46        47.77 o                         
  -5  -8   1         37.53         40.95        58.27 o                         
  -4  -8   1        110.00         34.65        69.38 o                         
  -3  -8   1        793.52        903.39        55.24 o                         
  -2  -8   1         74.86        147.08        23.85 o                         
  -1  -8   1       1002.01        881.46        33.33 o                         
   0  -8   1        362.84        456.62        14.32 o                         
   1  -8   1       1271.14       1150.34        26.17 o                         
   2  -8   1        610.70        609.50        20.24 o                         
   3  -8   1        260.76        250.69        17.09 o                         
   4  -8   1       1524.71       1348.65        48.51 o                         
   5  -8   1          5.30        -16.43        18.95 o                         
   6  -8   1        592.89        491.36        19.70 o                         
   7  -8   1        349.38        236.88        31.98 o                         
   8  -8   1        289.12        200.56        55.29 o                         
  -6  -7   1         32.89         28.37        77.52 o                         
  -5  -7   1        304.91        335.00       163.97 o                         
  -4  -7   1         13.64        108.41        67.22 o                         
  -3  -7   1       1191.20       1116.64        34.89 o                         
  -2  -7   1         61.30         75.58        15.73 o                         
  -1  -7   1        485.55        581.90        18.71 o                         
   0  -7   1        971.61        866.43        28.12 o                         
   1  -7   1       1080.49       1155.80        20.68 o                         
   2  -7   1       2430.49       2603.29        48.76 o                         
   3  -7   1          3.61        -11.25        11.25 o                         
   4  -7   1       1342.39       1598.54        61.20 o                         
   5  -7   1        420.55        435.46        17.39 o                         
   6  -7   1        299.88        339.61        19.61 o                         
   7  -7   1        535.01        692.02        40.06 o                         
   8  -7   1        238.73        202.93        39.57 o                         
   9  -7   1        237.02        160.99        69.93 o                         
  -7  -6   1         97.83        224.72        42.17 o                         
  -6  -6   1          9.83          3.95        67.76 o                         
  -5  -6   1        814.28        826.12        59.63 o                         
  -4  -6   1        198.60        325.58        39.30 o                         
  -3  -6   1       1186.67       1273.37        45.73 o                         
  -2  -6   1       1178.34       1155.28        21.39 o                         
  -1  -6   1       1189.85       1157.54        38.50 o                         
   0  -6   1       2692.83       2509.77        36.65 o                         
   1  -6   1        596.22        532.33        13.72 o                         
   2  -6   1       2049.37       1663.88        41.37 o                         
   3  -6   1         17.12         10.28         9.90 o                         
   4  -6   1       1826.01       1569.08        26.83 o                         
   5  -6   1       2406.11       2234.23        42.26 o                         
   6  -6   1        494.53        567.01        21.66 o                         
   7  -6   1        355.07        275.72        19.51 o                         
   8  -6   1         11.68        -19.15        19.15 o                         
   9  -6   1        255.73        266.56        44.99 o                         
  -8  -5   1         16.78         -4.24        68.03 o                         
  -7  -5   1        157.25        221.07        62.61 o                         
  -6  -5   1        118.07        142.13        26.57 o                         
  -5  -5   1        633.50        495.54        24.36 o                         
  -4  -5   1        346.66        410.20        23.35 o                         
  -3  -5   1        341.24        340.71        15.11 o                         
  -2  -5   1       4327.07       4037.10        45.89 o                         
  -1  -5   1        298.53        286.51        12.59 o                         
   0  -5   1       2460.29       2452.72        27.13 o                         
   1  -5   1        515.14        536.89        14.31 o                         
   2  -5   1       3318.84       3356.16        42.02 o                         
   3  -5   1        977.80       1128.66        20.50 o                         
   4  -5   1        148.62        214.84        12.48 o                         
   5  -5   1       2456.53       2958.30        40.17 o                         
   6  -5   1        101.68         76.46        12.15 o                         
   7  -5   1        823.76        847.38        22.00 o                         
   8  -5   1        289.19        324.13        37.48 o                         
   9  -5   1        108.02        126.68        50.41 o                         
  -8  -4   1          0.04         68.32        36.19 o                         
  -7  -4   1        362.12        440.75        39.98 o                         
  -6  -4   1        466.96        512.01        43.64 o                         
  -5  -4   1        827.30        800.32        25.44 o                         
  -4  -4   1       2981.85       2852.22        46.67 o                         
  -3  -4   1         32.86         93.58        10.24 o                         
  -2  -4   1       1579.61       1664.36        32.01 o                         
  -1  -4   1       1266.56       1136.87        19.42 o                         
   0  -4   1       3648.16       3559.30        35.05 o                         
   1  -4   1       1163.68       1338.30        20.77 o                         
   2  -4   1        362.58        412.61        14.69 o                         
   3  -4   1       7137.77       7287.31        57.43 o                         
   4  -4   1       2320.87       2489.79        29.32 o                         
   5  -4   1       1829.81       1584.57        27.18 o                         
   6  -4   1        529.07        424.50        13.20 o                         
   7  -4   1        310.27        306.73        14.40 o                         
   8  -4   1        306.93        320.33        19.71 o                         
   9  -4   1          4.59          0.69        58.00 o                         
  -9  -3   1         79.91         47.16        78.06 o                         
  -8  -3   1        215.57        399.50        70.47 o                         
  -7  -3   1        286.43        283.53        40.64 o                         
  -6  -3   1        282.43        351.98        18.45 o                         
  -5  -3   1          0.95         17.25        11.96 o                         
  -4  -3   1       4161.72       3587.90        39.77 o                         
  -3  -3   1        316.28        314.22        14.03 o                         
  -2  -3   1       1158.65        959.73        21.82 o                         
  -1  -3   1       1210.03       1026.66        28.20 o                         
   0  -3   1       1426.59       1392.98        19.39 o                         
   1  -3   1       2963.02       3187.45        34.79 o                         
   2  -3   1         96.84        143.24        13.53 o                         
   3  -3   1      13233.02      14970.64       114.99 o                         
   4  -3   1         36.45         45.94        10.86 o                         
   5  -3   1        160.74        150.01        11.70 o                         
   6  -3   1       1049.66       1249.55        25.90 o                         
   7  -3   1         26.37          7.37        13.09 o                         
   8  -3   1        607.72        648.25        23.70 o                         
   9  -3   1         31.64         -8.20        28.19 o                         
  -9  -2   1         86.26         67.48        34.60 o                         
  -8  -2   1        438.17        502.48        34.55 o                         
  -7  -2   1        152.14         96.20        50.78 o                         
  -6  -2   1       1826.08       1774.44        35.09 o                         
  -5  -2   1         70.39         72.01        12.23 o                         
  -4  -2   1       1280.38       1374.56        23.21 o                         
  -3  -2   1       2925.93       3242.25        32.81 o                         
  -2  -2   1       1032.22       1124.13        19.15 o                         
  -1  -2   1       2129.50       2769.12        39.55 o                         
   0  -2   1       2368.84       3072.66        79.53 o                         
   1  -2   1      17971.00      18047.64       242.47 o                         
   2  -2   1        998.29       1098.12        19.76 o                         
   3  -2   1       1090.54        981.18        26.18 o                         
   4  -2   1       3763.48       3851.35        46.18 o                         
   5  -2   1        530.78        524.33        17.78 o                         
   6  -2   1       1129.47        989.61        21.99 o                         
   7  -2   1          3.21          8.04        22.38 o                         
   8  -2   1        215.97        218.09        67.25 o                         
   9  -2   1        114.49        102.05        28.44 o                         
  -9  -1   1         38.89        100.74        56.65 o                         
  -8  -1   1        323.14        273.96        31.14 o                         
  -7  -1   1         67.29         73.64        23.39 o                         
  -6  -1   1       1164.76       1068.46        32.41 o                         
  -5  -1   1        417.26        382.55        15.40 o                         
  -4  -1   1         56.94         38.17        14.09 o                         
  -3  -1   1       2281.82       1977.05        27.80 o                         
  -2  -1   1       1222.19       1544.34        39.47 o                         
  -1  -1   1      18674.77      17981.20       221.23 o                         
   0  -1   1        772.18       1029.63        62.44 o                         
   1  -1   1       1572.80       1805.83        24.72 o                         
   2  -1   1        542.77        571.98        34.19 o                         
   3  -1   1         69.23         86.24        13.43 o                         
   4  -1   1       5724.12       6450.90        76.94 o                         
   5  -1   1        154.67        200.54        11.90 o                         
   6  -1   1        772.61        838.30        20.69 o                         
   7  -1   1        442.67        419.45        20.80 o                         
   8  -1   1        375.90        382.41        31.45 o                         
   9  -1   1        287.70        247.42        30.37 o                         
  -9   0   1          0.27         21.79        30.17 o                         
  -8   0   1        374.68        394.59        81.64 o                         
  -7   0   1        221.98        242.85        37.17 o                         
  -6   0   1        870.87        896.28        18.52 o                         
  -5   0   1       3093.01       3030.17        33.50 o                         
  -4   0   1        141.32        153.90        13.96 o                         
  -3   0   1       1677.49       1876.87        49.60 o                         
  -2   0   1         27.22         33.11        17.70 o                         
  -1   0   1       9735.35      10639.83        91.00 o                         
   0   0   1       1625.33       1925.86        41.06 o                         
   1   0   1       4360.79       4431.23        96.70 o                         
   2   0   1       6293.64       6663.09        73.29 o                         
   3   0   1         93.39         90.42        11.68 o                         
   4   0   1       1558.65       1509.49        30.43 o                         
   5   0   1        351.43        352.97        18.15 o                         
   6   0   1        730.52        686.58        18.51 o                         
   7   0   1        825.22        786.62        22.98 o                         
   8   0   1        171.85        202.66        31.77 o                         
   9   0   1         89.27         68.60        50.14 o                         
 -10   1   1         98.15         91.98        66.10 o                         
  -9   1   1         39.42         43.95        67.20 o                         
  -8   1   1        166.84        166.50        27.80 o                         
  -7   1   1        693.65        703.56        19.63 o                         
  -6   1   1         75.51         82.66        11.36 o                         
  -5   1   1       1854.03       1905.90        25.53 o                         
  -4   1   1         73.22         58.03        12.43 o                         
  -3   1   1       2985.23       2947.58        39.78 o                         
  -2   1   1       4341.31       4503.35        92.98 o                         
  -1   1   1       1268.02       1559.98        23.31 o                         
   0   1   1        107.14        241.51        30.75 o                         
   1   1   1        424.87        508.06        22.67 o                         
   2   1   1       2548.88       2680.05        36.62 o                         
   3   1   1        517.47        609.56        18.54 o                         
   4   1   1        563.33        537.87        21.07 o                         
   5   1   1       3511.46       3553.20        49.39 o                         
   6   1   1        286.63        303.10        16.39 o                         
   7   1   1        827.49        837.66       107.87 o                         
   8   1   1         15.21         16.03        34.38 o                         
   9   1   1         43.11         94.25       126.03 o                         
 -10   2   1         96.67         49.76        32.52 o                         
  -9   2   1        188.05        268.84        61.58 o                         
  -8   2   1        115.10        103.66        24.81 o                         
  -7   2   1        772.31        795.59        26.65 o                         
  -6   2   1        142.34        163.73        11.57 o                         
  -5   2   1       1992.14       2069.10        45.42 o                         
  -4   2   1       1453.64       1694.04        28.49 o                         
  -3   2   1       5115.49       5850.14        83.57 o                         
  -2   2   1        147.04        122.69        18.94 o                         
  -1   2   1         52.47        115.62        35.39 o                         
   0   2   1       1515.45       1428.62        23.76 o                         
   1   2   1        670.90        668.77        18.24 o                         
   2   2   1      10640.25      10189.17       124.24 o                         
   3   2   1       6289.77       6137.59       179.56 o                         
   4   2   1         92.99         67.84        10.56 o                         
   5   2   1        880.79        888.16        23.43 o                         
   6   2   1         41.21         53.31        14.71 o                         
   7   2   1        329.36        310.76        29.86 o                         
   8   2   1         15.84         41.20        73.18 o                         
   9   2   1         80.03         73.18        95.95 o                         
 -10   3   1         29.36         17.90        32.71 o                         
  -9   3   1        223.20        308.91        83.58 o                         
  -8   3   1          0.50        -43.77        88.57 o                         
  -7   3   1        505.07        475.70        23.66 o                         
  -6   3   1       1064.67       1034.65        29.72 o                         
  -5   3   1        378.03        389.28        13.54 o                         
  -4   3   1       1954.17       1840.99        27.48 o                         
  -3   3   1       1634.41       1891.62        33.52 o                         
  -2   3   1         87.06         60.64        24.50 o                         
  -1   3   1        555.05        548.42        27.01 o                         
   0   3   1       2563.35       2408.23        31.26 o                         
   1   3   1       2279.51       2967.96        62.30 o                         
   2   3   1         21.51         15.15        12.08 o                         
   3   3   1       4328.08       4154.86        70.75 o                         
   4   3   1         39.15         68.95        11.70 o                         
   6   3   1        354.84        319.49        29.33 o                         
   7   3   1         35.48        113.05        32.75 o                         
   8   3   1        190.74        135.32        42.55 o                         
 -10   4   1          0.44         22.56       112.21 o                         
  -9   4   1        323.03        322.03        27.27 o                         
  -8   4   1        345.63        310.60        27.85 o                         
  -7   4   1        463.91        454.07        32.86 o                         
  -6   4   1        525.70        547.35        18.28 o                         
  -5   4   1        455.55        582.02        14.71 o                         
  -4   4   1        324.02        289.62        13.27 o                         
  -3   4   1        402.78        486.29        22.08 o                         
  -2   4   1       6225.24       6366.31       115.64 o                         
  -1   4   1       2104.43       2111.26        31.39 o                         
   0   4   1       1438.67       1630.39        22.14 o                         
   1   4   1       5821.87       5316.26       112.89 o                         
   2   4   1        244.14        296.59        14.15 o                         
   3   4   1       2287.31       2125.13        43.48 o                         
   4   4   1         92.08         86.84        17.04 o                         
   5   4   1        449.33        532.68        30.70 o                         
   6   4   1         59.42         67.05        19.16 o                         
   7   4   1         55.90         51.98        54.75 o                         
   8   4   1        158.50        188.55        50.95 o                         
  -9   5   1         76.69         51.59        37.07 o                         
  -8   5   1        206.85        281.50        65.89 o                         
  -7   5   1        165.91        118.91        15.76 o                         
  -6   5   1       1229.15       1222.92        31.60 o                         
  -5   5   1         20.14         27.65        15.96 o                         
  -4   5   1        167.20        128.28        16.37 o                         
  -3   5   1       1390.49       1315.83        26.82 o                         
  -2   5   1       1483.25       1537.39        28.70 o                         
  -1   5   1       1857.55       2031.81        32.01 o                         
   0   5   1         49.29         74.42        11.52 o                         
   1   5   1       3788.36       3504.72        42.75 o                         
   2   5   1        135.99        158.41        13.60 o                         
   3   5   1        639.44        616.08        23.86 o                         
   4   5   1        510.57        621.21        59.08 o                         
   5   5   1         26.68        159.91        66.13 o                         
   6   5   1        516.52        670.64        56.36 o                         
   7   5   1          4.69         46.74        46.30 o                         
  -9   6   1          8.80        -71.55        71.55 o                         
  -8   6   1        386.88        385.54        35.42 o                         
  -7   6   1          0.16        -19.90        19.90 o                         
  -6   6   1        347.49        356.94        16.75 o                         
  -5   6   1        223.70        291.22        18.39 o                         
  -4   6   1       1324.29       1358.96        54.30 o                         
  -3   6   1       1709.71       1894.35        35.99 o                         
  -2   6   1        172.00        190.31        21.53 o                         
  -1   6   1       2796.43       2719.05        55.27 o                         
   0   6   1        561.04        574.93        13.77 o                         
   1   6   1       1607.42       1458.55        25.62 o                         
   2   6   1        654.99        686.69        25.87 o                         
   3   6   1        238.14        270.82        20.09 o                         
   4   6   1        416.05        458.08        35.88 o                         
   5   6   1          2.27        145.82        78.60 o                         
   6   6   1        175.72        237.32        55.56 o                         
  -9   7   1          0.01         93.78        63.96 o                         
  -8   7   1        332.93        233.28        87.54 o                         
  -7   7   1         58.89        230.92        73.72 o                         
  -6   7   1         88.53         68.75        22.57 o                         
  -5   7   1        970.66        957.65        40.93 o                         
  -4   7   1         24.97         37.26        15.33 o                         
  -3   7   1       1251.53       1209.79        29.04 o                         
  -2   7   1        363.08        311.34        17.00 o                         
  -1   7   1       1635.28       1417.08        26.60 o                         
   0   7   1        113.58        111.03        10.72 o                         
   1   7   1        682.85        646.79        21.78 o                         
   2   7   1        919.55        989.80        32.38 o                         
   3   7   1         86.19        118.59        37.94 o                         
   4   7   1        434.26        331.14        42.34 o                         
   5   7   1         79.54        254.73       181.86 o                         
   6   7   1         64.11        104.62        98.66 o                         
  -7   8   1        407.05        477.12        67.22 o                         
  -6   8   1          4.85         42.15       116.27 o                         
  -5   8   1        351.41        502.21        43.82 o                         
  -4   8   1         13.81         35.58        34.26 o                         
  -3   8   1       1067.86       1062.30        34.86 o                         
  -2   8   1        866.24       1017.87        34.69 o                         
  -1   8   1        568.19        545.76        34.05 o                         
   0   8   1        814.13        854.87        30.75 o                         
   1   8   1          1.46         13.39        40.59 o                         
   2   8   1        342.05        325.29        42.28 o                         
   3   8   1         63.59        -34.51        91.61 o                         
   4   8   1        163.44        200.64        62.83 o                         
   5   8   1         83.02         94.21       103.26 o                         
  -7   9   1        256.68        192.97        47.16 o                         
  -6   9   1          7.04        135.44        94.59 o                         
  -5   9   1        491.04        386.85        49.06 o                         
  -4   9   1        405.87        434.45        61.25 o                         
  -3   9   1        305.80        303.98        32.36 o                         
  -2   9   1        272.71        318.35        32.36 o                         
  -1   9   1         89.33         91.10        39.57 o                         
   0   9   1        834.45        790.83        38.76 o                         
   1   9   1        224.91        107.22        39.57 o                         
   2   9   1        245.29        338.25        53.66 o                         
   3   9   1         82.54          1.63        56.92 o                         
   4   9   1         17.78         56.29        50.54 o                         
  -6  10   1         84.22         69.70        49.87 o                         
  -5  10   1        214.82        240.52        98.38 o                         
  -4  10   1        421.16        574.19        40.42 o                         
  -3  10   1        101.86         63.01        32.25 o                         
  -2  10   1        280.62        187.33        70.74 o                         
  -1  10   1        145.57         96.31        26.00 o                         
   0  10   1        243.34        100.28        78.60 o                         
   1  10   1        166.63        152.86        75.35 o                         
   2  10   1         41.83        163.70        66.67 o                         
  -4  11   1        330.53        324.31        53.08 o                         
  -3  11   1         14.86         29.08        31.61 o                         
  -2  11   1        174.14        205.44       113.29 o                         
  -1  11   1        120.43        201.11       107.33 o                         
   0  11   1         60.59        -97.03       100.28 o                         
   0 -12   2        129.07        365.35       114.92 o                         
   1 -12   2          5.96         -1.63       106.24 o                         
   2 -12   2        358.50        323.77        46.62 o                         
   3 -12   2          8.33        127.93        39.03 o                         
   4 -12   2        198.75        246.64        53.12 o                         
  -2 -11   2        114.66         51.50        81.31 o                         
  -1 -11   2         13.50        -88.36        88.36 o                         
   0 -11   2        392.48        510.62        92.69 o                         
   1 -11   2          0.07         68.30       101.91 o                         
   2 -11   2        334.49        407.15        76.70 o                         
   3 -11   2        219.75        263.08        59.63 o                         
   4 -11   2        224.70        281.33        44.45 o                         
   5 -11   2        173.18        259.11        49.33 o                         
   6 -11   2          9.25        -34.69        36.32 o                         
  -4 -10   2         52.83        151.93        59.49 o                         
  -3 -10   2         38.17         78.98        55.21 o                         
  -2 -10   2        370.67        418.75       132.53 o                         
  -1 -10   2          0.39        -22.22        74.26 o                         
   0 -10   2        756.86        691.67        75.35 o                         
   1 -10   2         79.34        112.76        29.79 o                         
   2 -10   2         51.17         38.85        16.40 o                         
   3 -10   2        327.77        367.28        64.51 o                         
   4 -10   2         94.98         75.10        44.90 o                         
   5 -10   2        813.13        761.60        60.17 o                         
   6 -10   2         63.87         20.60        41.74 o                         
   7 -10   2        152.45        171.83        48.79 o                         
  -5  -9   2         36.53         96.91        86.19 o                         
  -4  -9   2        180.75        349.69        73.18 o                         
  -3  -9   2         22.73        112.97        48.51 o                         
  -2  -9   2        396.52        435.37        55.68 o                         
  -1  -9   2         59.81         60.90        43.57 o                         
   0  -9   2        580.44        648.33        27.92 o                         
   1  -9   2       1041.53       1108.81        30.49 o                         
   2  -9   2        344.93        350.44        23.63 o                         
   3  -9   2        526.03        577.58        30.47 o                         
   4  -9   2        165.70        203.74        19.43 o                         
   5  -9   2        493.41        478.53        26.41 o                         
   6  -9   2        308.60        365.89        47.70 o                         
   7  -9   2        129.22        150.69        44.99 o                         
  -6  -8   2        123.58        152.42        36.78 o                         
  -5  -8   2         29.48        172.38        96.49 o                         
  -4  -8   2        337.63        305.18        75.89 o                         
  -3  -8   2         42.92        102.60        39.03 o                         
  -2  -8   2        732.40        624.73        39.16 o                         
  -1  -8   2        397.14        391.17        19.89 o                         
   0  -8   2        254.20        182.60        18.01 o                         
   1  -8   2       1776.69       1577.80        36.12 o                         
   2  -8   2         34.64         66.35        15.96 o                         
   3  -8   2        695.16        626.94        19.60 o                         
   4  -8   2        624.08        547.50        16.89 o                         
   5  -8   2        174.32        228.37        16.90 o                         
   6  -8   2        806.57        744.42        41.47 o                         
   7  -8   2         71.95        102.50        25.75 o                         
   8  -8   2        383.33        407.63        57.46 o                         
  -7  -7   2          0.46        -39.40        39.40 o                         
  -6  -7   2         71.39        149.37        35.15 o                         
  -5  -7   2         88.59        209.24        69.93 o                         
  -4  -7   2        297.24        444.49        63.42 o                         
  -3  -7   2        236.57        248.12        32.55 o                         
  -2  -7   2        361.68        286.72        12.37 o                         
  -1  -7   2       2113.50       1964.71        44.48 o                         
   0  -7   2         35.90         33.93        11.22 o                         
   1  -7   2        852.37        996.25        25.22 o                         
   2  -7   2        788.91        848.32        21.41 o                         
   3  -7   2       1354.62       1318.52        22.99 o                         
   4  -7   2       1676.20       1754.31        31.76 o                         
   5  -7   2          0.62         -0.96        12.33 o                         
   6  -7   2        542.46        449.31        18.54 o                         
   7  -7   2          0.42         20.82        23.31 o                         
   8  -7   2        338.71        308.41        72.91 o                         
   9  -7   2        169.64        152.32        72.64 o                         
  -7  -6   2          2.47         14.45        34.76 o                         
  -6  -6   2        241.50        260.83        34.49 o                         
  -5  -6   2        282.67        427.28        43.09 o                         
  -4  -6   2       1019.02        999.37        41.28 o                         
  -3  -6   2        834.60        827.48        21.37 o                         
  -2  -6   2         98.13        130.18        10.93 o                         
  -1  -6   2       2435.30       2443.90        28.89 o                         
   0  -6   2       1362.67       1420.34        22.80 o                         
   1  -6   2        216.48        208.04        11.08 o                         
   2  -6   2       1772.16       1661.43        23.15 o                         
   3  -6   2          1.13         -7.32         9.04 o                         
   4  -6   2       2136.64       2116.71        36.54 o                         
   5  -6   2          0.56          3.03        10.03 o                         
   6  -6   2       1294.44       1473.90        27.98 o                         
   7  -6   2        646.23        721.17        29.64 o                         
   8  -6   2         54.79        129.93        26.94 o                         
   9  -6   2        214.38        275.96        55.02 o                         
  -8  -5   2         44.76         40.56        41.74 o                         
  -7  -5   2        103.09         90.66        28.17 o                         
  -6  -5   2         64.73         58.41        24.24 o                         
  -5  -5   2        189.98        167.05        28.19 o                         
  -4  -5   2          3.54         -6.41        11.78 o                         
  -3  -5   2       1686.58       1591.34        29.18 o                         
  -2  -5   2        487.31        473.66        15.17 o                         
  -1  -5   2        748.33        697.12        17.77 o                         
   0  -5   2       2963.13       2697.82        30.90 o                         
   1  -5   2         48.21         74.19        10.06 o                         
   2  -5   2       4988.91       5141.48        62.85 o                         
   3  -5   2         95.98         56.46        10.13 o                         
   4  -5   2       3095.57       3069.92        50.88 o                         
   5  -5   2        553.90        525.44        14.39 o                         
   6  -5   2        179.47        178.52        12.74 o                         
   7  -5   2        991.16        840.02        19.07 o                         
   8  -5   2          0.66        -31.61        38.80 o                         
   9  -5   2        285.79        242.71        35.26 o                         
  -8  -4   2        125.71         97.19        34.49 o                         
  -7  -4   2        175.11        204.04        30.87 o                         
  -6  -4   2        302.93        225.81        16.85 o                         
  -5  -4   2       1451.99       1213.36        29.41 o                         
  -4  -4   2        439.16        431.13        20.36 o                         
  -3  -4   2       1839.02       1858.96        27.30 o                         
  -2  -4   2       1502.76       1558.61        23.54 o                         
  -1  -4   2        321.21        358.55        13.39 o                         
   0  -4   2       2626.93       2892.49        33.49 o                         
   1  -4   2        374.43        280.32        13.04 o                         
   2  -4   2       3890.73       3902.77        43.81 o                         
   3  -4   2       1531.42       1664.21        22.27 o                         
   4  -4   2        353.59        401.01        13.11 o                         
   5  -4   2       1878.25       1981.51        52.56 o                         
   6  -4   2         41.69         37.11        10.52 o                         
   7  -4   2       1185.30       1231.85        28.05 o                         
   8  -4   2        125.54        168.12        19.32 o                         
   9  -4   2        176.54        110.05        31.60 o                         
  -9  -3   2         66.69         95.56        35.28 o                         
  -8  -3   2          0.44        -43.91        63.96 o                         
  -7  -3   2        139.50        163.12        24.60 o                         
  -6  -3   2         18.73         38.53        15.75 o                         
  -5  -3   2        317.26        334.25        12.74 o                         
  -4  -3   2        346.00        341.24        13.44 o                         
  -3  -3   2         24.71         32.24        11.41 o                         
  -2  -3   2       3647.58       3410.31        42.91 o                         
  -1  -3   2        391.76        254.73        19.43 o                         
   0  -3   2      13810.36      14160.55       168.89 o                         
   1  -3   2       2423.97       2566.66        47.76 o                         
   2  -3   2       4414.81       4648.26        47.44 o                         
   3  -3   2       6094.52       5980.68        68.29 o                         
   4  -3   2        147.07        100.76        11.25 o                         
   5  -3   2       3074.05       2929.93        38.10 o                         
   6  -3   2         58.07         37.35         9.90 o                         
   7  -3   2        398.42        369.01        16.55 o                         
   8  -3   2        401.50        380.65        33.53 o                         
   9  -3   2        176.27        154.14        31.18 o                         
  -9  -2   2        108.80        163.47        35.84 o                         
  -8  -2   2          0.10         36.70        20.10 o                         
  -7  -2   2        591.08        519.90        34.43 o                         
  -6  -2   2        423.69        436.50        17.04 o                         
  -5  -2   2        827.36        766.83        38.67 o                         
  -4  -2   2       2916.14       2850.03        36.78 o                         
  -3  -2   2         15.41         13.35        11.87 o                         
  -2  -2   2       6186.21       6995.12        76.19 o                         
  -1  -2   2       3762.15       3764.76        53.73 o                         
   0  -2   2        187.17        271.23        16.42 o                         
   1  -2   2       1725.44       1477.08        30.53 o                         
   2  -2   2        179.07        174.69        18.17 o                         
   3  -2   2       4307.17       4239.30        89.51 o                         
   4  -2   2        474.23        591.96        14.89 o                         
   5  -2   2       1513.43       1436.81        28.77 o                         
   6  -2   2        698.60        792.52        20.36 o                         
   7  -2   2        564.16        569.31        20.11 o                         
   8  -2   2        748.31        736.42        70.07 o                         
   9  -2   2          4.15         18.43        64.51 o                         
  -9  -1   2         38.86         -0.56        70.74 o                         
  -8  -1   2         34.87        -57.01        58.41 o                         
  -7  -1   2        151.91        136.91        34.05 o                         
  -6  -1   2        362.10        373.65        13.82 o                         
  -5  -1   2         52.31         48.09        13.10 o                         
  -4  -1   2        472.73        493.84        22.43 o                         
  -3  -1   2       1037.48        886.68        19.60 o                         
  -2  -1   2      12992.54      14593.93       116.91 o                         
  -1  -1   2      23999.91      23325.80       178.80 o                         
   0  -1   2       3109.62       3073.88        37.27 o                         
   1  -1   2       3833.20       3151.55        41.36 o                         
   2  -1   2       3298.59       3981.85        52.87 o                         
   3  -1   2       6660.42       6618.37        58.26 o                         
   4  -1   2       1440.00       1517.05        41.65 o                         
   5  -1   2       2003.33       2097.71        30.52 o                         
   6  -1   2       2288.45       2298.12        41.81 o                         
   7  -1   2         88.91         92.70        15.02 o                         
   8  -1   2        247.10        365.67        55.63 o                         
   9  -1   2         54.20         57.93        53.39 o                         
 -10   0   2          6.61          0.17        39.57 o                         
  -9   0   2         79.98         35.67        47.38 o                         
  -8   0   2        285.55        386.66        32.12 o                         
  -7   0   2         47.20         36.29        17.78 o                         
  -6   0   2       1784.72       1819.40        28.58 o                         
  -5   0   2        487.76        449.73        14.29 o                         
  -4   0   2       4603.96       4773.27        60.29 o                         
  -3   0   2       7438.28       6619.69       113.18 o                         
  -2   0   2         62.48         99.99        17.95 o                         
  -1   0   2        883.80        814.34        21.65 o                         
   0   0   2         60.91          1.14        19.46 o                         
   1   0   2       3638.19       4013.42       128.20 o                         
   2   0   2        314.21        282.76        14.30 o                         
   3   0   2       2139.76       2042.00        23.35 o                         
   4   0   2       2883.25       2879.52        32.09 o                         
   5   0   2        204.23        165.08        11.13 o                         
   6   0   2       2190.92       2217.21        66.63 o                         
   7   0   2         54.09         44.28        18.87 o                         
   8   0   2        120.25        174.85        21.77 o                         
   9   0   2         76.61         75.68        32.42 o                         
 -10   1   2         39.71         49.63        34.18 o                         
  -9   1   2         15.16         80.18        51.24 o                         
  -8   1   2         77.95         92.82        26.38 o                         
  -7   1   2        178.12        150.63        13.35 o                         
  -6   1   2        924.60        974.80        19.99 o                         
  -5   1   2       1373.24       1317.93        21.19 o                         
  -4   1   2        989.82       1137.29        24.38 o                         
  -3   1   2       4945.20       4964.54        54.89 o                         
  -2   1   2        563.75        537.66        16.78 o                         
  -1   1   2       2451.68       2710.42        52.97 o                         
   0   1   2      21523.70      21922.61       208.43 o                         
   1   1   2      24300.53      24933.82       280.58 o                         
   2   1   2       7485.78       8187.04        89.47 o                         
   3   1   2         58.71         62.22        10.50 o                         
   4   1   2       2964.66       3014.79        31.58 o                         
   5   1   2         48.09         72.21        12.20 o                         
   6   1   2       1061.22       1012.71        37.61 o                         
   7   1   2        326.68        288.30        68.57 o                         
   8   1   2         56.16         72.64        74.80 o                         
   9   1   2        113.86        183.23        61.25 o                         
 -10   2   2         87.92        119.08        49.28 o                         
  -9   2   2          5.76         17.64        57.30 o                         
  -8   2   2        474.80        434.12        24.12 o                         
  -7   2   2        828.78        964.17        42.95 o                         
  -6   2   2        355.77        352.64        17.37 o                         
  -5   2   2       2751.10       2618.92        31.92 o                         
  -4   2   2          6.67          8.95        10.70 o                         
  -3   2   2       4257.78       4553.59        45.51 o                         
  -2   2   2        780.83        871.36        21.53 o                         
  -1   2   2       1821.34       1746.89        38.90 o                         
   0   2   2         49.84         19.33        12.95 o                         
   1   2   2       1452.54       1548.52        28.17 o                         
   2   2   2       6101.89       6061.32        94.32 o                         
   3   2   2          2.39         13.39         9.60 o                         
   4   2   2       3698.24       3521.38        75.36 o                         
   5   2   2        262.91        270.46        12.77 o                         
   6   2   2         16.47         31.61        25.77 o                         
   7   2   2        327.00        263.18        38.65 o                         
   8   2   2          3.40         -4.08        41.47 o                         
 -10   3   2         66.56        124.29        26.20 o                         
  -9   3   2        150.97        164.62        60.60 o                         
  -8   3   2        185.84        166.87        23.71 o                         
  -7   3   2        218.59        201.56        17.50 o                         
  -6   3   2          0.07         23.83        15.13 o                         
  -5   3   2       2308.54       2332.48        44.08 o                         
  -4   3   2       1090.99       1130.80        20.07 o                         
  -3   3   2       2005.94       2161.80        47.41 o                         
  -2   3   2       6028.54       5963.42        75.17 o                         
  -1   3   2       2393.36       2438.06        27.54 o                         
   0   3   2      10056.00      10689.35        78.97 o                         
   1   3   2       2766.75       3322.76        37.53 o                         
   2   3   2       4298.25       3946.91        94.26 o                         
   3   3   2        453.68        518.75        17.13 o                         
   4   3   2       1114.04       1073.34        22.65 o                         
   5   3   2        582.39        535.56        41.20 o                         
   6   3   2          0.33         -9.15        12.67 o                         
   7   3   2        477.21        456.87       119.80 o                         
   8   3   2         12.52        -25.56        42.69 o                         
  -9   4   2        233.37        380.62        74.08 o                         
  -8   4   2         17.09         38.74        22.56 o                         
  -7   4   2       1237.91       1475.78       116.84 o                         
  -6   4   2        280.51        259.75        17.09 o                         
  -5   4   2        850.21        906.26        20.12 o                         
  -4   4   2        840.23        802.14        22.29 o                         
  -3   4   2       1219.65       1333.74        28.01 o                         
  -2   4   2       4521.70       4807.16       134.64 o                         
  -1   4   2         81.00         86.80        16.23 o                         
   0   4   2       3488.84       3675.18        45.13 o                         
   1   4   2        101.62        155.09        11.01 o                         
   2   4   2       2765.59       2622.15        55.75 o                         
   3   4   2        384.04        413.05        31.71 o                         
   4   4   2         11.23        -12.06        22.50 o                         
   5   4   2       1077.33       1165.94        62.61 o                         
   6   4   2         68.31         71.97        29.36 o                         
   7   4   2        162.96        248.27        69.38 o                         
  -9   5   2        173.94        180.33        40.46 o                         
  -8   5   2          6.79        -12.96        41.89 o                         
  -7   5   2        663.95        598.47        24.58 o                         
  -6   5   2        199.18        228.96        13.29 o                         
  -5   5   2        348.92        277.03        12.67 o                         
  -4   5   2       3604.72       3809.31       130.27 o                         
  -3   5   2        609.07        727.98        45.07 o                         
  -2   5   2       3296.41       3254.98        50.16 o                         
  -1   5   2        525.17        556.81        17.22 o                         
   0   5   2       1984.63       1882.78        36.95 o                         
   1   5   2       1570.57       1555.09        24.67 o                         
   2   5   2        226.49        221.44        14.01 o                         
   3   5   2       1162.52       1121.89        43.24 o                         
   4   5   2        125.34        134.97        65.05 o                         
   5   5   2        722.96        704.94        37.72 o                         
   6   5   2         81.03        112.10        75.62 o                         
   7   5   2         31.64          7.52        89.98 o                         
  -9   6   2        193.14        213.57        90.80 o                         
  -8   6   2        202.27        296.22       116.54 o                         
  -7   6   2        141.03        135.44        28.73 o                         
  -6   6   2        992.73        928.95        63.08 o                         
  -5   6   2          2.45          4.08        38.27 o                         
  -4   6   2       1858.57       2083.31        63.92 o                         
  -3   6   2         59.70         80.11        15.10 o                         
  -2   6   2       1372.17       1332.26        39.50 o                         
  -1   6   2        833.96        835.75        16.06 o                         
   0   6   2       1708.87       1604.63        33.38 o                         
   1   6   2        872.58        765.22        17.08 o                         
   2   6   2         95.67         84.12        18.58 o                         
   3   6   2       1075.39       1194.20        40.01 o                         
   4   6   2        316.67        205.44        79.14 o                         
   5   6   2        129.03         75.35        78.60 o                         
   6   6   2        137.42        197.97        37.09 o                         
  -8   7   2        292.45        482.98       107.33 o                         
  -7   7   2          0.08        -43.15        43.15 o                         
  -6   7   2        631.69        575.40        41.70 o                         
  -5   7   2         77.39        100.88        76.43 o                         
  -4   7   2       1214.56       1203.79        37.34 o                         
  -3   7   2        953.86        906.13        48.88 o                         
  -2   7   2         64.87         67.92        17.21 o                         
  -1   7   2       1151.04       1103.35        42.09 o                         
   0   7   2         53.44         54.19        12.72 o                         
   1   7   2        924.76        922.12        26.48 o                         
   2   7   2        485.86        438.67        26.23 o                         
   3   7   2        414.14        469.21        36.89 o                         
   4   7   2        234.42        271.33       170.75 o                         
   5   7   2          0.14        108.95        94.86 o                         
  -8   8   2        217.95        276.55        57.73 o                         
  -7   8   2         57.29        184.56        42.23 o                         
  -6   8   2        478.36        637.56        87.27 o                         
  -5   8   2        350.40        404.45        40.59 o                         
  -4   8   2        180.47        243.82        33.57 o                         
  -3   8   2        591.41        518.33        48.20 o                         
  -2   8   2        438.99        471.61        33.47 o                         
  -1   8   2       1197.45       1123.38        27.03 o                         
   0   8   2        539.69        504.87        37.51 o                         
   1   8   2        289.93        373.26        24.07 o                         
   2   8   2        278.87        214.80        39.45 o                         
   3   8   2         37.29         -6.43        37.13 o                         
   4   8   2        210.67        225.20        48.79 o                         
  -7   9   2        103.01         73.04        41.32 o                         
  -6   9   2        214.60        225.15        84.83 o                         
  -5   9   2        417.92        375.21        43.54 o                         
  -4   9   2          6.33         -1.97        30.48 o                         
  -3   9   2        568.43        566.14        50.30 o                         
  -2   9   2         75.25         65.03        50.14 o                         
  -1   9   2        212.28        235.68        33.86 o                         
   0   9   2        479.98        313.31        64.51 o                         
   1   9   2        129.92        159.37        61.25 o                         
   2   9   2        215.90        295.42        60.17 o                         
   3   9   2          7.84        -60.17        60.17 o                         
  -6  10   2         19.66        -21.76        68.84 o                         
  -5  10   2        436.94        528.29        77.79 o                         
  -4  10   2          5.73         21.46        35.49 o                         
  -3  10   2        186.89        192.52        78.33 o                         
  -2  10   2        181.84        183.87       109.23 o                         
  -1  10   2         51.48        126.84        87.27 o                         
   0  10   2        416.54        328.49        84.02 o                         
   1  10   2          1.03        221.70        85.10 o                         
  -1 -12   3        123.66        283.50       105.16 o                         
   0 -12   3          6.92         27.10       110.04 o                         
   1 -12   3        115.71        -57.46       107.33 o                         
   3 -12   3         51.83         78.06        38.49 o                         
   4 -12   3        188.65        217.91        50.95 o                         
   5 -12   3          2.08         46.08        42.82 o                         
  -3 -11   3        126.20        170.75        81.31 o                         
  -2 -11   3         14.46         62.34        97.57 o                         
  -1 -11   3        137.39         20.06        88.36 o                         
   0 -11   3        108.40        114.38        73.72 o                         
   1 -11   3         47.48        148.53        89.98 o                         
   2 -11   3        323.49        467.84        44.90 o                         
   3 -11   3         24.66        -21.14        39.57 o                         
   4 -11   3        564.98        638.55        55.29 o                         
   5 -11   3        143.02        221.70        76.43 o                         
   6 -11   3        145.64        104.62        42.28 o                         
  -4 -10   3         13.42        119.95        66.40 o                         
  -3 -10   3         76.64         67.00        57.14 o                         
  -2 -10   3         61.32         63.64        51.04 o                         
  -1 -10   3        185.06        193.80        51.94 o                         
   0 -10   3        518.79        470.33        47.36 o                         
   1 -10   3         22.91        -11.88        21.99 o                         
   2 -10   3        323.59        308.57        36.32 o                         
   3 -10   3        158.38        107.27        32.13 o                         
   4 -10   3        383.35        465.63        48.79 o                         
   5 -10   3        476.66        435.82        55.29 o                         
   6 -10   3         70.05        117.63        55.83 o                         
   7 -10   3        246.64        223.87        52.58 o                         
  -5  -9   3         84.22         57.44       101.09 o                         
  -4  -9   3        107.43        253.59        52.85 o                         
  -3  -9   3         68.09        -24.03        52.22 o                         
  -2  -9   3        263.64        309.87        30.24 o                         
  -1  -9   3         26.56         18.78        12.44 o                         
   0  -9   3        871.37        863.54        40.77 o                         
   1  -9   3         71.71         89.40        13.73 o                         
   2  -9   3        771.62        666.94        22.30 o                         
   3  -9   3       1166.65       1158.92        35.79 o                         
   4  -9   3        103.21         59.23        13.29 o                         
   5  -9   3        885.48        758.93        27.35 o                         
   6  -9   3          1.75         -5.67        15.62 o                         
   8  -9   3         37.97        -49.87        49.87 o                         
  -6  -8   3         72.16        384.32        88.36 o                         
  -5  -8   3         93.80        126.87        32.70 o                         
  -4  -8   3         83.57         49.36        28.01 o                         
  -3  -8   3         24.59        -30.90        30.90 o                         
  -2  -8   3        622.30        584.42        19.20 o                         
  -1  -8   3        138.99        120.92        15.77 o                         
   0  -8   3       1152.19       1079.42        26.18 o                         
   1  -8   3        738.70        699.81        17.69 o                         
   2  -8   3        618.61        746.21        18.65 o                         
   3  -8   3       1332.39       1213.50        21.89 o                         
   4  -8   3         72.45         37.45        11.89 o                         
   5  -8   3        549.83        612.51        22.59 o                         
   6  -8   3         35.65         33.00        14.89 o                         
   7  -8   3        624.96        735.74        41.20 o                         
   8  -8   3        276.31        332.29        58.54 o                         
  -7  -7   3         37.85         55.54        36.57 o                         
  -6  -7   3        157.18        365.89        73.72 o                         
  -5  -7   3         17.45         47.16        61.25 o                         
  -4  -7   3        263.48        215.80        27.33 o                         
  -3  -7   3         22.96         66.19        12.73 o                         
  -2  -7   3       1146.86       1027.34        22.18 o                         
  -1  -7   3       1385.19       1445.85        23.73 o                         
   0  -7   3         95.80         46.48         9.42 o                         
   1  -7   3       2838.64       2654.35        70.26 o                         
   2  -7   3         17.28         13.06         9.62 o                         
   3  -7   3       3218.09       3065.94        43.27 o                         
   4  -7   3        137.15        145.03        10.28 o                         
   5  -7   3        854.49        701.33        19.74 o                         
   6  -7   3        679.71        584.60        22.23 o                         
   7  -7   3         48.48         52.27        26.56 o                         
   8  -7   3        341.23        297.59        30.61 o                         
   9  -7   3          0.63         28.46        27.54 o                         
  -8  -6   3         51.86        -37.89        37.89 o                         
  -7  -6   3         17.21         63.30        30.08 o                         
  -6  -6   3         81.55        122.47        28.91 o                         
  -5  -6   3         61.62        112.46        20.60 o                         
  -4  -6   3        882.58        842.87        38.18 o                         
  -3  -6   3        525.57        567.69        18.93 o                         
  -2  -6   3        915.40        855.60        22.14 o                         
  -1  -6   3        885.34        896.82        24.44 o                         
   0  -6   3          0.35         37.30        11.23 o                         
   1  -6   3       4423.61       4449.85        72.37 o                         
   2  -6   3        195.21        165.51        10.98 o                         
   3  -6   3       1981.55       2298.08        28.49 o                         
   4  -6   3        711.82        777.06        14.74 o                         
   5  -6   3        474.73        611.16        24.40 o                         
   6  -6   3       1079.42       1222.76        30.78 o                         
   7  -6   3         50.88         89.58        19.45 o                         
   8  -6   3        507.02        594.42        48.79 o                         
   9  -6   3         59.84         65.53        30.50 o                         
  -8  -5   3         73.78         55.37        63.42 o                         
  -7  -5   3          9.05         20.38        35.23 o                         
  -6  -5   3        287.02        240.57        19.69 o                         
  -5  -5   3        390.24        442.40        18.41 o                         
  -4  -5   3        259.25        255.58        14.67 o                         
  -3  -5   3       1183.23       1250.17        42.52 o                         
  -2  -5   3          0.65         37.85        10.83 o                         
  -1  -5   3       5649.21       5250.62        88.85 o                         
   0  -5   3        487.29        461.02        13.03 o                         
   1  -5   3       4304.31       3956.47        36.06 o                         
   2  -5   3       2826.16       2545.13        49.58 o                         
   3  -5   3        677.89        597.91        15.64 o                         
   4  -5   3       2906.96       2641.80        43.27 o                         
   5  -5   3         17.60         11.86        11.14 o                         
   6  -5   3       1136.64        980.46        22.06 o                         
   7  -5   3        154.13         79.23        25.84 o                         
   8  -5   3        220.53        181.30        46.62 o                         
   9  -5   3        180.02        209.13        77.24 o                         
  -8  -4   3        134.11        223.33        55.29 o                         
  -7  -4   3         72.21        140.22        29.43 o                         
  -6  -4   3        237.01        160.82        17.53 o                         
  -5  -4   3        668.14        618.95        16.60 o                         
  -4  -4   3         87.65         60.79        17.25 o                         
  -3  -4   3       2005.35       1917.85        32.11 o                         
  -2  -4   3        458.98        450.44        16.97 o                         
  -1  -4   3       7955.23       7931.66        61.44 o                         
   0  -4   3        558.12        515.83        23.92 o                         
   1  -4   3       3898.47       3982.96        58.42 o                         
   2  -4   3       5842.70       6340.92        80.46 o                         
   3  -4   3          1.73         12.22        10.46 o                         
   4  -4   3        970.63       1172.75        18.41 o                         
   5  -4   3        496.85        658.31        14.89 o                         
   6  -4   3        724.34        768.70        18.80 o                         
   7  -4   3        591.28        698.23        33.80 o                         
   8  -4   3        229.25        185.89        21.96 o                         
   9  -4   3        462.58        537.51        44.18 o                         
  -9  -3   3         20.75         81.66        49.87 o                         
  -8  -3   3         61.11         88.68        24.07 o                         
  -7  -3   3        273.94        372.51        26.87 o                         
  -6  -3   3         10.52         15.72        18.80 o                         
  -5  -3   3        965.09        983.46        20.16 o                         
  -4  -3   3        210.48        192.61        13.13 o                         
  -3  -3   3       4297.35       4463.60        70.01 o                         
  -2  -3   3       1711.11       1726.22        28.70 o                         
  -1  -3   3       3185.36       3419.39        49.78 o                         
   0  -3   3       8660.85       8245.15        79.94 o                         
   1  -3   3        100.87         64.95        12.91 o                         
   2  -3   3       5843.61       6181.72        61.29 o                         
   3  -3   3        986.64        972.58        30.87 o                         
   4  -3   3       1995.92       1934.16        25.06 o                         
   5  -3   3        511.30        393.26        15.47 o                         
   6  -3   3        674.99        692.24        19.76 o                         
   7  -3   3        759.30        689.26        50.15 o                         
   8  -3   3          0.00          9.62        17.55 o                         
   9  -3   3        337.01        334.96        61.52 o                         
  -9  -2   3         80.68        115.10        87.54 o                         
  -8  -2   3         20.17         12.91        29.11 o                         
  -7  -2   3        700.17        699.35        58.45 o                         
  -6  -2   3          8.56          8.11        13.84 o                         
  -5  -2   3        617.54        565.12        15.88 o                         
  -4  -2   3        688.05        638.08        17.86 o                         
  -3  -2   3       8026.67       7723.83        71.19 o                         
  -2  -2   3       8955.00       8049.21        92.52 o                         
  -1  -2   3         82.87         63.64        16.97 o                         
   0  -2   3       2223.70       2246.74        27.48 o                         
   1  -2   3         81.38         65.96        14.31 o                         
   2  -2   3       1919.26       2016.03        43.95 o                         
   3  -2   3       2129.09       2314.18        30.13 o                         
   4  -2   3        985.33        999.94        16.60 o                         
   5  -2   3       1927.80       2228.31        40.44 o                         
   6  -2   3         23.75         -4.87        10.51 o                         
   7  -2   3        869.73        877.04        22.60 o                         
   8  -2   3        177.16        239.65        46.01 o                         
   9  -2   3        131.30        110.58        33.56 o                         
  -9  -1   3        122.14        190.61        32.39 o                         
  -8  -1   3          5.11        -28.00        34.29 o                         
  -7  -1   3        517.05        500.95        33.64 o                         
  -6  -1   3        411.56        393.40        21.78 o                         
  -5  -1   3       1689.36       1656.85        43.61 o                         
  -4  -1   3       2256.62       2249.50        60.41 o                         
  -3  -1   3        234.44        291.92        19.79 o                         
  -2  -1   3       4651.35       5197.38        66.66 o                         
  -1  -1   3       1218.49       1227.23        22.04 o                         
   0  -1   3      12870.01      14635.18       197.56 o                         
   1  -1   3       2995.76       2905.75        37.54 o                         
   2  -1   3        492.90        488.31        13.94 o                         
   3  -1   3       2087.89       2204.12        33.21 o                         
   4  -1   3        278.33        237.29        13.27 o                         
   5  -1   3       3387.93       3592.52        51.96 o                         
   6  -1   3        201.94        152.71        13.83 o                         
   7  -1   3        809.33        835.09        25.93 o                         
   8  -1   3         50.10         70.13        29.34 o                         
   9  -1   3         16.85         50.95        34.15 o                         
 -10   0   3          0.60         38.69        85.17 o                         
  -9   0   3        211.48        252.48        31.29 o                         
  -8   0   3         95.68        104.75        28.03 o                         
  -7   0   3        312.21        273.71        34.20 o                         
  -6   0   3       1038.44        970.57        22.62 o                         
  -5   0   3       1000.51        937.17        23.69 o                         
  -4   0   3       3953.85       3682.99        61.18 o                         
  -3   0   3        195.58        172.82        14.31 o                         
  -2   0   3       3294.19       3184.11        54.67 o                         
  -1   0   3       1532.24       1127.93        26.44 o                         
   0   0   3       4704.63       4482.79        60.13 o                         
   1   0   3       1064.71       1117.65        23.24 o                         
   2   0   3         30.06         53.18        11.14 o                         
   3   0   3       2858.73       2982.47        40.99 o                         
   4   0   3        119.41        151.36        10.96 o                         
   5   0   3       1234.21       1145.36        24.40 o                         
   6   0   3        807.47        861.09        30.36 o                         
   7   0   3         50.85         -0.70        59.58 o                         
   8   0   3        382.21        356.86        70.74 o                         
   9   0   3          1.18         72.09        38.49 o                         
 -10   1   3         11.71        -32.29        99.98 o                         
  -9   1   3        122.43        107.84        49.20 o                         
  -8   1   3        304.26        397.10        34.30 o                         
  -7   1   3         85.90         80.97        27.93 o                         
  -6   1   3       1350.31       1262.18        25.68 o                         
  -5   1   3         72.88        103.55        13.95 o                         
  -4   1   3       3199.24       3376.72        75.16 o                         
  -3   1   3       1756.49       1707.54        23.32 o                         
  -2   1   3       2208.56       2250.32        32.84 o                         
  -1   1   3       1279.50       1462.61        23.00 o                         
   0   1   3          2.41         -4.33        14.31 o                         
   1   1   3      19948.54      21337.47       242.70 o                         
   2   1   3        343.44        497.82        14.71 o                         
   3   1   3       2052.22       2193.81        30.80 o                         
   4   1   3        801.86        856.53        15.75 o                         
   5   1   3        590.31        550.90        23.47 o                         
   6   1   3        423.05        419.47        18.48 o                         
   7   1   3         13.24         -0.74        51.02 o                         
   8   1   3        687.41        770.27        99.74 o                         
 -10   2   3         75.85        139.83        67.85 o                         
  -9   2   3         42.54         42.05        31.63 o                         
  -8   2   3        373.59        353.77        40.71 o                         
  -7   2   3          0.73        -12.01        15.44 o                         
  -6   2   3       1695.57       1760.84        35.74 o                         
  -5   2   3        235.34        243.65        15.56 o                         
  -4   2   3       1260.77       1363.77        23.63 o                         
  -3   2   3       1886.42       1698.73        41.88 o                         
  -2   2   3       1335.00       1480.30        26.55 o                         
  -1   2   3       5105.13       5325.30        67.51 o                         
   0   2   3       2789.26       3159.02        35.76 o                         
   1   2   3       1772.51       2007.65        37.85 o                         
   2   2   3         95.33        107.17        10.78 o                         
   3   2   3        778.60        765.96        16.11 o                         
   4   2   3       1516.63       1439.36        35.29 o                         
   5   2   3         13.55         14.97        10.96 o                         
   6   2   3        885.31        754.94        26.39 o                         
   7   2   3         96.54         33.16        31.58 o                         
   8   2   3        211.22        194.70       128.74 o                         
 -10   3   3        157.35        168.84        33.03 o                         
  -9   3   3          0.58        -24.50        24.50 o                         
  -8   3   3        492.47        463.03        38.52 o                         
  -7   3   3          2.04         17.46        22.85 o                         
  -6   3   3        288.55        265.09        14.15 o                         
  -5   3   3       1255.33       1172.60        21.80 o                         
  -4   3   3       1266.69       1270.42        29.04 o                         
  -2   3   3        354.32        289.77        18.33 o                         
  -1   3   3       4296.82       4518.54        52.51 o                         
   0   3   3       1258.66       1329.00        21.00 o                         
   1   3   3        191.93        142.82        13.32 o                         
   2   3   3       4245.10       4388.44       104.29 o                         
   3   3   3        372.51        350.02        12.85 o                         
   4   3   3       1262.18       1255.93        55.87 o                         
   5   3   3         26.10         50.51        17.76 o                         
   6   3   3        740.31        745.72        74.65 o                         
   7   3   3        157.15        185.11        53.66 o                         
  -9   4   3          6.51         -9.34        22.09 o                         
  -8   4   3        411.45        392.23        41.87 o                         
  -7   4   3        219.77        237.06        17.23 o                         
  -6   4   3         92.92         75.04        12.78 o                         
  -5   4   3       2053.47       2035.99        44.83 o                         
  -4   4   3         50.80         55.26        16.32 o                         
  -3   4   3       1719.07       1663.94        29.41 o                         
  -2   4   3        742.14        764.44        24.49 o                         
  -1   4   3       1773.88       1821.52        25.14 o                         
   0   4   3        383.33        468.01        14.38 o                         
   1   4   3         17.03          9.92        10.02 o                         
   2   4   3       1105.82       1094.64        34.91 o                         
   3   4   3          1.27         -0.88        28.28 o                         
   4   4   3       1126.82       1064.89       130.10 o                         
   5   4   3        511.56        558.00        35.50 o                         
   6   4   3        106.15        122.56        29.49 o                         
   7   4   3        194.55        231.72        61.25 o                         
  -9   5   3         97.77        100.60       118.98 o                         
  -8   5   3         47.84         50.29        39.32 o                         
  -7   5   3        651.29        644.82        24.25 o                         
  -6   5   3        184.07        157.88        21.41 o                         
  -5   5   3        937.22        952.69        25.04 o                         
  -4   5   3        552.93        533.48        19.85 o                         
  -3   5   3        595.58        560.80        18.58 o                         
  -1   5   3        149.59        160.59        13.34 o                         
   0   5   3       2117.15       2146.95        32.79 o                         
   1   5   3          1.43         -1.87         9.32 o                         
   2   5   3       1143.00       1116.91        83.48 o                         
   3   5   3        917.19        926.31        40.38 o                         
   4   5   3        399.34        483.45        38.40 o                         
   5   5   3        366.08        327.34        33.98 o                         
   6   5   3         43.59         56.56        36.38 o                         
  -9   6   3        152.03        149.89        81.58 o                         
  -8   6   3          0.03         67.19        79.41 o                         
  -7   6   3        436.42        358.85        85.65 o                         
  -6   6   3         91.60        240.49       138.50 o                         
  -5   6   3        486.77        455.40        37.58 o                         
  -4   6   3       1128.15       1091.71        35.54 o                         
  -3   6   3        154.32        143.39        16.37 o                         
  -2   6   3        425.20        426.21        13.53 o                         
  -1   6   3         24.57          6.78        11.65 o                         
   0   6   3       1684.99       1565.72        40.69 o                         
   1   6   3        325.83        347.96        16.78 o                         
   2   6   3        332.95        298.41        21.99 o                         
   3   6   3        658.64        521.47        69.93 o                         
   4   6   3         40.46        149.07        83.48 o                         
   5   6   3        249.46        323.29        38.65 o                         
  -8   7   3         32.04        -65.05        94.32 o                         
  -7   7   3        171.98        244.54        40.34 o                         
  -6   7   3        305.03        273.30        62.61 o                         
  -5   7   3        184.33        229.80        36.20 o                         
  -4   7   3        787.73        831.21        51.23 o                         
  -3   7   3         43.20         28.99        32.77 o                         
  -2   7   3       1083.13       1116.83        31.71 o                         
  -1   7   3        955.74        860.02        38.90 o                         
   0   7   3        109.64        128.78        19.09 o                         
   1   7   3        564.82        566.86        36.23 o                         
   2   7   3        123.38        135.47        21.31 o                         
   3   7   3        537.37        481.72        42.28 o                         
   4   7   3          6.80        162.08       103.53 o                         
  -7   8   3         88.29         53.99       120.88 o                         
  -6   8   3        493.94        573.42        54.48 o                         
  -5   8   3          0.00         34.61        44.99 o                         
  -4   8   3        276.28        360.71        35.23 o                         
  -3   8   3        127.88        160.97        93.51 o                         
  -2   8   3        498.21        545.55        40.93 o                         
  -1   8   3        469.77        446.74        76.43 o                         
   0   8   3         87.99        100.73        43.37 o                         
   1   8   3        550.05        677.04        71.55 o                         
   2   8   3          2.41        -15.18        41.20 o                         
   3   8   3        160.31        282.42        50.95 o                         
  -6   9   3        296.22        369.38       125.49 o                         
  -5   9   3         36.25         50.65        34.99 o                         
  -4   9   3        201.56        194.01        34.21 o                         
  -3   9   3        330.87        304.07        77.52 o                         
  -2   9   3         13.05         68.81       118.17 o                         
  -1   9   3        450.81        490.40       103.26 o                         
   0   9   3          5.83          7.59        69.38 o                         
   1   9   3        238.27        302.47        67.22 o                         
   2   9   3         40.25         23.31        60.17 o                         
  -4  10   3         62.72         33.31        36.19 o                         
  -3  10   3        241.01        232.72        43.49 o                         
  -2  10   3          2.94         -1.63        89.98 o                         
  -1  10   3        181.04        130.64        93.23 o                         
   0  10   3         15.39        115.46        94.86 o                         
  -1 -12   4         76.12         86.19       112.21 o                         
   0 -12   4         18.62        -72.09        95.95 o                         
   3 -12   4        308.30        333.37        48.24 o                         
   4 -12   4         81.25        127.39        42.82 o                         
   5 -12   4        119.49        170.21        53.66 o                         
  -3 -11   4         75.85        165.39        66.16 o                         
  -2 -11   4         71.31         99.42        70.14 o                         
  -1 -11   4        206.53        245.01        80.23 o                         
   0 -11   4          6.10        147.44        77.52 o                         
   1 -11   4        208.93        333.91        89.44 o                         
   2 -11   4         48.92        -49.33        84.02 o                         
   3 -11   4        386.26        392.45        44.99 o                         
   4 -11   4        448.19        322.53        42.28 o                         
   5 -11   4         54.03        131.72        41.20 o                         
   6 -11   4        284.19        285.13        61.80 o                         
  -4 -10   4         18.81        -63.70        91.88 o                         
  -3 -10   4        116.58        122.82        59.63 o                         
  -2 -10   4          0.93         42.98        56.63 o                         
  -1 -10   4        547.60        538.18        52.02 o                         
   0 -10   4         37.01         32.46        38.24 o                         
   1 -10   4        563.48        601.60        38.00 o                         
   2 -10   4        503.28        564.55        45.03 o                         
   3 -10   4         26.30         97.57        39.03 o                         
   4 -10   4        792.83        740.65        28.96 o                         
   5 -10   4          0.05          8.27        18.43 o                         
   6 -10   4        391.03        345.84        45.53 o                         
   7 -10   4         75.18         62.88        50.41 o                         
  -5  -9   4         83.50        170.72        87.54 o                         
  -4  -9   4          8.59        -13.41        61.25 o                         
  -3  -9   4        318.24        384.89        31.79 o                         
  -2  -9   4        144.26        293.79        38.97 o                         
  -1  -9   4        614.72        521.43        43.63 o                         
   0  -9   4        261.76        279.22        17.05 o                         
   1  -9   4        368.21        287.87        12.83 o                         
   2  -9   4        752.57        571.49        17.99 o                         
   3  -9   4         46.09         37.99        17.29 o                         
   4  -9   4        804.38        752.82        53.39 o                         
   5  -9   4        161.24        136.59        19.19 o                         
   6  -9   4        580.17        537.19        47.16 o                         
   7  -9   4        521.76        443.41        55.29 o                         
   8  -9   4          9.28         34.15        53.66 o                         
  -6  -8   4          0.02         48.45        33.04 o                         
  -5  -8   4        134.32        138.44        54.48 o                         
  -4  -8   4         37.69         82.16        29.54 o                         
  -3  -8   4        576.05        655.55        34.86 o                         
  -2  -8   4        362.92        451.10        25.72 o                         
  -1  -8   4         47.57         75.58        10.84 o                         
   0  -8   4       1048.34       1010.51        31.68 o                         
   1  -8   4         16.23         41.10        10.22 o                         
   2  -8   4       2640.08       2699.23       105.16 o                         
   3  -8   4         75.50        123.32        11.35 o                         
   4  -8   4        374.41        407.50        19.01 o                         
   5  -8   4        636.50        510.96        87.54 o                         
   6  -8   4         75.53         60.19        19.29 o                         
   7  -8   4        691.95        590.80        48.51 o                         
   8  -8   4          4.97         -7.38        25.27 o                         
  -7  -7   4         82.87        117.09        75.35 o                         
  -6  -7   4          9.72        -67.22        67.22 o                         
  -5  -7   4        476.49        483.36        31.60 o                         
  -4  -7   4        320.16        377.90        33.88 o                         
  -3  -7   4        375.41        337.13        20.56 o                         
  -2  -7   4        600.41        498.49        18.14 o                         
  -1  -7   4         17.53         13.42         9.83 o                         
   0  -7   4       1787.50       1453.79        24.16 o                         
   1  -7   4        102.73        136.80        10.12 o                         
   2  -7   4       1605.89       1489.90        37.90 o                         
   3  -7   4        729.74        634.10        13.62 o                         
   4  -7   4        516.15        570.83        17.57 o                         
   5  -7   4       2544.81       2409.97        58.12 o                         
   6  -7   4        156.15        186.08        39.26 o                         
   7  -7   4        406.85        556.88        51.23 o                         
   8  -7   4        179.03        180.81        32.13 o                         
  -8  -6   4          2.12         69.32        52.85 o                         
  -7  -6   4         80.78         97.40        28.68 o                         
  -6  -6   4         98.09        122.44        22.05 o                         
  -5  -6   4        116.78        125.38        40.54 o                         
  -4  -6   4        392.53        473.82        25.01 o                         
  -3  -6   4          1.40         19.36        10.98 o                         
  -2  -6   4       1193.92       1081.36        29.13 o                         
  -1  -6   4         27.07         38.30        11.64 o                         
   0  -6   4       1670.55       1758.88        28.22 o                         
   1  -6   4       1095.50       1172.14        27.90 o                         
   2  -6   4        976.92       1077.28        17.79 o                         
   3  -6   4       3119.25       3336.92        35.91 o                         
   4  -6   4          1.98         20.68        10.65 o                         
   6  -6   4        317.64        357.74        25.97 o                         
   7  -6   4        190.37         86.93        49.87 o                         
   8  -6   4        420.18        447.30        35.35 o                         
   9  -6   4         86.40         66.17        85.38 o                         
  -8  -5   4          4.33         45.29        29.93 o                         
  -7  -5   4        118.74         96.20        25.85 o                         
  -6  -5   4        600.93        602.71        22.38 o                         
  -5  -5   4         38.42         37.21        17.40 o                         
  -4  -5   4       1246.40       1144.86        31.12 o                         
  -3  -5   4         14.66         13.64        12.70 o                         
  -2  -5   4       1998.82       1973.19        25.79 o                         
  -1  -5   4         39.10         54.39        12.20 o                         
   0  -5   4       2185.93       2417.19        31.80 o                         
   1  -5   4       5154.68       4734.17        68.68 o                         
   2  -5   4        193.22        157.54        11.20 o                         
   3  -5   4       3109.54       3157.73        54.04 o                         
   4  -5   4        845.54        778.98        15.14 o                         
   5  -5   4        705.04        729.27        21.44 o                         
   6  -5   4       1408.69       1495.22        38.41 o                         
   7  -5   4        135.93        149.26        48.60 o                         
   8  -5   4        540.16        637.40        43.17 o                         
   9  -5   4         10.70         30.26       120.61 o                         
  -9  -4   4          9.75         62.61        33.09 o                         
  -8  -4   4        159.17         80.77        46.62 o                         
  -7  -4   4         39.17         25.35        22.35 o                         
  -6  -4   4        168.04        188.94        23.63 o                         
  -5  -4   4         17.88         21.35        13.18 o                         
  -4  -4   4        372.33        312.89        15.08 o                         
  -3  -4   4        236.31        207.34        12.55 o                         
  -2  -4   4       1095.78       1020.69        18.56 o                         
  -1  -4   4       3350.81       3119.74        45.19 o                         
   0  -4   4        651.16        793.46        19.72 o                         
   1  -4   4       3187.34       3213.78        35.92 o                         
   2  -4   4       1867.32       1977.60        34.69 o                         
   3  -4   4       4771.60       4261.53        76.52 o                         
   4  -4   4       1147.87       1199.61        29.97 o                         
   5  -4   4        109.46        112.76        10.50 o                         
   6  -4   4       1539.33       1547.60        41.52 o                         
   7  -4   4          6.75          0.17        22.57 o                         
   8  -4   4        463.59        372.78        82.66 o                         
   9  -4   4        164.13        158.01        74.80 o                         
  -9  -3   4         15.00        -26.08        38.76 o                         
  -8  -3   4        378.24        490.47        78.85 o                         
  -7  -3   4          4.25        -17.56        17.56 o                         
  -6  -3   4        467.48        423.46        23.34 o                         
  -5  -3   4        423.03        414.78        17.34 o                         
  -4  -3   4       1786.43       1692.18        26.39 o                         
  -3  -3   4       2410.95       2621.06        38.66 o                         
  -2  -3   4         53.10        104.44        14.13 o                         
  -1  -3   4       3743.61       4160.02        43.06 o                         
   0  -3   4        118.60        124.85        11.48 o                         
   1  -3   4       5341.05       5720.34       125.18 o                         
   2  -3   4       3183.38       2854.37        78.98 o                         
   3  -3   4         25.11         37.03        21.25 o                         
   4  -3   4       3839.73       4030.60        63.80 o                         
   5  -3   4          0.06          5.14        10.03 o                         
   6  -3   4       1554.26       1650.86        46.10 o                         
   7  -3   4        254.08        295.49        22.22 o                         
   8  -3   4        170.70        147.95        56.65 o                         
   9  -3   4        115.27        168.89        36.22 o                         
  -9  -2   4          4.63        -16.50        53.94 o                         
  -8  -2   4         66.45         74.09        37.35 o                         
  -7  -2   4        131.71        160.11        21.45 o                         
  -6  -2   4        207.74        190.10        15.60 o                         
  -5  -2   4        104.64        112.83        14.88 o                         
  -4  -2   4        144.74         76.24        15.39 o                         
  -3  -2   4       1493.00       1487.03        29.88 o                         
  -2  -2   4         11.66         55.48        15.04 o                         
  -1  -2   4       2309.85       2343.52        28.27 o                         
   0  -2   4       8151.58       7017.53       107.22 o                         
   1  -2   4       3440.18       3093.49        54.61 o                         
   2  -2   4       2537.14       2646.92        42.16 o                         
   3  -2   4         15.14         23.75        10.33 o                         
   4  -2   4       8806.98       8979.17        56.46 o                         
   5  -2   4        399.49        374.36        12.77 o                         
   6  -2   4        278.00        261.15        14.89 o                         
   7  -2   4        480.66        481.06        24.08 o                         
   8  -2   4         50.77          2.16        48.79 o                         
   9  -2   4        211.43        179.97        46.08 o                         
  -9  -1   4          6.47        -46.50        74.52 o                         
  -8  -1   4        100.06         76.56        28.59 o                         
  -7  -1   4        619.11        633.66        39.59 o                         
  -6  -1   4        329.78        239.47        14.84 o                         
  -5  -1   4       1862.45       1808.49        28.17 o                         
  -4  -1   4        578.47        501.44        17.26 o                         
  -3  -1   4       2019.00       2144.34        27.97 o                         
  -2  -1   4        666.12        803.91        24.65 o                         
  -1  -1   4       4382.05       4422.70        52.06 o                         
   0  -1   4       3614.51       4000.27        82.73 o                         
   1  -1   4         78.31         72.07        14.14 o                         
   2  -1   4       7314.59       7344.36        78.07 o                         
   3  -1   4        932.56       1077.72        18.12 o                         
   4  -1   4       1391.20       1380.57        26.34 o                         
   5  -1   4       1062.57       1136.96        23.08 o                         
   6  -1   4         70.27         66.10        15.38 o                         
   7  -1   4        460.31        451.65        25.65 o                         
   8  -1   4          3.01         54.75        34.69 o                         
  -9   0   4        104.20        146.67        30.35 o                         
  -8   0   4         29.80         47.90        45.18 o                         
  -7   0   4        174.81        157.13        17.66 o                         
  -6   0   4          8.02         18.67        21.49 o                         
  -5   0   4        651.22        718.04        16.06 o                         
  -4   0   4         50.56         49.07        12.00 o                         
  -3   0   4         60.94         98.96        12.23 o                         
  -2   0   4       4341.96       4049.24        41.82 o                         
  -1   0   4       2614.55       2948.54        49.37 o                         
   0   0   4      15115.87      15508.96       278.62 o                         
   1   0   4       3243.78       3259.59        45.57 o                         
   2   0   4       3646.36       3611.54        67.08 o                         
   3   0   4       1435.94       1459.69        21.29 o                         
   4   0   4          9.57          7.96         9.51 o                         
   5   0   4       2330.39       2344.92        33.24 o                         
   6   0   4         24.81         55.56        13.68 o                         
   7   0   4        423.36        382.64        29.97 o                         
   8   0   4         82.92         88.42        66.13 o                         
 -10   1   4         17.08        -28.73        28.73 o                         
  -9   1   4        194.30        297.74        61.62 o                         
  -8   1   4          0.40         15.39        22.62 o                         
  -7   1   4        376.00        327.95        19.32 o                         
  -6   1   4        645.71        702.05        17.67 o                         
  -5   1   4        706.12        699.98        23.00 o                         
  -4   1   4       1683.49       1514.25        30.71 o                         
  -3   1   4        820.62        885.16        17.93 o                         
  -2   1   4       4542.19       4424.51        46.92 o                         
  -1   1   4       1163.54       1270.66        21.32 o                         
   0   1   4       3066.96       3046.19        34.83 o                         
   1   1   4       1801.06       2045.60        31.45 o                         
   2   1   4       2531.98       2523.00        36.65 o                         
   3   1   4       2252.02       2319.01        52.80 o                         
   4   1   4         79.30         91.66        15.23 o                         
   5   1   4        518.05        564.06        20.30 o                         
   6   1   4         24.44         28.92        13.67 o                         
   7   1   4        416.98        354.30        43.36 o                         
   8   1   4        204.64        182.57        32.09 o                         
  -9   2   4         76.29        114.94        41.78 o                         
  -8   2   4          1.52         40.32        29.40 o                         
  -7   2   4         88.56        101.96        15.55 o                         
  -6   2   4        481.81        494.36        16.30 o                         
  -5   2   4        172.58        217.60        18.35 o                         
  -4   2   4       2013.84       2035.54        37.83 o                         
  -3   2   4        102.19         73.70        12.58 o                         
  -2   2   4       2896.15       3182.58        43.82 o                         
  -1   2   4       6167.75       6584.05        71.91 o                         
   0   2   4        562.22        569.06        18.90 o                         
   1   2   4       5284.79       5268.90        82.87 o                         
   2   2   4         23.58         31.48        14.47 o                         
   3   2   4       2246.06       2239.21        32.35 o                         
   4   2   4         29.91         11.12        11.14 o                         
   5   2   4        283.81        253.67        17.60 o                         
   6   2   4        678.73        670.97        49.34 o                         
   7   2   4         34.67         24.20        24.66 o                         
  -9   3   4         93.11         24.47        61.09 o                         
  -8   3   4        341.74        350.81        37.97 o                         
  -7   3   4         42.92         33.01        14.06 o                         
  -6   3   4        633.97        652.57        34.39 o                         
  -5   3   4         45.29         45.11        10.71 o                         
  -4   3   4       1852.92       1725.29        32.72 o                         
  -3   3   4       1479.69       1534.71        22.43 o                         
  -2   3   4       1963.56       2088.57        33.94 o                         
  -1   3   4       2662.07       2578.30        30.71 o                         
   0   3   4        550.38        560.59        16.01 o                         
   1   3   4        914.71        884.57        19.54 o                         
   2   3   4        248.41        242.22        11.99 o                         
   3   3   4       1807.85       1424.00        61.25 o                         
   4   3   4        667.73        733.09        38.79 o                         
   5   3   4        205.15        167.22        27.40 o                         
   6   3   4        274.67        250.13        30.40 o                         
   7   3   4          0.09         25.57        30.21 o                         
  -9   4   4         15.79        -59.39        59.39 o                         
  -8   4   4        224.19        207.54        23.53 o                         
  -7   4   4         58.31         73.05        16.08 o                         
  -6   4   4        424.39        433.96        53.35 o                         
  -5   4   4        528.96        602.28        29.04 o                         
  -4   4   4        298.06        296.97        14.97 o                         
  -2   4   4        415.99        440.87        13.52 o                         
  -1   4   4       1651.27       1638.54        26.47 o                         
   0   4   4        579.75        705.25        15.77 o                         
   1   4   4       1713.40       1682.89        42.16 o                         
   2   4   4       1330.75       1371.22        34.27 o                         
   3   4   4         18.29         -6.24        28.64 o                         
   4   4   4        677.32        758.98       136.33 o                         
   5   4   4          7.35         28.28        34.96 o                         
   6   4   4        194.20        262.10        47.70 o                         
  -9   5   4          3.95        -69.85       101.09 o                         
  -8   5   4        175.88        156.00        48.24 o                         
  -7   5   4        166.18        200.27        32.79 o                         
  -6   5   4        313.80        322.92        23.55 o                         
  -5   5   4        673.76        611.82        20.88 o                         
  -4   5   4        134.69        163.45        16.13 o                         
  -3   5   4       1343.99       1235.29        29.37 o                         
  -2   5   4          0.40         11.24        19.47 o                         
  -1   5   4       1960.72       1985.17        49.25 o                         
   0   5   4       1056.24        929.52        21.88 o                         
   1   5   4        605.19        583.88        29.37 o                         
   2   5   4        805.37        813.54        30.67 o                         
   3   5   4          7.52         33.21        31.35 o                         
   4   5   4        418.29        340.32        40.51 o                         
   5   5   4         44.28         69.17        32.04 o                         
   6   5   4        108.50         29.81        82.39 o                         
  -8   6   4         71.90        -25.48        92.15 o                         
  -7   6   4        182.91         99.76        43.39 o                         
  -6   6   4        126.56        185.26        61.25 o                         
  -5   6   4        747.89        803.11        76.43 o                         
  -4   6   4          4.34         68.49        29.78 o                         
  -3   6   4        540.59        467.75        29.05 o                         
  -1   6   4        564.13        590.01        20.52 o                         
   0   6   4        565.65        562.52        21.41 o                         
   1   6   4          6.28         15.93        14.52 o                         
   2   6   4        641.06        624.58        61.52 o                         
   3   6   4        112.17        129.55        78.06 o                         
   4   6   4        115.13        125.62        39.03 o                         
   5   6   4        136.76        156.28        38.02 o                         
  -8   7   4         12.87         -9.36        47.56 o                         
  -7   7   4        339.84        402.09       105.97 o                         
  -6   7   4         29.53         85.20        36.00 o                         
  -5   7   4        372.49        441.49        45.92 o                         
  -4   7   4         56.97         77.56        34.80 o                         
  -3   7   4        749.92        763.88        66.92 o                         
  -2   7   4       1028.83       1096.14        51.44 o                         
  -1   7   4          0.15          7.14        15.39 o                         
   0   7   4        672.21        661.95        23.02 o                         
   1   7   4         40.36         20.09        20.64 o                         
   2   7   4        257.90        265.88        36.26 o                         
   3   7   4        134.31        313.85        97.03 o                         
   4   7   4         68.62         52.22        42.23 o                         
  -7   8   4        223.14        264.78        53.77 o                         
  -6   8   4         54.77         -7.55        40.37 o                         
  -5   8   4        148.62        167.84        38.03 o                         
  -4   8   4        579.03        601.37        79.41 o                         
  -3   8   4         31.81         60.48        48.24 o                         
  -2   8   4        246.12        281.17        38.69 o                         
  -1   8   4        136.67         87.72        26.95 o                         
   0   8   4        351.02        503.04        66.13 o                         
   1   8   4        105.34         12.47        54.21 o                         
   2   8   4         80.96        158.82        47.70 o                         
  -5   9   4         27.27         11.65        38.20 o                         
  -4   9   4        315.54        413.17        98.38 o                         
  -3   9   4         24.41        -19.06        80.77 o                         
  -2   9   4        270.24        306.82        72.91 o                         
  -1   9   4        110.07         88.90        70.47 o                         
   0   9   4        144.25        114.92        72.09 o                         
  -2 -12   5         69.94        131.18       105.70 o                         
  -1 -12   5         11.06         99.74        90.52 o                         
   2 -12   5        150.69        -94.32       117.09 o                         
   3 -12   5        296.99        337.16       126.84 o                         
   4 -12   5          8.17         -5.96        37.40 o                         
   5 -12   5        216.66        191.35        52.58 o                         
  -3 -11   5          0.70        -15.74        65.75 o                         
  -2 -11   5        214.25        249.34        64.07 o                         
  -1 -11   5        103.55        148.11        71.55 o                         
   0 -11   5        263.06        155.03        79.68 o                         
   1 -11   5        156.00         18.43        78.60 o                         
   2 -11   5          5.92         65.05        85.65 o                         
   4 -11   5          7.68        -13.49        20.06 o                         
   5 -11   5        246.80        129.55        48.24 o                         
   6 -11   5         78.19        -15.72        48.24 o                         
  -5 -10   5          4.09          0.71       160.99 o                         
  -4 -10   5         77.92        137.63        30.64 o                         
  -3 -10   5         61.17          3.79        87.27 o                         
  -2 -10   5        202.04        149.50        87.00 o                         
  -1 -10   5        170.17        244.44        48.95 o                         
   0 -10   5         34.49         43.13        38.79 o                         
   1 -10   5        665.19        628.95        35.32 o                         
   2 -10   5        104.58        133.46        46.29 o                         
   3 -10   5        438.70        518.30        29.95 o                         
   4 -10   5        189.07        172.82        21.33 o                         
   5 -10   5        276.68        246.78        33.88 o                         
   6 -10   5        400.98        429.86        48.79 o                         
  -6  -9   5         56.10         45.40        91.88 o                         
  -5  -9   5          0.07         50.54        36.59 o                         
  -4  -9   5        154.59        149.01        29.74 o                         
  -3  -9   5        376.38        503.43        38.49 o                         
  -2  -9   5        102.72         49.40        64.63 o                         
  -1  -9   5        382.67        320.06        14.20 o                         
   0  -9   5        106.35        126.64        11.63 o                         
   1  -9   5       1054.43        995.43        21.17 o                         
   2  -9   5         68.79         48.23        20.54 o                         
   3  -9   5         16.89         33.03        22.50 o                         
   4  -9   5        495.78        448.16        55.56 o                         
   5  -9   5        165.60        171.56        21.33 o                         
   6  -9   5        769.76        722.03        44.45 o                         
   7  -9   5         17.16         16.00        20.71 o                         
  -6  -8   5         52.00         78.14        54.75 o                         
  -5  -8   5         87.72        106.42        61.52 o                         
  -4  -8   5         78.31         60.96        26.77 o                         
  -3  -8   5        388.28        508.46        55.58 o                         
  -2  -8   5         57.36         64.21        19.76 o                         
  -1  -8   5        683.83        661.37        33.01 o                         
   0  -8   5        455.38        501.30        18.83 o                         
   1  -8   5        390.51        395.73        20.16 o                         
   2  -8   5        864.85        860.35        19.96 o                         
   3  -8   5        210.77        180.48        12.73 o                         
   4  -8   5       1766.69       1869.97       104.35 o                         
   5  -8   5        191.59        273.74        29.27 o                         
   6  -8   5        420.51        406.22        44.45 o                         
   7  -8   5         83.60         34.74        34.15 o                         
   8  -8   5        112.51         60.56        26.56 o                         
  -7  -7   5          8.35         92.69        59.08 o                         
  -6  -7   5         24.54        -13.11        38.22 o                         
  -5  -7   5        667.56        702.81        76.60 o                         
  -4  -7   5         83.70         65.86        25.90 o                         
  -3  -7   5        236.16        206.45        12.37 o                         
  -2  -7   5        666.24        652.01        47.39 o                         
  -1  -7   5        697.76        684.34        16.65 o                         
   0  -7   5        799.18        732.28        15.27 o                         
   1  -7   5         36.94         55.63        13.51 o                         
   2  -7   5       1988.90       2016.62        30.37 o                         
   3  -7   5        169.20        204.10        19.48 o                         
   4  -7   5        933.70       1046.36        36.97 o                         
   5  -7   5        465.62        466.61        30.43 o                         
   6  -7   5        185.45        234.58        17.80 o                         
   7  -7   5        560.67        656.87        85.38 o                         
   8  -7   5         34.35         89.02        70.20 o                         
  -8  -6   5          8.87         31.76        51.23 o                         
  -7  -6   5        106.92         80.77        42.28 o                         
  -6  -6   5          3.88          1.49        31.98 o                         
  -5  -6   5        248.36        290.86        21.36 o                         
  -4  -6   5        123.35        116.86        13.62 o                         
  -3  -6   5        342.60        246.82        13.07 o                         
  -2  -6   5        888.28        793.28        32.36 o                         
  -1  -6   5        117.48         73.71        10.14 o                         
   0  -6   5       2443.21       2276.73        40.37 o                         
   1  -6   5        737.30        665.52        15.69 o                         
   2  -6   5       2145.95       2067.70        97.57 o                         
   3  -6   5        934.75        896.68        50.15 o                         
   4  -6   5       1167.23       1027.66        27.73 o                         
   5  -6   5        564.27        580.97        24.13 o                         
   6  -6   5          2.96          4.80        15.65 o                         
   7  -6   5        641.67        535.00        96.76 o                         
   8  -6   5          7.95         14.63        34.02 o                         
  -8  -5   5         10.57        -10.30        44.99 o                         
  -7  -5   5        287.85        281.26        25.28 o                         
  -6  -5   5          1.67          2.75        27.46 o                         
  -5  -5   5         59.85         23.19        18.53 o                         
  -4  -5   5       1878.89       2152.02        78.34 o                         
  -3  -5   5        645.15        591.74        16.08 o                         
  -2  -5   5       1578.14       1633.60        35.68 o                         
  -1  -5   5         43.61         17.98        11.17 o                         
   0  -5   5       2151.97       2441.60        47.61 o                         
   1  -5   5        270.88        254.76        11.58 o                         
   2  -5   5       1466.15       1554.21        31.45 o                         
   3  -5   5       1253.64       1273.67        41.78 o                         
   4  -5   5        226.06        253.36        18.62 o                         
   5  -5   5       1156.65       1435.55        33.49 o                         
   6  -5   5          1.09         46.59        18.26 o                         
   7  -5   5        699.62        709.47        55.85 o                         
   8  -5   5        373.03        426.30        44.99 o                         
  -9  -4   5         27.84         77.86        34.10 o                         
  -8  -4   5          5.63         12.10        26.70 o                         
  -7  -4   5         70.85         77.97        46.53 o                         
  -6  -4   5        151.91        124.60        20.48 o                         
  -5  -4   5        132.20         59.83        15.54 o                         
  -4  -4   5       1140.36        977.37        19.42 o                         
  -3  -4   5         97.44        104.43        12.20 o                         
  -2  -4   5       1222.69       1286.85        20.39 o                         
  -1  -4   5       3044.30       2629.88        58.83 o                         
   0  -4   5       1696.77       1592.02        23.58 o                         
   1  -4   5       1959.36       1556.22        27.19 o                         
   2  -4   5        103.40        100.06        15.20 o                         
   3  -4   5       1337.28       1378.59        35.24 o                         
   4  -4   5         60.29         52.26         9.91 o                         
   5  -4   5       2404.28       2249.60        42.75 o                         
   6  -4   5        245.40        213.80        26.12 o                         
   7  -4   5        105.82        114.38        34.42 o                         
   8  -4   5        347.03        252.73        61.26 o                         
  -9  -3   5         98.66         80.68        33.19 o                         
  -8  -3   5         57.18         76.11        28.82 o                         
  -7  -3   5         42.97         33.92        19.25 o                         
  -6  -3   5        844.99        961.07        28.31 o                         
  -5  -3   5         55.83         12.23        13.94 o                         
  -4  -3   5       1589.67       1423.75        32.26 o                         
  -3  -3   5       2458.24       2337.95        37.24 o                         
  -2  -3   5       1705.77       1672.13        32.99 o                         
  -1  -3   5       1265.23       1148.63        30.25 o                         
   0  -3   5       1400.88       1288.76        18.35 o                         
   1  -3   5       1078.99       1235.73        18.06 o                         
   2  -3   5        566.80        477.45        22.72 o                         
   3  -3   5       4862.97       5255.03        92.87 o                         
   4  -3   5        824.89        960.17        21.56 o                         
   5  -3   5        333.43        323.40        22.27 o                         
   6  -3   5        824.90        913.59        21.90 o                         
   7  -3   5          5.15        -16.26        16.26 o                         
   8  -3   5        462.65        507.02        44.41 o                         
  -9  -2   5         22.88         17.58        79.03 o                         
  -8  -2   5         64.23         37.29        31.40 o                         
  -7  -2   5          1.75         37.19        22.79 o                         
  -6  -2   5        669.58        713.58        22.94 o                         
  -5  -2   5        314.37        310.68        14.83 o                         
  -4  -2   5        147.83        211.88        14.13 o                         
  -3  -2   5       1928.38       1778.14        48.38 o                         
  -2  -2   5        888.55       1052.49        21.82 o                         
  -1  -2   5       2214.58       1984.51        24.53 o                         
   0  -2   5        298.52        281.43        13.74 o                         
   1  -2   5       1558.52       1716.40        34.71 o                         
   2  -2   5       1189.77       1063.90        24.89 o                         
   3  -2   5       2330.21       2328.57        60.64 o                         
   4  -2   5       1656.46       1598.98        28.29 o                         
   5  -2   5         31.97         24.01        11.85 o                         
   6  -2   5       1100.47       1056.77        20.48 o                         
   7  -2   5          0.65         17.78        18.70 o                         
   8  -2   5        141.92         72.64        40.11 o                         
  -9  -1   5          0.03        114.72        45.28 o                         
  -8  -1   5        268.28        284.14        93.93 o                         
  -7  -1   5         84.50        130.12        49.32 o                         
  -6  -1   5        674.17        599.06        29.23 o                         
  -5  -1   5       1747.97       1596.83        28.08 o                         
  -4  -1   5        176.02        147.46        12.57 o                         
  -3  -1   5       1962.06       1617.94        42.32 o                         
  -2  -1   5        241.88        224.42        14.13 o                         
  -1  -1   5       4036.63       4027.53        46.13 o                         
   0  -1   5        119.61        190.69        18.04 o                         
   1  -1   5       2750.59       2926.45        41.09 o                         
   2  -1   5       1692.40       1706.62        36.61 o                         
   3  -1   5        258.30        223.29        12.45 o                         
   4  -1   5       1891.96       1882.21        28.83 o                         
   5  -1   5        309.85        313.66        13.37 o                         
   6  -1   5        701.60        671.55        25.19 o                         
   7  -1   5        148.92        176.57        23.86 o                         
   8  -1   5         32.19         -1.21        30.69 o                         
  -9   0   5         24.00         13.70        29.38 o                         
  -8   0   5        165.37        195.02        28.82 o                         
  -7   0   5        163.46        215.94        22.55 o                         
  -6   0   5         79.20        101.01        15.41 o                         
  -5   0   5       1434.48       1321.77        25.54 o                         
  -4   0   5        168.86        204.20        12.82 o                         
  -3   0   5        734.67        734.64        18.23 o                         
  -2   0   5        650.61        803.69        19.08 o                         
  -1   0   5        721.72       1030.88        19.32 o                         
   0   0   5       4114.33       4274.77        50.28 o                         
   1   0   5       1665.84       1667.25        29.01 o                         
   2   0   5       2108.14       2325.61        38.96 o                         
   3   0   5        596.08        686.46        21.50 o                         
   4   0   5       1105.24       1166.74        21.53 o                         
   5   0   5        153.92        114.97        13.04 o                         
   6   0   5        461.03        428.62        22.86 o                         
   7   0   5        851.55        773.16        30.80 o                         
   8   0   5         18.18         53.12        29.81 o                         
  -9   1   5         50.02        132.76        93.53 o                         
  -8   1   5         97.65         88.64        23.83 o                         
  -7   1   5        773.24        737.78        53.59 o                         
  -6   1   5          4.76         34.43        14.55 o                         
  -5   1   5       1098.96       1030.83        21.25 o                         
  -4   1   5        110.96         83.95        11.80 o                         
  -3   1   5       2188.25       2145.15        29.45 o                         
  -2   1   5       2753.09       2771.17        44.44 o                         
  -1   1   5        242.06        307.81        16.02 o                         
   0   1   5       1669.14       1542.23        23.06 o                         
   1   1   5        584.76        588.95        19.19 o                         
   2   1   5       1458.96       1378.93        20.60 o                         
   3   1   5        975.47        986.84        19.81 o                         
   4   1   5        914.11        832.14        23.65 o                         
   5   1   5        690.70        655.32        16.50 o                         
   6   1   5         12.01         49.18        21.94 o                         
   7   1   5        411.00        422.15        34.57 o                         
  -9   2   5         84.06         59.23        37.21 o                         
  -8   2   5          0.19         56.41        17.05 o                         
  -7   2   5        391.36        453.80        39.35 o                         
  -6   2   5         16.58         27.42        17.45 o                         
  -5   2   5        831.81        866.46        23.12 o                         
  -4   2   5        816.14        873.81        33.72 o                         
  -3   2   5        108.52        156.97        15.70 o                         
  -2   2   5       1815.41       1833.77        32.57 o                         
  -1   2   5         57.84         29.10        11.83 o                         
   0   2   5        714.95        852.44        18.49 o                         
   1   2   5       2571.33       2891.87        46.06 o                         
   2   2   5       3181.25       3145.90        58.34 o                         
   3   2   5       1026.19        975.97        24.12 o                         
   4   2   5         17.96         -0.99        11.64 o                         
   5   2   5       1101.39       1019.76        35.29 o                         
   6   2   5         46.36         28.56        26.56 o                         
   7   2   5        222.33        199.50        36.80 o                         
  -9   3   5        202.37        186.65        30.75 o                         
  -8   3   5         18.93          0.60        26.59 o                         
  -7   3   5        282.85        287.07        16.65 o                         
  -6   3   5        632.16        677.35        53.61 o                         
  -5   3   5        111.74        113.61        14.41 o                         
  -4   3   5       1118.25       1041.98        23.46 o                         
  -3   3   5         26.78         34.70        16.52 o                         
  -2   3   5       1646.10       1702.57        27.15 o                         
  -1   3   5         42.32         60.95        12.65 o                         
   0   3   5       1047.75       1031.56        28.13 o                         
   1   3   5       1836.96       1864.92        34.59 o                         
   2   3   5        641.90        614.56        16.47 o                         
   3   3   5        684.03        624.95        40.46 o                         
   4   3   5        141.04         57.40        31.39 o                         
   5   3   5        578.09        571.81        45.76 o                         
   6   3   5        188.27        190.54        43.64 o                         
  -9   4   5        120.53        146.02        76.43 o                         
  -8   4   5         58.08        107.89        20.27 o                         
  -7   4   5        199.93        185.40        26.71 o                         
  -6   4   5        185.84        170.60        16.96 o                         
  -5   4   5         37.83         59.88        13.40 o                         
  -4   4   5       1410.15       1349.32        47.85 o                         
  -3   4   5         83.86         73.43        15.75 o                         
  -2   4   5        706.17        662.06        16.93 o                         
  -1   4   5       1290.72       1288.20        26.55 o                         
   0   4   5        780.36        829.10        20.32 o                         
   1   4   5       1281.69       1219.10        32.00 o                         
   2   4   5        666.11        779.82        24.82 o                         
   3   4   5       1309.70       1330.52        37.10 o                         
   4   4   5        249.74        211.31        34.54 o                         
   5   4   5        209.34        273.40        72.09 o                         
   6   4   5        129.23        196.26       141.75 o                         
  -8   5   5        160.40        187.55        88.36 o                         
  -7   5   5          3.73        -76.43        76.43 o                         
  -6   5   5        459.38        488.12        48.51 o                         
  -5   5   5        160.10        174.04        14.58 o                         
  -4   5   5        409.28        414.46        23.32 o                         
  -3   5   5        333.12        215.25        44.99 o                         
  -2   5   5        442.43        402.61        15.05 o                         
  -1   5   5       1803.95       1906.89        34.36 o                         
   0   5   5         81.07         73.47        22.04 o                         
   1   5   5        549.42        513.94        21.59 o                         
   2   5   5        439.50        392.11        34.95 o                         
   3   5   5        417.19        498.25        94.05 o                         
   4   5   5        228.51        199.85        53.12 o                         
   5   5   5         15.99          7.90        32.64 o                         
  -8   6   5        154.62        214.83        48.92 o                         
  -7   6   5         76.12          8.30        57.73 o                         
  -6   6   5        441.10        511.44        75.89 o                         
  -5   6   5         11.28         18.74        32.51 o                         
  -4   6   5        246.09        181.12        29.13 o                         
  -3   6   5       1249.96       1271.30        35.24 o                         
  -2   6   5         86.51         86.16        16.39 o                         
  -1   6   5        625.33        536.33        21.85 o                         
   0   6   5        291.34        298.16        18.86 o                         
   1   6   5        568.25        540.00        26.42 o                         
   2   6   5        420.13        400.59        84.02 o                         
   3   6   5         29.55         12.93        79.95 o                         
   4   6   5        308.31        321.16       146.90 o                         
  -7   7   5        119.81        105.13        46.37 o                         
  -6   7   5         73.27        128.56        41.60 o                         
  -5   7   5        304.89        363.83        54.75 o                         
  -4   7   5          0.31        -16.27        78.33 o                         
  -3   7   5        625.44        632.76        47.15 o                         
  -2   7   5          3.98         -2.36        43.64 o                         
  -1   7   5        311.84        246.79        43.37 o                         
   0   7   5        546.96        585.56       145.82 o                         
   1   7   5        208.37        134.97        50.95 o                         
   3   7   5          7.15        -44.45        44.45 o                         
  -6   8   5          2.23         -9.16       125.49 o                         
  -5   8   5        381.58        560.94       171.56 o                         
  -4   8   5         26.63        -71.01        71.01 o                         
  -3   8   5        226.66        204.51        50.97 o                         
  -2   8   5        214.09        184.50        30.78 o                         
  -1   8   5         48.60          6.50        66.67 o                         
   0   8   5        461.90        690.59        69.38 o                         
   1   8   5          0.45        111.12        60.71 o                         
  -3   9   5         14.93         35.87        52.31 o                         
  -2   9   5        260.60        545.86       113.83 o                         
   2 -12   6        187.07        160.45       109.50 o                         
   3 -12   6         58.46        130.64       107.33 o                         
   4 -12   6        183.59        321.99       127.38 o                         
  -3 -11   6         24.30        -49.05        74.26 o                         
  -2 -11   6        111.32        151.99        68.61 o                         
  -1 -11   6         63.76         10.52        72.91 o                         
   0 -11   6        286.47        444.29       163.97 o                         
   1 -11   6        128.31        408.72       102.45 o                         
   2 -11   6        340.78        305.72       108.41 o                         
   3 -11   6        142.96        160.53        24.38 o                         
   4 -11   6         61.20         30.04        23.20 o                         
   5 -11   6        322.43        273.74        46.62 o                         
   6 -11   6          3.97        -18.97        46.08 o                         
  -5 -10   6         33.40         10.00        44.45 o                         
  -4 -10   6         63.04        148.80        87.81 o                         
  -3 -10   6          2.75          2.15        66.40 o                         
  -2 -10   6        281.77        310.06        88.90 o                         
  -1 -10   6          3.76        -43.34        43.34 o                         
   0 -10   6        252.12        220.41        24.57 o                         
   1 -10   6        265.07        371.69        78.60 o                         
   2 -10   6         66.96        123.04        44.45 o                         
   3 -10   6        413.88        404.21        30.48 o                         
   4 -10   6         21.18        -15.24        20.87 o                         
   5 -10   6        770.20        661.43        34.76 o                         
   6 -10   6         54.62         74.80        23.31 o                         
  -6  -9   6         21.21          1.50        32.00 o                         
  -5  -9   6          6.65         33.47        41.47 o                         
  -4  -9   6        143.92        212.78        31.56 o                         
  -3  -9   6          2.04         75.76        30.90 o                         
  -2  -9   6        172.38        180.79        21.52 o                         
  -1  -9   6        425.28        477.33        29.45 o                         
   0  -9   6        506.23        452.31        18.97 o                         
   1  -9   6        651.34        653.17        19.61 o                         
   2  -9   6         17.83         77.76        48.10 o                         
   3  -9   6        869.74        926.44        31.55 o                         
   4  -9   6        204.99        205.33        23.99 o                         
   5  -9   6        293.68        269.95        35.23 o                         
   6  -9   6        174.39        170.56        24.93 o                         
   7  -9   6         80.42        113.99        23.02 o                         
  -6  -8   6         93.87        236.93        32.66 o                         
  -5  -8   6          0.59         58.04        29.31 o                         
  -4  -8   6        187.51        149.27        47.74 o                         
  -3  -8   6         24.51         33.94        22.91 o                         
  -2  -8   6        161.33        114.79        11.72 o                         
  -1  -8   6        906.51        957.87        29.94 o                         
   0  -8   6        156.09        110.07        12.46 o                         
   1  -8   6        858.79        726.07        25.49 o                         
   2  -8   6          9.55         23.65        14.45 o                         
   3  -8   6       1145.73        931.94        34.85 o                         
   4  -8   6        814.43        762.78        27.92 o                         
   5  -8   6         16.93         13.78        22.16 o                         
   6  -8   6        615.08        587.64        42.55 o                         
   7  -8   6          2.88         30.91        40.65 o                         
  -7  -7   6          0.48         10.12        36.86 o                         
  -6  -7   6         50.28         83.26        78.87 o                         
  -5  -7   6         21.62          7.75        19.91 o                         
  -4  -7   6        109.85         62.16        16.89 o                         
  -3  -7   6        464.86        598.93        29.17 o                         
  -2  -7   6        349.10        359.75        14.67 o                         
  -1  -7   6       1069.94       1079.63        22.67 o                         
   0  -7   6        508.56        430.50        21.35 o                         
   1  -7   6       1615.19       1761.46        33.49 o                         
   2  -7   6       1020.60       1073.22        68.85 o                         
   3  -7   6        553.10        558.98        23.82 o                         
   4  -7   6        380.04        446.98        20.08 o                         
   5  -7   6         21.19         54.47        22.81 o                         
   6  -7   6        557.96        516.31        30.08 o                         
   7  -7   6        125.48         74.65        31.41 o                         
   8  -7   6        326.94        300.78        51.77 o                         
  -8  -6   6         23.42         55.29        50.95 o                         
  -7  -6   6         27.58          9.22        41.20 o                         
  -6  -6   6         79.51         74.59        42.64 o                         
  -5  -6   6        167.25        308.70        32.00 o                         
  -4  -6   6        111.13         55.33        13.25 o                         
  -3  -6   6        984.55        950.92        22.28 o                         
  -2  -6   6         42.08         64.39        10.20 o                         
  -1  -6   6       1358.95       1107.61        28.78 o                         
   0  -6   6       1382.43       1298.26        21.82 o                         
   1  -6   6       1185.45        954.94        33.10 o                         
   2  -6   6       1333.86       1241.98        27.88 o                         
   3  -6   6         59.22         45.65        14.55 o                         
   4  -6   6       1179.88       1145.72        38.66 o                         
   5  -6   6        226.59        186.64        17.71 o                         
   6  -6   6        877.76       1012.26        40.16 o                         
   7  -6   6        588.31        704.30        68.84 o                         
   8  -6   6         12.20         48.82       125.22 o                         
  -8  -5   6         32.07          2.71        39.03 o                         
  -7  -5   6         27.06        239.05        98.66 o                         
  -6  -5   6         30.73         20.15        29.02 o                         
  -5  -5   6        252.89        307.21        23.16 o                         
  -4  -5   6         11.38         29.62        11.73 o                         
  -3  -5   6       1114.24       1012.89        33.45 o                         
  -2  -5   6       1096.49       1221.88        22.79 o                         
  -1  -5   6       1198.89       1231.77        22.39 o                         
   0  -5   6       1165.66       1170.63        44.75 o                         
   1  -5   6          8.53         16.37        15.78 o                         
   2  -5   6       1252.31       1337.61        29.81 o                         
   3  -5   6        234.93        273.76        18.63 o                         
   4  -5   6       1439.06       1472.61        35.15 o                         
   5  -5   6        603.94        629.30        20.98 o                         
   6  -5   6        318.82        301.92        27.47 o                         
   7  -5   6        732.63        695.72       109.23 o                         
   8  -5   6          9.65         56.40        35.96 o                         
  -8  -4   6         23.90         47.57        26.48 o                         
  -7  -4   6         47.92         31.45        34.51 o                         
  -6  -4   6          2.04         47.04       133.89 o                         
  -5  -4   6        974.78        813.85        31.65 o                         
  -4  -4   6        326.07        300.27        14.97 o                         
  -3  -4   6        860.66        795.35        24.24 o                         
  -2  -4   6       1952.14       1940.89        25.85 o                         
  -1  -4   6       1098.35       1071.21        18.42 o                         
   0  -4   6       1146.20       1173.18        25.44 o                         
   1  -4   6        819.57        685.45        16.51 o                         
   2  -4   6       1991.83       1855.26        28.77 o                         
   3  -4   6       2441.17       2309.18        35.41 o                         
   4  -4   6        423.63        468.59        22.87 o                         
   6  -4   6         26.10         24.11        21.27 o                         
   7  -4   6        788.20        899.09        48.98 o                         
   8  -4   6         44.46         77.40       195.96 o                         
  -9  -3   6         25.33         92.35        74.80 o                         
  -8  -3   6         11.28        -15.14        24.71 o                         
  -7  -3   6        245.36        339.62        61.14 o                         
  -6  -3   6          3.76         15.63        28.39 o                         
  -5  -3   6        327.88        256.43        15.16 o                         
  -4  -3   6        473.30        527.45        19.45 o                         
  -3  -3   6        374.61        357.92        19.07 o                         
  -2  -3   6       2146.85       1992.40        28.36 o                         
  -1  -3   6        613.72        513.11        23.52 o                         
   0  -3   6       1629.62       1462.57        27.96 o                         
   1  -3   6        376.97        356.06        13.67 o                         
   2  -3   6       1090.63       1217.05        42.25 o                         
   3  -3   6       3872.09       3996.50        47.33 o                         
   4  -3   6        109.07         98.52        10.88 o                         
   5  -3   6       1496.66       1393.65        27.13 o                         
   6  -3   6        162.47        164.31        26.61 o                         
   7  -3   6        531.09        494.45        20.91 o                         
   8  -3   6        187.60        132.05        32.57 o                         
  -9  -2   6         24.72         25.91        30.67 o                         
  -8  -2   6         30.36        136.12        47.42 o                         
  -7  -2   6        393.13        309.87        26.83 o                         
  -6  -2   6        301.93        362.81        21.10 o                         
  -5  -2   6         50.30         39.55        12.87 o                         
  -4  -2   6       1782.24       1638.58        45.09 o                         
  -3  -2   6        161.38        160.69        12.98 o                         
  -2  -2   6       1604.09       1791.78        30.00 o                         
  -1  -2   6       2527.91       2638.03        38.60 o                         
   0  -2   6        986.87       1114.10        26.91 o                         
   1  -2   6       5299.37       5309.76        56.52 o                         
   2  -2   6          3.45          7.13        10.34 o                         
   3  -2   6       1700.03       1786.51        27.54 o                         
   4  -2   6        717.15        712.47        16.99 o                         
   5  -2   6       1226.67       1231.84        28.65 o                         
   6  -2   6        288.56        328.79        17.34 o                         
   7  -2   6        193.09        209.48        20.47 o                         
   8  -2   6        360.59        384.93        69.38 o                         
  -9  -1   6         59.15         71.69        27.39 o                         
  -8  -1   6         17.30         22.74        28.10 o                         
  -7  -1   6         28.24         90.47        30.93 o                         
  -6  -1   6        539.32        628.81        35.20 o                         
  -5  -1   6        112.49        105.76        16.48 o                         
  -4  -1   6        757.78        790.51        28.04 o                         
  -3  -1   6        357.09        319.23        16.09 o                         
  -2  -1   6       1156.13       1105.13        30.50 o                         
  -1  -1   6       2866.38       2681.06        48.24 o                         
   0  -1   6          0.71         20.73        13.08 o                         
   1  -1   6       4380.67       4074.41        64.59 o                         
   2  -1   6         89.92         84.18        14.35 o                         
   3  -1   6       1565.29       1471.47        24.67 o                         
   4  -1   6        851.69        825.85        21.82 o                         
   5  -1   6       1352.64       1330.64        20.28 o                         
   6  -1   6        821.79        767.54        46.61 o                         
   7  -1   6         30.66         20.19        18.33 o                         
  -9   0   6         46.25         61.82        29.88 o                         
  -8   0   6        160.62        195.16        32.83 o                         
  -7   0   6          9.80         11.42        20.82 o                         
  -6   0   6        813.34        738.24        22.62 o                         
  -5   0   6         12.17         26.93        15.74 o                         
  -4   0   6        795.62        898.65        21.07 o                         
  -3   0   6       3750.66       3784.30        95.06 o                         
  -2   0   6         45.84         54.90        18.90 o                         
  -1   0   6       2872.32       3019.18        33.89 o                         
   0   0   6         39.84         51.40        13.63 o                         
   1   0   6       1974.22       2103.36        33.62 o                         
   2   0   6       2107.33       2263.06        33.77 o                         
   3   0   6        801.19        778.26        25.08 o                         
   4   0   6        697.83        749.63        19.69 o                         
   5   0   6         48.52         22.91        13.81 o                         
   6   0   6        913.54        782.37        48.13 o                         
   7   0   6         69.64         49.91        20.23 o                         
  -9   1   6          0.01        -16.12        30.19 o                         
  -8   1   6        206.11        205.99        26.06 o                         
  -7   1   6          0.38         -4.92        15.21 o                         
  -6   1   6        383.93        426.69        19.01 o                         
  -5   1   6        407.31        451.74        17.56 o                         
  -4   1   6        139.90        142.45        12.37 o                         
  -3   1   6       1556.84       1554.77        31.83 o                         
  -2   1   6        354.23        264.09        15.01 o                         
  -1   1   6       2680.31       2651.86        31.65 o                         
   0   1   6       1109.82       1068.17        20.23 o                         
   1   1   6       2018.07       2136.13        39.33 o                         
   2   1   6       1378.48       1527.46        34.34 o                         
   3   1   6        504.66        532.40        18.56 o                         
   4   1   6       1296.33       1249.49        20.38 o                         
   5   1   6        552.83        568.49        19.95 o                         
   6   1   6        597.95        549.60        59.40 o                         
   7   1   6        122.85        160.08        33.88 o                         
  -9   2   6         10.47          6.84        22.53 o                         
  -8   2   6        162.09        121.03        59.19 o                         
  -7   2   6         87.07         97.20        15.97 o                         
  -6   2   6         14.05        -13.69        13.69 o                         
  -5   2   6       1452.83       1450.25        63.06 o                         
  -4   2   6         74.79         46.62        12.79 o                         
  -3   2   6       1913.01       1916.64        30.04 o                         
  -2   2   6        516.60        472.37        15.84 o                         
  -1   2   6        510.44        478.82        14.55 o                         
   0   2   6       1717.68       1836.54        29.50 o                         
   1   2   6        298.02        308.51        13.55 o                         
   2   2   6       1941.82       1872.75        47.34 o                         
   3   2   6         20.14         28.26        18.11 o                         
   4   2   6        883.44        868.65        46.00 o                         
   5   2   6        310.23        289.24        26.98 o                         
   6   2   6        124.65        178.31        47.97 o                         
  -9   3   6         14.95        -15.35        56.65 o                         
  -8   3   6         74.79        100.38        53.94 o                         
  -7   3   6        155.66        162.32        24.02 o                         
  -6   3   6         27.95          5.05        27.05 o                         
  -5   3   6       1018.80       1036.08        48.25 o                         
  -4   3   6        278.78        304.38        14.87 o                         
  -3   3   6        801.43        811.18        18.86 o                         
  -2   3   6        690.75        654.21        27.71 o                         
  -1   3   6        535.23        471.18        15.06 o                         
   0   3   6       2440.41       2763.82        33.33 o                         
   1   3   6        191.67        146.39        14.28 o                         
   2   3   6        948.70        866.06        44.70 o                         
   3   3   6        534.72        552.14        24.97 o                         
   4   3   6        481.13        489.25        60.25 o                         
   5   3   6        252.55        271.43        66.94 o                         
   6   3   6          1.01        -30.80        30.80 o                         
  -8   4   6          0.67        -12.31        42.85 o                         
  -7   4   6        380.52        338.69        42.01 o                         
  -6   4   6         90.73         69.53        15.35 o                         
  -5   4   6        272.78        237.49        25.12 o                         
  -4   4   6        577.38        533.46        22.74 o                         
  -3   4   6        209.30        251.77        24.31 o                         
  -2   4   6       2090.94       2066.23        56.90 o                         
  -1   4   6          0.40          5.71        19.64 o                         
   0   4   6        801.29        796.33        24.37 o                         
   1   4   6        145.67        145.00        16.04 o                         
   2   4   6        316.88        269.43        24.33 o                         
   3   4   6        800.51        791.15        63.44 o                         
   4   4   6         84.80        114.77        66.94 o                         
   5   4   6        316.27        380.63        55.73 o                         
  -8   5   6         29.84        -23.85        84.02 o                         
  -7   5   6        270.43        334.36       158.28 o                         
  -6   5   6         76.74         49.85        32.89 o                         
  -5   5   6         86.76         57.96        29.40 o                         
  -4   5   6       1012.56        929.64        52.58 o                         
  -3   5   6         32.29         63.41        17.53 o                         
  -2   5   6        797.91        720.39        35.68 o                         
  -1   5   6         48.12         29.77        22.11 o                         
   0   5   6        368.51        299.85        34.48 o                         
   1   5   6        826.01        873.25        40.61 o                         
   2   5   6         57.88        117.23        39.07 o                         
   3   5   6        389.84        400.54        38.27 o                         
   4   5   6         15.13        -62.31        96.22 o                         
  -7   6   6         31.43        -38.24        75.62 o                         
  -6   6   6        283.92        448.97        98.66 o                         
  -5   6   6         21.95         11.50        33.37 o                         
  -4   6   6        554.81        586.27       145.82 o                         
  -3   6   6         81.58         53.93        52.31 o                         
  -2   6   6        203.75        219.24        29.36 o                         
  -1   6   6        578.04        582.97        51.50 o                         
   0   6   6         78.52        126.89        18.49 o                         
   2   6   6         11.80        -40.46        40.46 o                         
   3   6   6        310.90        373.67        73.72 o                         
  -6   7   6        308.66        246.60        52.58 o                         
  -5   7   6         28.16         18.30        33.07 o                         
  -4   7   6        133.78        190.36        60.98 o                         
  -3   7   6        130.18        160.11        32.16 o                         
  -2   7   6          7.97          0.56        27.20 o                         
  -1   7   6        620.46        557.43        31.88 o                         
   0   7   6         21.06         49.33        55.29 o                         
  -4   8   6         18.75         45.54        33.01 o                         
  -3   8   6        223.43        224.92        42.42 o                         
  -2   8   6         22.25        -18.97        63.96 o                         
  -1   8   6        370.64        315.48        80.77 o                         
  -2 -12   7          0.68        395.16       134.97 o                         
   1 -12   7         51.12         33.61       108.41 o                         
   2 -12   7        153.86         57.46       124.67 o                         
   3 -12   7         29.20         46.08       113.29 o                         
   4 -12   7        208.02        625.00       151.78 o                         
  -3 -11   7         62.75         85.04        26.84 o                         
  -2 -11   7          4.90         42.33        62.18 o                         
  -1 -11   7         83.88          0.00        86.19 o                         
   0 -11   7        151.80        179.85        60.04 o                         
   1 -11   7         20.86         57.41        67.49 o                         
   2 -11   7        333.39        369.59        65.86 o                         
   3 -11   7          0.17         27.31        25.34 o                         
   4 -11   7        484.08        496.10        40.93 o                         
   5 -11   7        104.68        135.27        39.03 o                         
  -5 -10   7         62.32        158.64        30.00 o                         
  -4 -10   7          9.80         68.92        28.65 o                         
  -3 -10   7         64.93         82.67        65.59 o                         
  -2 -10   7        127.90        167.26        29.15 o                         
  -1 -10   7         36.29        -17.40        48.82 o                         
   0 -10   7        426.66        380.76        54.42 o                         
   1 -10   7         10.05        -11.85        82.94 o                         
   2 -10   7        288.00        247.10        27.43 o                         
   3 -10   7        180.24        183.09        65.32 o                         
   4 -10   7        359.85        377.81        32.56 o                         
   5 -10   7        258.08        258.56        26.74 o                         
   6 -10   7         39.89         63.42        24.39 o                         
  -6  -9   7          4.09        -37.13        37.13 o                         
  -5  -9   7         37.16         21.11        37.13 o                         
  -4  -9   7         44.32         97.82        27.32 o                         
  -3  -9   7         30.82         38.93        57.60 o                         
  -2  -9   7        222.71        251.51        24.96 o                         
  -1  -9   7          0.38         16.35        17.01 o                         
   0  -9   7        441.10        415.80        16.29 o                         
   1  -9   7         80.10         78.47        21.37 o                         
   2  -9   7        909.35        949.59        29.62 o                         
   3  -9   7       1003.66       1089.99        54.15 o                         
   4  -9   7         15.76         54.69        76.70 o                         
   5  -9   7        440.41        448.22        32.78 o                         
   6  -9   7         11.59        -20.75        20.75 o                         
   7  -9   7        363.48        355.12        45.91 o                         
  -6  -8   7         48.44        120.93        29.32 o                         
  -5  -8   7         46.11         54.80        37.13 o                         
  -4  -8   7        122.64        149.41        34.11 o                         
  -3  -8   7          2.34         29.41        13.10 o                         
  -2  -8   7        598.02        524.42        19.93 o                         
  -1  -8   7        102.31        137.25        15.60 o                         
   0  -8   7        520.78        422.74        19.80 o                         
   1  -8   7        695.91        629.44        24.80 o                         
   2  -8   7        582.27        647.15        23.10 o                         
   3  -8   7        350.61        287.36        20.28 o                         
   4  -8   7        101.95         55.80        21.34 o                         
   5  -8   7        718.36        782.12        83.21 o                         
   6  -8   7        175.29        147.40        27.40 o                         
   7  -8   7        337.25        393.25        35.63 o                         
  -7  -7   7         14.20         -0.69        58.27 o                         
  -6  -7   7         58.20         46.38        26.96 o                         
  -5  -7   7          2.84        -23.34        31.22 o                         
  -4  -7   7        148.17         67.20        17.78 o                         
  -3  -7   7         27.44         82.49        18.66 o                         
  -2  -7   7        461.33        480.21        16.01 o                         
  -1  -7   7        684.81        750.17        20.73 o                         
   0  -7   7        399.19        386.96        12.32 o                         
   1  -7   7       1775.34       1788.64        28.06 o                         
   2  -7   7         57.62         51.96        16.84 o                         
   3  -7   7       1050.78       1046.66        30.57 o                         
   4  -7   7        318.54        360.90        20.00 o                         
   5  -7   7        560.74        561.04        43.91 o                         
   6  -7   7        582.24        574.63        40.65 o                         
   7  -7   7         72.56         14.33        57.73 o                         
  -7  -6   7          4.68        -27.74        50.14 o                         
  -6  -6   7         89.24        161.15        40.97 o                         
  -5  -6   7        156.80        211.95        18.41 o                         
  -4  -6   7        741.61        755.67        22.34 o                         
  -3  -6   7        237.62        337.30        21.67 o                         
  -2  -6   7        130.66        106.67        11.49 o                         
  -1  -6   7       1109.07        999.65        34.25 o                         
   0  -6   7         70.51         92.85        10.36 o                         
   1  -6   7       1275.20       1277.58        26.63 o                         
   2  -6   7        427.44        417.76        31.06 o                         
   3  -6   7       1557.99       1567.50        41.56 o                         
   4  -6   7        373.88        374.02        33.07 o                         
   5  -6   7        303.20        330.38        44.72 o                         
   6  -6   7        958.60       1059.20        63.89 o                         
   7  -6   7         32.96         51.91        29.82 o                         
  -8  -5   7         36.60         67.22        47.16 o                         
  -7  -5   7          5.21          4.30       112.75 o                         
  -6  -5   7        119.55         53.48        32.21 o                         
  -5  -5   7        116.09        167.32        21.52 o                         
  -4  -5   7        108.82        117.99        14.93 o                         
  -3  -5   7        653.71        559.71        24.48 o                         
  -2  -5   7        105.52         97.62        11.43 o                         
  -1  -5   7       1631.23       1558.06        30.77 o                         
   0  -5   7        373.85        369.72        17.38 o                         
   1  -5   7        673.38        640.98        17.53 o                         
   2  -5   7       2469.31       2466.52        43.62 o                         
   3  -5   7        374.13        415.09        23.04 o                         
   4  -5   7       1998.89       1966.86        59.90 o                         
   5  -5   7         10.30          5.67        25.47 o                         
   6  -5   7        461.47        325.13        68.03 o                         
   7  -5   7         43.15          9.04        31.99 o                         
  -8  -4   7         75.56         40.47        98.93 o                         
  -7  -4   7         83.68        145.12       136.60 o                         
  -6  -4   7        155.79        143.14        23.30 o                         
  -5  -4   7        329.30        348.72        45.95 o                         
  -4  -4   7         50.23         83.32        25.90 o                         
  -3  -4   7       1902.86       1874.59        68.45 o                         
  -2  -4   7         21.28         44.27        11.00 o                         
  -1  -4   7       1121.98       1297.33        21.43 o                         
   0  -4   7        458.11        403.94        20.08 o                         
   1  -4   7       1812.02       1802.35        40.36 o                         
   2  -4   7       3356.94       3426.29        70.80 o                         
   3  -4   7          6.88         11.89        10.19 o                         
   4  -4   7       1502.00       1476.11        68.09 o                         
   5  -4   7        205.94        132.60        73.06 o                         
   6  -4   7        454.62        446.66        28.40 o                         
   7  -4   7        153.07        142.52        88.63 o                         
  -9  -3   7          6.71        126.98        66.98 o                         
  -8  -3   7         17.83          3.49        37.12 o                         
  -7  -3   7        152.64        234.04        77.79 o                         
  -6  -3   7          3.67        -14.49        56.10 o                         
  -5  -3   7        320.08        323.41        22.08 o                         
  -4  -3   7         40.81         30.85        12.32 o                         
  -3  -3   7        915.85        913.57        30.99 o                         
  -2  -3   7        673.99        551.07        30.42 o                         
  -1  -3   7        185.84        229.19        14.08 o                         
   0  -3   7       5032.98       4537.56        59.00 o                         
   1  -3   7          1.43         19.67        10.65 o                         
   2  -3   7       1456.85       1364.15        23.35 o                         
   3  -3   7        313.41        324.10        12.98 o                         
   4  -3   7        718.99        689.49        33.56 o                         
   5  -3   7        288.89        239.31        18.85 o                         
   6  -3   7        236.16        195.75        21.84 o                         
   7  -3   7        293.95        236.26        30.25 o                         
  -9  -2   7         53.67         92.95        30.96 o                         
  -8  -2   7          8.82        -24.84        24.84 o                         
  -7  -2   7        359.54        275.84        44.10 o                         
  -6  -2   7         45.43         96.93        72.37 o                         
  -5  -2   7        514.19        551.44        30.63 o                         
  -4  -2   7        244.62        312.08        14.60 o                         
  -3  -2   7        381.65        444.05        20.26 o                         
  -2  -2   7       2776.74       2458.52        28.74 o                         
  -1  -2   7        265.87        265.32        15.15 o                         
   0  -2   7       4523.37       4691.68        52.36 o                         
   1  -2   7         27.29         41.91        14.29 o                         
   2  -2   7       1559.22       1588.87        42.02 o                         
   3  -2   7        898.52        934.45        22.87 o                         
   4  -2   7        591.63        591.08        30.01 o                         
   5  -2   7        471.00        469.46        19.91 o                         
   6  -2   7         22.45         39.80        31.44 o                         
   7  -2   7        311.52        243.59        39.30 o                         
  -9  -1   7         83.48         90.29        30.04 o                         
  -8  -1   7          0.07         72.45        46.08 o                         
  -7  -1   7         91.48        101.64        24.72 o                         
  -6  -1   7         10.20         30.85        37.17 o                         
  -5  -1   7        446.18        522.31        56.93 o                         
  -4  -1   7        570.44        549.96        17.82 o                         
  -3  -1   7          5.12         11.80        11.55 o                         
  -2  -1   7       2570.50       2486.06        38.01 o                         
  -1  -1   7         26.58         11.85        11.93 o                         
   0  -1   7       1252.57       1387.91        28.32 o                         
   1  -1   7       1680.89       1596.57        25.91 o                         
   2  -1   7        172.85        213.62        13.25 o                         
   3  -1   7        245.93        220.45        21.75 o                         
   4  -1   7         88.46         94.98        13.08 o                         
   5  -1   7       1040.99        961.91        24.75 o                         
   6  -1   7        205.09        208.56        18.95 o                         
   7  -1   7        275.21        210.68        31.06 o                         
  -9   0   7         90.95         70.95        30.68 o                         
  -8   0   7         42.33         48.21        23.30 o                         
  -7   0   7         49.60         67.29        46.91 o                         
  -6   0   7        416.92        412.60        18.41 o                         
  -5   0   7         22.14         -0.01        16.37 o                         
  -4   0   7       1544.25       1258.96        38.79 o                         
  -3   0   7        205.41        186.85        13.76 o                         
  -2   0   7       2203.68       2260.69        53.26 o                         
  -1   0   7        510.30        515.21        16.85 o                         
   0   0   7       1138.57       1167.29        25.44 o                         
   1   0   7       1569.35       1525.88        28.44 o                         
   2   0   7        332.03        291.43        14.92 o                         
   3   0   7        936.64        910.45        22.53 o                         
   4   0   7        540.15        570.59        19.68 o                         
   5   0   7        219.04        166.56        25.90 o                         
   6   0   7        282.77        265.20        22.55 o                         
  -9   1   7         11.99         80.62        70.36 o                         
  -8   1   7         43.85         66.93        24.85 o                         
  -7   1   7         71.64         86.96        15.50 o                         
  -6   1   7        292.67        279.16        17.10 o                         
  -5   1   7         41.36         16.94        15.61 o                         
  -4   1   7       1253.31       1254.03        74.80 o                         
  -3   1   7         88.16         51.77        13.75 o                         
  -2   1   7        339.27        336.99        14.19 o                         
  -1   1   7       1262.30       1273.74        26.46 o                         
   0   1   7         44.38         56.45        12.57 o                         
   1   1   7       1121.26       1178.29        33.44 o                         
   2   1   7         54.20         56.82        13.71 o                         
   3   1   7        412.51        414.14        16.09 o                         
   4   1   7        574.17        588.86        28.53 o                         
   5   1   7        103.06         89.18        21.99 o                         
   6   1   7        303.15        337.05        35.38 o                         
  -9   2   7          9.08          9.59        22.49 o                         
  -8   2   7        140.85        198.90        39.34 o                         
  -7   2   7         24.01         31.71        14.06 o                         
  -6   2   7        291.17        267.88        23.86 o                         
  -5   2   7        354.53        390.11        35.30 o                         
  -4   2   7        498.01        483.53        20.21 o                         
  -3   2   7        631.68        524.27        21.67 o                         
  -2   2   7        231.97        281.08        13.53 o                         
  -1   2   7       2283.41       2235.42        50.17 o                         
   0   2   7         83.38        113.56        13.17 o                         
   1   2   7        331.03        368.20        14.67 o                         
   2   2   7        578.38        488.18        21.22 o                         
   3   2   7        179.27        135.26        22.38 o                         
   4   2   7        597.11        530.91        49.52 o                         
   5   2   7          1.21         -2.53        30.06 o                         
  -8   3   7         71.22        102.16        40.77 o                         
  -7   3   7         53.99        109.99        20.35 o                         
  -6   3   7        216.14        207.28        41.83 o                         
  -5   3   7        320.63        266.64        17.06 o                         
  -4   3   7        217.75        223.81        17.57 o                         
  -3   3   7        907.99        884.57        28.59 o                         
  -2   3   7          9.17          0.41        13.38 o                         
  -1   3   7        354.62        357.30        22.02 o                         
   0   3   7        321.80        361.74        16.73 o                         
   1   3   7          7.38         -1.24        16.25 o                         
   2   3   7       1374.97       1270.62        74.64 o                         
   3   3   7         43.69          2.55        22.74 o                         
   4   3   7        269.25        326.08        43.64 o                         
   5   3   7         21.46        -56.65        56.65 o                         
  -8   4   7         55.01        -18.97        71.55 o                         
  -7   4   7        166.66        163.16        64.51 o                         
  -6   4   7         33.41         51.71        38.41 o                         
  -5   4   7        349.94        369.65        33.36 o                         
  -4   4   7         21.45         31.75        15.40 o                         
  -3   4   7        732.84        685.73        35.14 o                         
  -2   4   7        164.64        157.67        16.04 o                         
  -1   4   7        101.18        146.76        18.58 o                         
   0   4   7        860.22        812.20        55.32 o                         
   1   4   7          0.94         -1.69        22.14 o                         
   2   4   7        480.00        473.02        30.39 o                         
   3   4   7          5.03        -46.13        76.70 o                         
   4   4   7        229.21        216.04        48.50 o                         
  -7   5   7        138.90        205.93        43.07 o                         
  -6   5   7         67.25          9.48        33.48 o                         
  -5   5   7        209.62        237.79        49.33 o                         
  -4   5   7        279.24        360.34        95.95 o                         
  -3   5   7         87.47         28.22        25.70 o                         
  -2   5   7        404.12        395.06        56.65 o                         
  -1   5   7          0.09         11.82        46.35 o                         
   0   5   7        562.58        523.77        45.45 o                         
   1   5   7          0.28          0.20        24.71 o                         
   2   5   7        173.62        250.86        59.91 o                         
   3   5   7        359.40        252.67        49.78 o                         
  -6   6   7         54.27         72.46        49.60 o                         
  -5   6   7         86.71         74.75        33.09 o                         
  -4   6   7        105.33         94.73        33.34 o                         
  -3   6   7          0.15        -27.87        27.87 o                         
  -2   6   7        532.49        485.06        36.60 o                         
  -1   6   7         29.59         23.31        28.73 o                         
   1   6   7        100.02        100.28        55.29 o                         
  -5   7   7         30.87        -26.83        36.68 o                         
  -4   7   7         99.35         66.67        33.07 o                         
  -3   7   7         23.66         28.69        28.30 o                         
  -2   7   7        264.33        324.22        50.41 o                         
  -1   7   7        175.95        274.28        68.84 o                         
  -1 -12   8         96.82        160.45       104.08 o                         
   1 -12   8        158.85        101.91       128.47 o                         
   2 -12   8          0.13        -14.09       114.38 o                         
   3 -12   8        188.73        173.08       154.22 o                         
  -3 -11   8         66.20        121.60        36.86 o                         
  -2 -11   8         19.74          8.42        33.07 o                         
  -1 -11   8        108.96        123.34       144.19 o                         
   0 -11   8          7.83        131.84        74.45 o                         
   1 -11   8        196.48        215.45        30.81 o                         
   2 -11   8         31.32         64.26        35.78 o                         
   3 -11   8        211.45        216.39        54.75 o                         
   4 -11   8        211.77        251.66        33.22 o                         
   5 -11   8         22.92          0.59        27.37 o                         
  -4 -10   8         15.24         31.21        41.20 o                         
  -3 -10   8        112.69        159.20        69.38 o                         
  -2 -10   8          4.94         92.83        58.10 o                         
  -1 -10   8        219.28        191.33        27.98 o                         
   0 -10   8         64.72         36.83        28.46 o                         
   1 -10   8        373.87        437.41        35.22 o                         
   2 -10   8        388.66        358.93        70.20 o                         
   3 -10   8         27.60         48.34        52.04 o                         
   4 -10   8        234.43        224.96       108.95 o                         
   5 -10   8          4.82         43.27       103.26 o                         
   6 -10   8        248.74        313.07       174.54 o                         
  -5  -9   8         61.14         92.77        40.11 o                         
  -4  -9   8          0.57         -4.37        27.09 o                         
  -3  -9   8        125.26        195.39        29.07 o                         
  -2  -9   8        129.28        249.64        64.08 o                         
  -1  -9   8        302.82        270.02        23.79 o                         
   0  -9   8         97.14        123.36        28.24 o                         
   1  -9   8        219.75        224.33        86.73 o                         
   2  -9   8        357.91        374.47        29.72 o                         
   3  -9   8         46.48         79.65        25.46 o                         
   4  -9   8        423.95        410.63        36.18 o                         
   5  -9   8        208.30        195.87        29.60 o                         
   6  -9   8        187.72        206.46        26.76 o                         
  -6  -8   8          0.04         48.19        28.84 o                         
  -5  -8   8        106.83        148.13        44.99 o                         
  -4  -8   8         20.53         32.53        80.62 o                         
  -3  -8   8        176.95        192.47        33.74 o                         
  -2  -8   8        294.65        346.96        19.59 o                         
  -1  -8   8        108.32        129.36        43.36 o                         
   0  -8   8        740.87        766.16        31.48 o                         
   1  -8   8          6.48         53.33        66.67 o                         
   2  -8   8        529.70        666.01        79.68 o                         
   3  -8   8         47.30         -0.26        48.51 o                         
   4  -8   8        176.23        150.93        22.98 o                         
   5  -8   8        545.95        606.32        42.01 o                         
   6  -8   8         40.07         34.15        28.19 o                         
   7  -8   8        318.31        400.04        67.22 o                         
  -7  -7   8         34.32         57.02        28.38 o                         
  -6  -7   8         11.46         74.38        26.07 o                         
  -5  -7   8        128.85         76.78        89.90 o                         
  -4  -7   8        173.93        239.88        31.24 o                         
  -3  -7   8        103.03         43.12        13.41 o                         
  -2  -7   8        270.56        263.65        16.08 o                         
  -1  -7   8         35.96         32.35        16.44 o                         
   0  -7   8        599.41        600.92        18.29 o                         
   1  -7   8        118.26        113.42        12.86 o                         
   2  -7   8        516.87        489.33        68.57 o                         
   3  -7   8        435.41        326.34        75.62 o                         
   4  -7   8        147.45        100.31        27.37 o                         
   5  -7   8        987.27       1035.34        82.39 o                         
   6  -7   8        124.80        158.39        42.55 o                         
   7  -7   8        190.85        201.68        35.39 o                         
  -7  -6   8         57.45         80.77        37.94 o                         
  -6  -6   8         31.60         78.42        33.05 o                         
  -5  -6   8         18.08         23.43        34.34 o                         
  -4  -6   8        505.71        626.56        36.40 o                         
  -3  -6   8         29.46         -7.97        13.18 o                         
  -2  -6   8        446.68        593.06        29.73 o                         
  -1  -6   8        107.19        104.32        17.81 o                         
   0  -6   8        254.54        236.02        17.45 o                         
   1  -6   8        573.81        542.30        20.56 o                         
   2  -6   8        134.16        177.07        23.21 o                         
   3  -6   8       1711.29       1851.69        51.50 o                         
   4  -6   8         27.68          0.54        31.44 o                         
   5  -6   8        341.28        375.89        41.12 o                         
   6  -6   8        204.75        219.34        29.43 o                         
   7  -6   8         96.75        137.74        31.98 o                         
  -8  -5   8          6.39         12.75        42.01 o                         
  -7  -5   8         22.88         50.98        52.26 o                         
  -6  -5   8        198.43        273.90       119.25 o                         
  -5  -5   8          0.11        -60.30       150.15 o                         
  -4  -5   8        422.84        484.38        34.13 o                         
  -3  -5   8          2.91         -2.13        13.11 o                         
  -2  -5   8        284.00        234.44        12.63 o                         
  -1  -5   8        180.41        125.11        12.53 o                         
   0  -5   8        434.84        399.97        19.56 o                         
   1  -5   8       1904.69       1645.56        33.79 o                         
   2  -5   8         17.19          3.53        14.91 o                         
   3  -5   8       1236.90       1293.36        59.63 o                         
   4  -5   8        641.39        632.93        73.99 o                         
   5  -5   8        168.53        199.95        54.48 o                         
   6  -5   8        350.11        396.51        33.67 o                         
   7  -5   8          0.91         20.92        31.41 o                         
  -8  -4   8         58.64         56.48        50.41 o                         
  -7  -4   8          1.16        -56.00        56.00 o                         
  -6  -4   8        228.72        265.41        33.43 o                         
  -5  -4   8          7.18         19.88        23.14 o                         
  -4  -4   8        115.50        150.83        28.97 o                         
  -3  -4   8        539.21        505.34        16.25 o                         
  -2  -4   8        145.77         96.00        13.55 o                         
  -1  -4   8        802.77        816.87        19.39 o                         
   0  -4   8         12.12         19.44        11.92 o                         
   1  -4   8       1237.65       1432.74        33.14 o                         
   2  -4   8        234.79        188.23        20.44 o                         
   3  -4   8        547.25        616.13        28.34 o                         
   4  -4   8        827.07        815.41        29.70 o                         
   5  -4   8         95.82        116.17        20.33 o                         
   6  -4   8        339.25        312.58        33.34 o                         
   7  -4   8         80.89         86.69        35.78 o                         
  -8  -3   8         84.06        143.98        81.85 o                         
  -7  -3   8          2.56         41.36        39.84 o                         
  -6  -3   8        108.67        114.10        41.72 o                         
  -5  -3   8         43.07         51.63        25.58 o                         
  -4  -3   8         68.27         13.20        19.33 o                         
  -3  -3   8        709.21        684.81        20.43 o                         
  -2  -3   8         53.57        102.51        12.49 o                         
  -1  -3   8       1791.47       1715.91        43.50 o                         
   0  -3   8        282.20        252.79        18.78 o                         
   1  -3   8        684.06        723.92        20.44 o                         
   2  -3   8       1322.87       1269.31        44.50 o                         
   3  -3   8          1.63          8.59        11.27 o                         
   4  -3   8        860.51        849.99        21.36 o                         
   5  -3   8         94.06        152.00        48.51 o                         
   6  -3   8        362.46        306.81        41.20 o                         
   7  -3   8        255.37        229.03        37.89 o                         
  -8  -2   8         49.72        107.37        54.93 o                         
  -7  -2   8         34.63         25.00        34.06 o                         
  -6  -2   8         94.02        136.41        33.36 o                         
  -5  -2   8        300.67        311.80        26.93 o                         
  -4  -2   8          2.73        -13.45        13.45 o                         
  -3  -2   8        348.29        303.80        13.76 o                         
  -2  -2   8        236.37        201.90        13.24 o                         
  -1  -2   8        924.06       1040.51        22.69 o                         
   0  -2   8        982.99        866.73        17.69 o                         
   1  -2   8        338.52        358.60        22.36 o                         
   2  -2   8        665.05        724.44        24.48 o                         
   3  -2   8         19.19         -4.45        18.26 o                         
   4  -2   8       1226.15       1328.31        58.44 o                         
   5  -2   8        793.02        814.63        41.93 o                         
   6  -2   8        196.33        178.18        25.79 o                         
  -8  -1   8         27.42         22.78        98.38 o                         
  -7  -1   8         53.17         21.89        23.07 o                         
  -6  -1   8          4.52          2.46        26.02 o                         
  -5  -1   8        483.97        533.07        21.17 o                         
  -4  -1   8        112.62         59.20        15.96 o                         
  -3  -1   8        443.90        451.84        16.28 o                         
  -2  -1   8        428.50        450.72        16.30 o                         
  -1  -1   8        381.68        408.75        15.30 o                         
   0  -1   8       1452.65       1460.70        29.15 o                         
   1  -1   8        131.05        102.50        12.41 o                         
   2  -1   8       1150.92       1105.06        31.16 o                         
   3  -1   8        718.63        748.41        18.95 o                         
   4  -1   8         70.27         86.46        13.69 o                         
   5  -1   8        757.04        731.39        37.14 o                         
   6  -1   8         54.85         32.81        19.64 o                         
  -8   0   8         11.88         17.13        25.43 o                         
  -7   0   8         83.86         88.97        23.49 o                         
  -6   0   8         92.51         89.69        26.83 o                         
  -5   0   8        231.94        189.15        17.07 o                         
  -4   0   8        227.96        200.56        21.67 o                         
  -3   0   8        225.90        251.74        32.78 o                         
  -2   0   8        782.65        736.14        19.00 o                         
  -1   0   8         33.18         41.47        12.69 o                         
   0   0   8       1140.93       1198.19        24.44 o                         
   1   0   8        171.15        172.66        13.67 o                         
   2   0   8        854.45        889.62        23.12 o                         
   3   0   8       1768.04       1743.00        39.25 o                         
   4   0   8         35.35         31.34        16.98 o                         
   5   0   8        656.91        639.21        33.95 o                         
   6   0   8          7.42         25.39        26.05 o                         
  -8   1   8         13.82         36.17        26.28 o                         
  -7   1   8        118.66         60.99        28.17 o                         
  -6   1   8        148.71        136.79        23.16 o                         
  -5   1   8         97.97        116.86        38.22 o                         
  -4   1   8        430.58        408.87        24.04 o                         
  -3   1   8         59.06         71.98        20.19 o                         
  -2   1   8        870.08        896.59        34.10 o                         
  -1   1   8        557.08        525.83        17.57 o                         
   0   1   8        452.94        418.06        20.36 o                         
   1   1   8       1031.89       1051.58        26.52 o                         
   2   1   8          2.41        -20.50        20.50 o                         
   3   1   8       1122.99       1236.62        47.10 o                         
   4   1   8         10.98         52.47        27.42 o                         
   5   1   8        205.40        185.88        35.78 o                         
  -8   2   8         67.49        127.34        24.22 o                         
  -7   2   8         56.82         60.74        33.21 o                         
  -6   2   8        169.97        200.30        20.35 o                         
  -5   2   8         12.83         -2.15        19.79 o                         
  -4   2   8        408.89        399.77        37.63 o                         
  -3   2   8         16.03          5.02        17.31 o                         
  -2   2   8        523.81        471.22        23.29 o                         
  -1   2   8        756.98        710.04        21.71 o                         
   0   2   8         77.50         77.96        14.39 o                         
   1   2   8       2083.81       2261.51        77.42 o                         
   2   2   8          1.71         43.27        27.75 o                         
   3   2   8        570.65        523.00        34.96 o                         
   4   2   8         85.41         74.51        57.46 o                         
  -8   3   8         61.08         77.56        43.76 o                         
  -7   3   8          1.90         -8.57        21.60 o                         
  -6   3   8        157.06        203.14        22.33 o                         
  -5   3   8         15.70         43.55        17.45 o                         
  -4   3   8        392.91        344.05        25.78 o                         
  -3   3   8        506.13        480.80        33.22 o                         
  -2   3   8         82.87        101.51        21.83 o                         
  -1   3   8        629.03        649.72        35.00 o                         
   0   3   8         75.25        102.50        56.74 o                         
   1   3   8        701.60        698.61        42.52 o                         
   2   3   8        152.41        196.40        35.43 o                         
   3   3   8        319.19        310.23        65.86 o                         
   4   3   8        183.51        252.13        69.66 o                         
  -7   4   8          0.06        -14.18        97.30 o                         
  -6   4   8        128.00        158.41        35.81 o                         
  -5   4   8        202.72        241.97        48.63 o                         
  -4   4   8         52.76         30.63        65.32 o                         
  -3   4   8        350.76        276.99        44.99 o                         
  -2   4   8          0.53         19.26        16.19 o                         
  -1   4   8       1007.83       1043.35        54.92 o                         
   0   4   8         73.74         74.22        33.10 o                         
   1   4   8        375.66        326.70        57.28 o                         
   2   4   8        446.18        325.09        44.63 o                         
   3   4   8         46.70         20.61        41.88 o                         
  -6   5   8         65.07         39.93        76.43 o                         
  -5   5   8        119.16         99.31        39.30 o                         
  -4   5   8          4.44         18.09        63.42 o                         
  -3   5   8        457.75        396.79        40.11 o                         
  -2   5   8        181.03        202.19        37.40 o                         
  -1   5   8        427.69        440.69        49.06 o                         
   0   5   8        153.56        206.96        45.53 o                         
   1   5   8         97.94        120.88        58.00 o                         
  -5   6   8         82.01         98.96        36.36 o                         
  -4   6   8         58.27         76.10        31.26 o                         
  -3   6   8        324.10        343.07       101.09 o                         
  -2   6   8        187.30        159.37        26.06 o                         
  -1 -12   9          3.58         81.85       121.96 o                         
   0 -12   9         53.76        191.10        96.49 o                         
   1 -12   9         63.69        284.04       133.89 o                         
   2 -12   9         74.19         39.87        86.19 o                         
  -3 -11   9          5.34         46.31        25.92 o                         
  -2 -11   9         93.31        101.63        73.99 o                         
  -1 -11   9         44.73         80.95        71.62 o                         
   0 -11   9         72.61        -73.43        73.43 o                         
   1 -11   9        166.67        320.68        34.95 o                         
   2 -11   9          1.14         40.72        30.98 o                         
   3 -11   9         89.01         87.75        49.60 o                         
   4 -11   9         55.17         43.45        76.16 o                         
  -4 -10   9         49.01        131.22        82.12 o                         
  -3 -10   9         22.98        102.06        24.05 o                         
  -2 -10   9         47.76        -22.58        74.06 o                         
  -1 -10   9        135.00        199.55        27.84 o                         
   0 -10   9         37.14         85.06        33.38 o                         
   1 -10   9        237.11        254.27        38.96 o                         
   2 -10   9        149.34        146.32        60.44 o                         
   3 -10   9        142.52        159.07        31.71 o                         
   4 -10   9        169.52        233.43        31.88 o                         
   5 -10   9         43.21        -35.17        58.54 o                         
  -5  -9   9         15.55        180.31        35.57 o                         
  -4  -9   9         81.60         96.76        29.96 o                         
  -3  -9   9         88.33        133.28        53.77 o                         
  -2  -9   9          0.72        -15.43        37.75 o                         
  -1  -9   9        397.38        477.90        23.09 o                         
   0  -9   9         21.48         76.79        70.99 o                         
   1  -9   9         87.36         96.03        31.10 o                         
   2  -9   9        178.08        176.11        28.17 o                         
   3  -9   9         57.93         57.79        29.81 o                         
   4  -9   9        345.93        342.84        67.49 o                         
   5  -9   9          0.06         26.51        27.20 o                         
  -6  -8   9         27.42         15.23        27.25 o                         
  -5  -8   9         33.45         77.97        28.39 o                         
  -4  -8   9         12.38        -54.33        63.22 o                         
  -3  -8   9        215.57        266.97        23.85 o                         
  -2  -8   9          0.16         19.76        18.73 o                         
  -1  -8   9        198.58        196.05        56.43 o                         
   0  -8   9        390.30        465.98        28.28 o                         
   1  -8   9         31.11        -23.63        26.24 o                         
   2  -8   9        495.32        598.66        44.99 o                         
   3  -8   9          5.18         14.30        23.80 o                         
   4  -8   9        768.84        754.29        74.26 o                         
   5  -8   9        113.10        139.85        30.90 o                         
   6  -8   9        199.48        180.72        46.89 o                         
  -6  -7   9         16.22         15.46        30.72 o                         
  -5  -7   9        140.89        133.03        26.22 o                         
  -4  -7   9          6.20         40.02        41.25 o                         
  -3  -7   9        244.97        240.71        21.13 o                         
  -2  -7   9        124.85        168.39       145.00 o                         
  -1  -7   9          2.60         41.09        39.03 o                         
   0  -7   9        774.89        779.26        47.71 o                         
   1  -7   9         35.49         33.24        13.30 o                         
   2  -7   9        627.63        682.16        50.41 o                         
   3  -7   9         12.15         46.25        33.88 o                         
   4  -7   9        451.93        404.38        43.37 o                         
   5  -7   9        319.97        389.95        46.89 o                         
   6  -7   9         68.83         75.80        26.51 o                         
  -7  -6   9         42.38        101.65        37.11 o                         
  -6  -6   9          0.01         48.68        29.98 o                         
  -5  -6   9        127.58        167.03        40.49 o                         
  -4  -6   9         11.10         30.85        76.52 o                         
  -3  -6   9         90.24         26.25        30.83 o                         
  -2  -6   9        435.13        478.10        46.55 o                         
  -1  -6   9          5.65         -8.18        25.18 o                         
   0  -6   9        973.78       1039.73        37.25 o                         
   1  -6   9        238.71        209.30        19.86 o                         
   2  -6   9        837.62        891.38        85.38 o                         
   3  -6   9        708.18        812.55        53.66 o                         
   4  -6   9        198.45        227.67        60.44 o                         
   5  -6   9        287.38        339.33        46.89 o                         
   6  -6   9          0.12          1.97        26.29 o                         
  -7  -5   9         46.70         41.99        44.79 o                         
  -6  -5   9         26.28         34.39        43.13 o                         
  -5  -5   9         60.87         40.57        52.31 o                         
  -4  -5   9        387.29        657.06        89.44 o                         
  -3  -5   9          2.54          9.85        22.09 o                         
  -2  -5   9        760.26        791.49        23.53 o                         
  -1  -5   9          9.50         14.77        15.06 o                         
   0  -5   9        466.30        451.33        19.67 o                         
   1  -5   9        714.22        689.54        35.23 o                         
   2  -5   9        644.72        634.47        24.45 o                         
   3  -5   9        769.82        701.08        22.18 o                         
   4  -5   9         58.97        112.62        29.27 o                         
   5  -5   9        459.84        474.89        34.99 o                         
   6  -5   9         73.26         53.58        45.53 o                         
  -8  -4   9          9.65         85.84        28.56 o                         
  -7  -4   9         34.70         21.51        44.04 o                         
  -6  -4   9         26.10         43.07        84.00 o                         
  -5  -4   9         41.35         64.52        21.77 o                         
  -4  -4   9        314.56        332.23        25.51 o                         
  -3  -4   9        131.18         88.03        26.21 o                         
  -2  -4   9        956.54        921.93        36.69 o                         
  -1  -4   9        694.26        636.94        22.88 o                         
   0  -4   9        237.52        255.25        20.72 o                         
   1  -4   9        887.03        783.53       130.64 o                         
   2  -4   9          0.20        -10.69        10.69 o                         
   3  -4   9        643.09        670.47        18.64 o                         
   4  -4   9         83.96        147.88        56.65 o                         
   5  -4   9        675.26        612.53        58.00 o                         
   6  -4   9        251.29        254.06        32.86 o                         
  -8  -3   9         29.13         46.68        70.47 o                         
  -7  -3   9         31.47          1.93        24.01 o                         
  -6  -3   9        129.78        111.71        28.89 o                         
  -5  -3   9         85.09        168.15        37.28 o                         
  -4  -3   9        383.11        386.24        40.82 o                         
  -3  -3   9        476.35        441.66        21.07 o                         
  -2  -3   9        282.73        268.52        17.51 o                         
  -1  -3   9       1284.26       1427.18        39.72 o                         
   0  -3   9        377.00        447.10        31.79 o                         
   1  -3   9        586.85        567.38        19.29 o                         
   2  -3   9          1.77         24.24        21.76 o                         
   3  -3   9       1202.63       1186.61        32.46 o                         
   4  -3   9        613.72        581.76        34.67 o                         
   5  -3   9        165.54        178.34        41.20 o                         
   6  -3   9        547.78        558.87        88.36 o                         
  -8  -2   9         10.29         68.84        34.45 o                         
  -7  -2   9          0.04          1.82        24.48 o                         
  -6  -2   9        211.52        247.50        28.93 o                         
  -5  -2   9        195.78        257.55        22.06 o                         
  -4  -2   9        347.49        394.64        34.76 o                         
  -3  -2   9        388.38        390.21        26.29 o                         
  -2  -2   9         28.68         34.56        15.88 o                         
  -1  -2   9       1109.35       1009.89        33.64 o                         
   0  -2   9        135.56        115.23        15.08 o                         
   1  -2   9        597.01        567.49        20.16 o                         
   2  -2   9        208.98        175.28        21.18 o                         
   3  -2   9        320.29        276.28        16.85 o                         
   4  -2   9        872.87        968.93        48.03 o                         
   5  -2   9         49.64         40.53        29.61 o                         
   6  -2   9        438.40        331.33        75.62 o                         
  -8  -1   9         44.13         59.53        85.92 o                         
  -7  -1   9        133.75        158.82       104.08 o                         
  -6  -1   9        184.61        137.75        23.19 o                         
  -5  -1   9        280.55        335.38        34.08 o                         
  -4  -1   9          3.58         28.37        33.69 o                         
  -3  -1   9        914.95        993.45        32.02 o                         
  -2  -1   9          0.03         28.42        36.29 o                         
  -1  -1   9        671.41        608.48        20.28 o                         
   0  -1   9        216.40        210.76        16.87 o                         
   1  -1   9       1185.25       1046.66        31.54 o                         
   2  -1   9       1359.29       1384.66        36.54 o                         
   3  -1   9          0.36         -0.37        14.70 o                         
   4  -1   9        838.07        844.79        69.18 o                         
   5  -1   9         12.82          1.75        21.98 o                         
  -8   0   9         56.14         56.63        25.29 o                         
  -7   0   9         87.14         93.35        25.84 o                         
  -6   0   9         42.91         16.76        29.00 o                         
  -5   0   9        329.73        290.62        21.64 o                         
  -4   0   9          3.02        -16.00        30.34 o                         
  -3   0   9        646.48        584.41        36.77 o                         
  -2   0   9        205.17        239.83        19.40 o                         
  -1   0   9        241.96        250.87        16.81 o                         
   0   0   9        504.50        473.81        23.00 o                         
   1   0   9         33.60         25.84        13.90 o                         
   2   0   9       1074.69       1160.98        23.70 o                         
   3   0   9          0.22         -1.29        31.22 o                         
   4   0   9        314.38        259.09        32.73 o                         
   5   0   9        137.99        182.86        31.26 o                         
  -8   1   9         22.29         37.53        23.63 o                         
  -7   1   9        100.03         41.43        20.98 o                         
  -6   1   9         38.49        -14.47        51.77 o                         
  -5   1   9        414.25        370.60        25.21 o                         
  -4   1   9         42.02         77.87        18.29 o                         
  -3   1   9        278.39        289.56        45.25 o                         
  -2   1   9        628.99        703.27        41.17 o                         
  -1   1   9         84.45        144.07        36.19 o                         
   0   1   9       1081.37       1233.39        46.68 o                         
   1   1   9         32.52          3.26        26.61 o                         
   2   1   9        872.15        847.99        57.04 o                         
   3   1   9        110.97        142.56        29.62 o                         
   4   1   9        121.97        108.74        27.44 o                         
  -7   2   9        137.96        162.28        26.43 o                         
  -6   2   9          4.17         20.06        29.27 o                         
  -5   2   9        264.97        216.86        18.39 o                         
  -4   2   9        248.34        289.68        24.34 o                         
  -3   2   9         29.63         20.07        17.84 o                         
  -2   2   9        339.01        319.68        28.52 o                         
  -1   2   9         11.50        -24.79        24.79 o                         
   0   2   9        720.89        825.64        90.48 o                         
   1   2   9         97.08         80.52        29.09 o                         
   2   2   9        303.60        296.84        39.07 o                         
   3   2   9        220.38        244.13        66.48 o                         
  -7   3   9         97.89         43.09        51.23 o                         
  -6   3   9         64.07         31.44        30.27 o                         
  -5   3   9          3.75          6.90        21.18 o                         
  -4   3   9        290.56        256.40        39.03 o                         
  -3   3   9          1.70         42.47        23.81 o                         
  -2   3   9        565.66        577.40        53.67 o                         
  -1   3   9        157.47        225.97        68.85 o                         
   0   3   9        381.13        458.48        33.12 o                         
   1   3   9        239.42        182.93        28.47 o                         
   2   3   9         24.55        -13.11        44.40 o                         
  -6   4   9         99.23        150.72        56.10 o                         
  -5   4   9         13.17        -17.97        30.04 o                         
  -4   4   9        302.61        307.35        47.70 o                         
  -3   4   9         53.25         86.69        28.85 o                         
  -2   4   9        272.25        279.17        50.95 o                         
  -1   4   9         73.60        115.73        25.61 o                         
   0   4   9        102.06        117.48        28.07 o                         
   1   4   9        317.52        221.16        64.51 o                         
  -4   5   9        119.53         47.70        40.11 o                         
  -3   5   9        176.50        258.02        52.58 o                         
  -2   5   9        108.83        160.25        37.40 o                         
  -1   5   9        253.99        243.60        85.10 o                         
  -2 -11  10         39.38         37.06        43.49 o                         
  -1 -11  10          1.89         80.01        86.93 o                         
   0 -11  10        223.98        265.81        37.49 o                         
   1 -11  10         30.53         -9.08        33.59 o                         
   2 -11  10         70.46         54.17        49.60 o                         
   3 -11  10        147.36         84.63        62.07 o                         
  -4 -10  10         26.06         47.76        27.38 o                         
  -3 -10  10          0.90         -9.96        25.08 o                         
  -2 -10  10        101.27        163.68        23.63 o                         
  -1 -10  10          2.17         19.27        16.23 o                         
   0 -10  10        114.08         84.92        35.16 o                         
   1 -10  10        133.50        208.03       110.31 o                         
   2 -10  10         34.66         65.72        80.50 o                         
   3 -10  10        344.96        354.44        96.22 o                         
   4 -10  10          0.25          4.17        26.90 o                         
  -5  -9  10          0.14         38.23        63.15 o                         
  -4  -9  10         51.40         12.75        30.85 o                         
  -3  -9  10          1.85         41.22        42.16 o                         
  -2  -9  10        151.28        159.02        23.55 o                         
  -1  -9  10        134.52        138.74        65.55 o                         
   0  -9  10         21.39         30.32        32.06 o                         
   1  -9  10        437.29        391.20        42.03 o                         
   2  -9  10         24.00         23.98        47.70 o                         
   3  -9  10        396.43        406.45        31.17 o                         
   4  -9  10        107.61         92.77        34.15 o                         
   5  -9  10        205.23        245.54        39.03 o                         
  -5  -8  10          1.40         67.56        25.39 o                         
  -4  -8  10         49.48         88.81        25.83 o                         
  -3  -8  10         24.30         48.87        23.79 o                         
  -2  -8  10         60.69         43.45        19.94 o                         
  -1  -8  10        312.53        353.15        24.21 o                         
   0  -8  10         19.85         22.86        15.82 o                         
   1  -8  10        564.74        532.23        34.14 o                         
   2  -8  10          4.67         14.07        25.87 o                         
   3  -8  10        260.04        235.46        28.19 o                         
   4  -8  10        428.88        468.89        36.32 o                         
   5  -8  10         66.66         98.56        25.73 o                         
  -6  -7  10         19.65         26.30        40.56 o                         
  -5  -7  10         20.38         56.58        24.98 o                         
  -4  -7  10         76.12         45.82        24.49 o                         
  -3  -7  10        137.58        193.37        29.16 o                         
  -2  -7  10          0.03          5.30        22.93 o                         
  -1  -7  10        590.13        579.65        35.54 o                         
   0  -7  10         37.28         24.68        42.01 o                         
   1  -7  10        506.61        532.52        28.06 o                         
   2  -7  10        565.17        505.07        29.43 o                         
   3  -7  10        241.55        316.57        42.82 o                         
   4  -7  10        118.47        116.40        29.81 o                         
   5  -7  10          5.65        -25.69        25.69 o                         
  -6  -6  10         10.57         39.12        56.92 o                         
  -5  -6  10         61.05         81.64        73.72 o                         
  -4  -6  10         29.13         21.14        25.17 o                         
  -3  -6  10        227.55        179.64        21.30 o                         
  -2  -6  10          2.55         -3.60        19.77 o                         
  -1  -6  10        732.00        717.22        24.93 o                         
   0  -6  10        201.93        171.65        21.02 o                         
   1  -6  10        199.78        171.20        21.68 o                         
   3  -6  10         15.24         24.39        36.32 o                         
   4  -6  10        213.76        259.62        46.89 o                         
   5  -6  10        109.49        143.40        28.96 o                         
  -7  -5  10         15.91        -16.76        29.12 o                         
  -6  -5  10         20.97         23.49        23.49 o                         
  -5  -5  10         69.24         69.88        73.86 o                         
  -4  -5  10         73.08         97.78        25.64 o                         
  -3  -5  10        614.87        622.94        25.53 o                         
  -2  -5  10        108.33        152.65        16.99 o                         
  -1  -5  10        158.28        239.14        36.95 o                         
   0  -5  10        709.37        596.77        36.66 o                         
   1  -5  10         17.97         22.43        16.73 o                         
   2  -5  10        308.22        347.39        22.72 o                         
   3  -5  10        109.38        105.70        44.99 o                         
   4  -5  10        475.95        446.21        71.01 o                         
   5  -5  10        170.32        221.96        81.85 o                         
  -7  -4  10         23.14          9.85        28.09 o                         
  -6  -4  10          0.55         20.53        33.62 o                         
  -5  -4  10        135.01         87.52        22.77 o                         
  -4  -4  10         96.63        137.12        33.47 o                         
  -3  -4  10        536.07        553.26        24.10 o                         
  -2  -4  10        292.83        169.44        16.67 o                         
  -1  -4  10         41.13         55.39        16.05 o                         
   0  -4  10        803.55        723.86        46.89 o                         
   1  -4  10         15.59         22.35        22.90 o                         
   2  -4  10        238.13        249.57        22.61 o                         
   3  -4  10        576.57        619.60        33.45 o                         
   4  -4  10         99.04        136.60        42.28 o                         
   5  -4  10        500.04        560.49        60.71 o                         
  -7  -3  10         56.33         89.14        24.61 o                         
  -6  -3  10         63.96        105.37        39.91 o                         
  -5  -3  10        181.31        228.45        24.05 o                         
  -4  -3  10         65.68         70.99        23.06 o                         
  -3  -3  10          0.07         35.52        37.89 o                         
  -2  -3  10        953.55        867.85        23.54 o                         
  -1  -3  10          6.50         22.45        24.84 o                         
   0  -3  10        226.61        211.28        19.83 o                         
   1  -3  10        108.80        108.21        18.03 o                         
   2  -3  10        189.47        254.73        14.82 o                         
   3  -3  10        792.32        823.51        41.61 o                         
   4  -3  10          1.57         43.07        29.10 o                         
   5  -3  10        491.19        403.35        44.45 o                         
  -7  -2  10         41.30         32.44        24.17 o                         
  -6  -2  10         78.84         85.66        30.54 o                         
  -5  -2  10         95.73         82.09        20.94 o                         
  -4  -2  10        202.59        180.14        26.17 o                         
  -3  -2  10          4.67        -13.82        24.52 o                         
  -2  -2  10        668.05        664.30        60.75 o                         
  -1  -2  10        104.43         74.83        22.29 o                         
   0  -2  10        133.66        187.01        18.46 o                         
   1  -2  10       1123.29       1103.83        44.03 o                         
   2  -2  10         16.91         10.96        19.75 o                         
   3  -2  10        358.62        410.86        27.10 o                         
   4  -2  10         78.38         66.78        40.14 o                         
   5  -2  10        210.41        344.22       214.66 o                         
  -7  -1  10          8.42         16.70        23.58 o                         
  -6  -1  10        105.67        107.23        26.55 o                         
  -5  -1  10          0.02         31.42        25.39 o                         
  -4  -1  10        380.12        290.74        34.87 o                         
  -3  -1  10         34.40         54.68        31.44 o                         
  -2  -1  10         28.75         86.85        22.14 o                         
  -1  -1  10        389.97        405.43        27.93 o                         
   0  -1  10          3.38         23.12        25.66 o                         
   1  -1  10       1073.62       1094.65        56.55 o                         
   2  -1  10         13.66         14.01        34.11 o                         
   3  -1  10        315.56        344.79        33.74 o                         
   4  -1  10        179.35        164.32        26.81 o                         
  -7   0  10          6.84        -70.47        70.47 o                         
  -6   0  10         82.31         51.67        21.76 o                         
  -5   0  10         28.46         28.92        30.92 o                         
  -4   0  10        304.49        366.27        32.10 o                         
  -3   0  10        192.56        229.57        29.32 o                         
  -2   0  10          5.48        -15.66        24.10 o                         
  -1   0  10        734.63        815.29        56.61 o                         
   0   0  10         96.69        149.31        42.60 o                         
   1   0  10        231.71        269.02        31.34 o                         
   2   0  10        261.16        285.21        30.42 o                         
   3   0  10         74.95         85.30        26.14 o                         
   4   0  10        175.46        155.60        53.02 o                         
  -7   1  10          1.53         17.82        44.18 o                         
  -6   1  10         50.89        102.47        25.13 o                         
  -5   1  10        114.41         87.86        28.79 o                         
  -4   1  10          1.48         23.68        26.02 o                         
  -3   1  10        230.28        237.53        39.76 o                         
  -2   1  10         47.84         92.07        24.36 o                         
  -1   1  10        552.49        547.28        36.46 o                         
   0   1  10        148.75        148.14        27.40 o                         
   1   1  10        139.71        228.53        36.85 o                         
   2   1  10        297.96        324.79        33.33 o                         
   3   1  10         37.69        107.08        35.07 o                         
  -6   2  10         43.60         19.35        35.51 o                         
  -5   2  10        107.18         32.15        42.82 o                         
  -4   2  10         42.90         55.56        27.60 o                         
  -3   2  10        342.71        388.71        57.19 o                         
  -2   2  10        121.44        174.10        24.85 o                         
  -1   2  10         46.76         57.77        25.43 o                         
   0   2  10        276.60        268.39        29.75 o                         
   1   2  10          5.67          6.28        46.56 o                         
   2   2  10        261.27        238.82        84.89 o                         
  -5   3  10         53.46        -45.53        45.53 o                         
  -4   3  10         86.19         57.28        28.29 o                         
  -3   3  10        150.73        105.63        42.28 o                         
  -2   3  10        133.22        149.79        35.23 o                         
  -1   3  10         22.06         48.52        39.30 o                         
   0   3  10        377.55        372.98        52.90 o                         
   1   3  10         40.75         36.78        43.29 o                         
  -3   4  10         11.52         16.33        30.63 o                         
  -2   4  10        206.19        217.12        59.90 o                         
  -1 -11  11         31.29        181.28        87.09 o                         
   0 -11  11         55.73        193.29       241.76 o                         
   1 -11  11          3.42         -3.94        50.41 o                         
  -3 -10  11         16.88         51.01        98.14 o                         
  -2 -10  11         69.11        104.98        78.96 o                         
  -1 -10  11         10.77         23.10        40.11 o                         
   0 -10  11         75.58         67.04        88.63 o                         
   1 -10  11          0.24         52.21        39.57 o                         
   2 -10  11        183.93        254.48        65.32 o                         
   3 -10  11         34.44         49.75        29.44 o                         
  -4  -9  11         11.06         52.94        32.66 o                         
  -3  -9  11         12.14         28.90        30.90 o                         
  -2  -9  11         77.17         68.86        25.56 o                         
  -1  -9  11          1.57         17.25        17.24 o                         
   0  -9  11        136.50        147.30       179.69 o                         
   1  -9  11         20.09        -24.72        43.01 o                         
   2  -9  11        118.65        115.85        47.70 o                         
   3  -9  11        263.29        257.35        33.07 o                         
   4  -9  11         17.90         27.99        30.36 o                         
  -5  -8  11          4.46        -14.95        36.21 o                         
  -4  -8  11         76.12         70.29        85.90 o                         
  -3  -8  11          0.15         25.24        28.69 o                         
  -2  -8  11         47.82        105.24        96.22 o                         
  -1  -8  11         50.82         79.49        42.24 o                         
   0  -8  11        230.17        254.79        33.34 o                         
   1  -8  11        123.16         84.44        27.27 o                         
   2  -8  11         18.09        -28.17        28.17 o                         
   3  -8  11        227.92        270.68        31.44 o                         
   4  -8  11          4.37          4.88        27.65 o                         
  -5  -7  11          0.94         80.21       109.75 o                         
  -4  -7  11         56.14         33.41        23.79 o                         
  -3  -7  11         19.95         27.90        25.49 o                         
  -2  -7  11        121.31        129.14        19.10 o                         
  -1  -7  11         91.70         90.96        48.24 o                         
   0  -7  11         33.28         56.83        47.43 o                         
   1  -7  11        428.38        406.56        37.84 o                         
   2  -7  11         20.17         63.84        27.18 o                         
   3  -7  11        195.05        211.95        34.69 o                         
   4  -7  11        102.27        114.18        26.51 o                         
  -6  -6  11         39.96         57.96        27.84 o                         
  -5  -6  11         20.17         93.90        76.43 o                         
  -4  -6  11         44.08         34.89        28.56 o                         
  -3  -6  11         72.15         51.95        23.15 o                         
  -2  -6  11         60.57         39.49        21.46 o                         
  -1  -6  11        147.54        172.29        24.38 o                         
   0  -6  11         28.14         52.56        17.13 o                         
   1  -6  11        444.76        442.84        33.88 o                         
   3  -6  11        127.97        144.62        51.50 o                         
   4  -6  11        247.38        248.78       100.28 o                         
  -6  -5  11         34.33        101.05        59.87 o                         
  -5  -5  11         33.37        113.28        80.49 o                         
  -4  -5  11         34.72         42.48        24.32 o                         
  -3  -5  11        138.53        110.39        23.02 o                         
  -2  -5  11          0.00         15.37        18.51 o                         
  -1  -5  11        260.09        297.25        20.87 o                         
   0  -5  11        120.45        192.37        20.65 o                         
   1  -5  11        113.02        153.89        51.77 o                         
   2  -5  11        404.60        399.76        35.81 o                         
   3  -5  11         14.32         56.92        43.37 o                         
   4  -5  11        621.88        535.56        58.00 o                         
  -6  -4  11          3.48         21.55        27.05 o                         
  -5  -4  11         55.43         37.05        24.96 o                         
  -4  -4  11          3.59         72.70        76.03 o                         
  -3  -4  11        204.34        282.57        25.07 o                         
  -2  -4  11         62.21        103.69        36.19 o                         
  -1  -4  11        252.61        263.94        25.16 o                         
   0  -4  11         59.55         28.64        18.12 o                         
   1  -4  11         22.32         24.75        34.67 o                         
   2  -4  11        893.48        884.93        34.36 o                         
   3  -4  11          8.74          7.84        27.59 o                         
   4  -4  11        401.47        412.70        36.87 o                         
  -6  -3  11          1.14         49.76        44.11 o                         
  -5  -3  11         77.85         75.97        34.73 o                         
  -4  -3  11          4.22         39.18        25.59 o                         
  -3  -3  11         87.01         59.02        58.88 o                         
  -2  -3  11        267.67        305.75        29.27 o                         
  -1  -3  11         59.95         61.48        48.86 o                         
   0  -3  11        528.14        608.22        28.87 o                         
   1  -3  11         42.23         51.14        49.27 o                         
   2  -3  11        432.52        419.10        25.02 o                         
   3  -3  11         96.51        142.99        34.42 o                         
   4  -3  11         92.67         52.50        34.45 o                         
  -6  -2  11          3.46         34.16        35.90 o                         
  -5  -2  11         41.81         51.69        63.29 o                         
  -4  -2  11         92.13         87.78        25.20 o                         
  -3  -2  11         23.87         -2.68        26.79 o                         
  -2  -2  11        213.46        193.58        24.52 o                         
  -1  -2  11          3.21         26.29        20.83 o                         
   0  -2  11       1050.89       1187.72        42.69 o                         
   1  -2  11         94.28         84.05        22.58 o                         
   2  -2  11        194.26        189.24        23.51 o                         
   3  -2  11        242.23        239.23        80.53 o                         
   4  -2  11         17.29         41.11        85.65 o                         
  -6  -1  11         26.65         22.00        28.16 o                         
  -5  -1  11         42.69         58.54        27.04 o                         
  -4  -1  11        196.52        253.30        61.52 o                         
  -3  -1  11          0.63        -11.15        25.14 o                         
  -2  -1  11        234.50        271.20        33.69 o                         
  -1  -1  11        206.80        196.93        29.50 o                         
   0  -1  11        283.92        245.11        25.46 o                         
   1  -1  11        241.04        362.17        28.06 o                         
   2  -1  11         30.34         16.52        29.45 o                         
   3  -1  11        215.24        248.70        34.65 o                         
  -6   0  11         92.45        107.02        24.31 o                         
  -5   0  11          1.81        -31.91        53.12 o                         
  -4   0  11         98.10         82.81        25.63 o                         
  -3   0  11         71.77         92.76        25.17 o                         
  -2   0  11        358.62        434.08        31.31 o                         
  -1   0  11        253.98        240.31        27.92 o                         
   0   0  11         61.61         10.43        49.29 o                         
   1   0  11        346.92        357.25        28.97 o                         
   2   0  11          0.09         14.46        76.06 o                         
  -5   1  11         34.22         54.77        41.47 o                         
  -4   1  11        109.99        171.65        29.27 o                         
  -3   1  11        154.74        114.27        42.65 o                         
  -2   1  11        100.59         64.88        24.23 o                         
  -1   1  11        203.37        168.10        27.33 o                         
   0   1  11          0.53        -26.57        53.91 o                         
   1   1  11        238.20        278.92        58.45 o                         
  -4   2  11         83.96         52.11        36.86 o                         
  -3   2  11        187.11        220.42        72.37 o                         
  -2   2  11          5.16         -0.27        27.65 o                         
  -1   2  11        234.04        304.29        40.98 o                         
   0   2  11         79.60         83.96        27.02 o                         
  -1 -10  12         34.12         33.32       121.96 o                         
   0 -10  12         40.40         41.92        73.18 o                         
   1 -10  12         63.23          7.36       101.37 o                         
  -3  -9  12         31.73         50.12        62.93 o                         
  -2  -9  12         22.68         86.42        36.80 o                         
  -1  -9  12         48.84         47.31        34.84 o                         
   0  -9  12         87.35         35.26        34.96 o                         
   1  -9  12          5.02         29.83        32.04 o                         
   2  -9  12        140.78        120.16        97.57 o                         
  -4  -8  12         29.32         55.72        23.21 o                         
  -3  -8  12         29.62         28.55        40.29 o                         
  -2  -8  12         58.21        117.88        71.82 o                         
  -1  -8  12          3.24        131.72       103.53 o                         
   0  -8  12        219.15        222.79        55.41 o                         
   1  -8  12         20.61         35.25       136.06 o                         
   2  -8  12        156.11        251.20        33.99 o                         
   3  -8  12         52.08          4.34        30.36 o                         
  -4  -7  12         30.37         94.48        33.05 o                         
  -3  -7  12         11.13        -37.77        62.39 o                         
  -2  -7  12        119.46         79.46        21.27 o                         
  -1  -7  12         10.09         37.64        17.59 o                         
   0  -7  12        192.23        331.74        64.51 o                         
   1  -7  12         59.86         11.38        49.33 o                         
   2  -7  12         99.52        165.33        35.78 o                         
   3  -7  12        130.04         86.39        28.96 o                         
  -5  -6  12          3.63        -47.49        47.49 o                         
  -4  -6  12         73.47         50.47        91.88 o                         
  -3  -6  12          7.13        -32.77        46.31 o                         
  -2  -6  12        136.99        206.58        22.21 o                         
  -1  -6  12         69.06         34.41        18.44 o                         
   0  -6  12         61.64         98.38        19.61 o                         
   1  -6  12        183.49        201.65        37.40 o                         
   2  -6  12         13.28          0.54        53.66 o                         
   3  -6  12        445.27        532.85        91.61 o                         
  -5  -5  12          0.37         15.32        45.71 o                         
  -4  -5  12        105.34         -1.83        24.90 o                         
  -3  -5  12         30.61         30.68        27.93 o                         
  -2  -5  12         99.03         56.14        19.64 o                         
  -1  -5  12         97.72        165.62        50.41 o                         
   0  -5  12         36.54         41.46        18.65 o                         
   1  -5  12        320.11        390.24        34.34 o                         
   2  -5  12         27.38         45.70        30.25 o                         
   3  -5  12        352.03        318.34        45.42 o                         
  -5  -4  12         14.73         62.65        22.30 o                         
  -4  -4  12         29.56         44.20        48.75 o                         
  -3  -4  12        168.13        247.05        26.08 o                         
  -2  -4  12         31.32         38.90        23.56 o                         
  -1  -4  12        152.53        179.02        23.29 o                         
   0  -4  12          5.50        -19.27        19.27 o                         
   1  -4  12        314.06        298.17        31.18 o                         
   2  -4  12        116.89         54.47        30.17 o                         
   3  -4  12         85.83        144.33        36.18 o                         
  -5  -3  12         50.46         94.52        30.36 o                         
  -4  -3  12         23.92         28.51        31.48 o                         
  -3  -3  12        136.15        147.67        31.44 o                         
  -2  -3  12          1.20        127.10        28.17 o                         
  -1  -3  12        353.56        335.41        52.74 o                         
   0  -3  12        120.67         44.61        22.70 o                         
   1  -3  12        136.91        194.77        45.96 o                         
   2  -3  12        184.79        169.01        39.89 o                         
   3  -3  12          0.67         16.29        33.59 o                         
  -5  -2  12         85.81         70.45        52.13 o                         
  -4  -2  12          0.04        -37.40        37.40 o                         
  -3  -2  12         40.22         14.44        57.96 o                         
  -2  -2  12        118.52        152.26        28.62 o                         
  -1  -2  12        220.08        261.70        34.34 o                         
   0  -2  12        174.53        124.18        23.20 o                         
   1  -2  12         42.34        118.53        22.47 o                         
   2  -2  12        177.24        188.81        41.95 o                         
  -5  -1  12         72.63        111.13        90.52 o                         
  -4  -1  12         17.75        -17.19        30.70 o                         
  -3  -1  12        123.96        158.17        34.14 o                         
  -2  -1  12        158.59         91.91        24.95 o                         
  -1  -1  12         25.22         -1.44        41.22 o                         
   0  -1  12        213.22        237.72        63.83 o                         
   1  -1  12         10.63          4.33        22.74 o                         
  -4   0  12         64.57         38.30        40.80 o                         
  -3   0  12         57.61         61.28        29.14 o                         
  -2   0  12         98.76        105.89        31.39 o                         
  -1   0  12          2.77        -23.40        23.40 o                         
   0   0  12        157.76        213.84        33.54 o                         
  -2   1  12        111.78         62.88        41.20 o                         
  -2  -8  13          6.65         27.45        85.10 o                         
  -1  -8  13         65.28         12.47        86.73 o                         
   0  -8  13         56.79        260.73        87.81 o                         
   1  -8  13         14.21         74.80        38.49 o                         
  -3  -7  13         61.58        119.75        24.52 o                         
  -2  -7  13         37.74         36.30        42.46 o                         
  -1  -7  13         19.21        -31.35        38.01 o                         
   0  -7  13         98.42        105.95        35.39 o                         
  -3  -6  13         25.56         27.92        47.21 o                         
  -2  -6  13         79.05         68.46        22.18 o                         
  -1  -6  13          0.81         -0.43        37.64 o                         
   0  -6  13        110.41         59.08        43.91 o                         
   1  -6  13         34.81         44.72        47.70 o                         
  -4  -5  13         61.46         88.13        38.15 o                         
  -3  -5  13          7.38         13.93        24.43 o                         
  -2  -5  13         63.91        123.82        47.48 o                         
  -1  -5  13         12.98          1.65        66.67 o                         
   0  -5  13        120.98        171.37        56.92 o                         
   1  -5  13        124.95        125.48        34.82 o                         
  -4  -4  13         54.10         43.50        25.39 o                         
  -3  -4  13          7.83         41.80        43.46 o                         
  -2  -4  13         99.86         10.63        63.69 o                         
  -1  -4  13         88.58         99.14        28.63 o                         
   0  -4  13         32.22         48.74        41.50 o                         
   1  -4  13        138.37        130.82        39.95 o                         
  -4  -3  13         18.34        -15.44        25.23 o                         
  -3  -3  13         69.12         64.62        74.80 o                         
  -2  -3  13         85.16        121.82        45.07 o                         
  -1  -3  13        142.74         91.48        23.93 o                         
   0  -3  13          3.47        -23.15        23.15 o                         
  -3  -2  13         66.88         50.67        26.25 o                         
  -2  -2  13          1.60        -13.52        38.32 o                         
  -1  -2  13        147.61        186.09        27.87 o                         
                                                                                
