# Supplementary material for: [3-Meth­oxy-5-(meth­oxy­carbon­yl)isoxazol-4-yl](4-meth­oxy­phen­yl)iodo­nium 2,2,2-tri­fluoro­acetate
Source: IUCrdata. 2023 Apr 6;8(Pt 4):x230300. doi: 10.1107/S2414314623003000 (PMC10162032; doi:10.1107/S2414314623003000)
Supplement: Supplementary file 3 [file x-08-x230300-Isup3.mol]

mmdh10 IUCrData.cdx
  ChemDraw03212313082D

  0  0  0     0  0              0 V3000
M  V30 BEGIN CTAB
M  V30 COUNTS 27 27 2 0 0
M  V30 BEGIN ATOM
M  V30 1 N -0.357904 2.436302 0.000000 0
M  V30 2 C -0.357904 1.611301 0.000000 0
M  V30 3 C 0.426717 1.356363 0.000000 0
M  V30 4 C 0.911641 2.023802 0.000000 0
M  V30 5 O 0.426717 2.691241 0.000000 0
M  V30 6 O -1.025343 1.126379 0.000000 0
M  V30 7 C 1.736641 2.023802 0.000000 0
M  V30 8 O 2.149141 1.309331 0.000000 0
M  V30 9 O 2.149141 2.738273 0.000000 0
M  V30 10 C 2.974141 1.309331 0.000000 0
M  V30 11 I 0.681657 0.571741 0.000000 0 CHG=1
M  V30 12 C -1.779019 1.461938 0.000000 0
M  V30 13 C 0.936595 -0.212881 0.000000 0
M  V30 14 C 0.384563 -0.825975 0.000000 0
M  V30 15 C 0.639501 -1.610597 0.000000 0
M  V30 16 C 1.446473 -1.782124 0.000000 0
M  V30 17 C 1.998506 -1.169030 0.000000 0
M  V30 18 C 1.743567 -0.384408 0.000000 0
M  V30 19 O 1.701412 -2.566746 0.000000 0
M  V30 20 C 2.508383 -2.738273 0.000000 0
M  V30 21 C -1.327005 -0.411096 0.000000 0
M  V30 22 O -0.915938 0.300895 0.000000 0
M  V30 23 O -0.915938 -1.123086 0.000000 0 CHG=-1
M  V30 24 C -2.152005 -0.411096 0.000000 0
M  V30 25 F -2.152005 0.411041 0.000000 0
M  V30 26 F -2.974141 -0.411096 0.000000 0
M  V30 27 F -2.152005 -1.233231 0.000000 0
M  V30 END ATOM
M  V30 BEGIN BOND
M  V30 1 2 1 2
M  V30 2 1 2 3
M  V30 3 2 3 4
M  V30 4 1 4 5
M  V30 5 1 5 1
M  V30 6 1 2 6
M  V30 7 1 4 7
M  V30 8 1 7 8
M  V30 9 2 7 9
M  V30 10 1 8 10
M  V30 11 1 3 11
M  V30 12 1 6 12
M  V30 13 1 11 13
M  V30 14 2 13 14
M  V30 15 1 14 15
M  V30 16 2 15 16
M  V30 17 1 16 17
M  V30 18 2 17 18
M  V30 19 1 18 13
M  V30 20 1 16 19
M  V30 21 1 19 20
M  V30 22 2 21 22
M  V30 23 1 21 23
M  V30 24 1 21 24
M  V30 25 1 24 25
M  V30 26 1 24 26
M  V30 27 1 24 27
M  V30 END BOND
M  V30 BEGIN SGROUP
M  V30 1 SUP 1 ATOMS=(3 21 22 23) XBONDS=(1 24) LABEL=CO2 CSTATE=(4 24 -
M  V30 -0.825000 0.000000 0) SAP=(4 21 24 Al)
M  V30 2 SUP 2 ATOMS=(4 24 25 26 27) XBONDS=(1 24) LABEL=^CF3 CSTATE=(4 24 -
M  V30 0.825000 0.000000 0) SAP=(4 24 21 Ar)
M  V30 END SGROUP
M  V30 END CTAB
M  END
